# Supplementary material for: Integrative genomic analysis reveals widespread enhancer regulation by p53 in response to DNA damage
Source: Nucleic Acids Res. 2015 Apr 16;43(9):4447–62. doi: 10.1093/nar/gkv284 (PMC4482066; doi:10.1093/nar/gkv284)
Supplement: SUPPLEMENTARY DATA [file supp_gkv284_nar-03119-d-2014-File009.xlsx]

## Sheet: mRNA-Human
GeneName	Coordinates	FPKM(GM00011 UNT)	FPKM(GM00011 DOX)	Log2FoldChange(GM00011)	qValue(GM00011)	FPKM(GM06170 UNT)	FPKM(GM06170 DOX)	Log2FoldChange(GM06170)	qValue(GM06170)	p53bindingSite
GRHL3	chr1:24620476-24681807	0.0614251	3.03562	5.62702	0.000879847	0.0493952	2.71937	5.78276	0.000608031	chr1:24645847-24646475
ETV7	chr6:36321997-36368361	0.0607364	2.75834	5.50509	0.00164678	0.0748335	4.44254	5.89155	0.000879847	chr6:36354365-36355264
WDR63	chr1:85527992-85598820	0.190155	6.42241	5.07786	0.000322055	0.285121	6.12132	4.4242	0.000322055	chr1:85528053-85528809
AKR1B10	chr7:134212343-134264505	0.226498	7.0184	4.95357	0.000322055	0.512509	8.12619	3.98693	0.000322055	chr7:134200522-134201323
C17orf82	chr17:59489111-59490641	0.127959	3.75823	4.8763	0.00114096	0.0922686	3.62006	5.29403	0.00592915	chr17:59489300-59490091
ACHE	chr7:100487615-100494539	0.26307	7.34018	4.80229	0.000322055	0.228282	8.81015	5.27028	0.000322055	chr7:100465681-100466362
RRAD	chr16:66955581-66959439	0.638622	15.7748	4.62651	0.000322055	0.448933	34.1969	6.25122	0.000322055	chr16:66961218-66962505
TNFRSF10C	chr8:22941867-22974948	0.816248	19.6987	4.59295	0.000322055	0.807135	23.0359	4.83493	0.000322055	chr8:22925361-22926664
SLC4A11	chr20:3208063-3219836	0.403038	9.66415	4.58366	0.000322055	0.212138	8.30317	5.29058	0.000322055	chr20:3220439-3221301
GDF15	chr19:18492997-18501240	16.7809	385.612	4.52225	0.000322055	16.9494	663.198	5.29013	0.000322055	chr19:18496079-18497339
HIST1H3H	chr6:27775976-27778313	0.404701	8.58593	4.40705	0.000322055	0.415687	4.32835	3.38025	0.000322055	chr6:27791426-27791851
VWCE	chr11:61025758-61062788	0.29483	5.40102	4.19528	0.000322055	0.299681	9.01851	4.91139	0.000322055	chr11:61064670-61065633
HIST2H2BE	chr1:149856011-149858232	3.45901	54.2326	3.97073	0.000322055	3.63645	40.3832	3.47315	0.000322055	chr1:149869281-149869952
HSPA4L	chr4:128703452-128820350	0.284844	3.22212	3.49977	0.00114096	0.283168	2.85274	3.33262	0.0065239	chr4:128703812-128705154
TNFRSF10A	chr8:23048970-23082639	1.4862	16.3481	3.45942	0.000322055	0.758278	12.57	4.05111	0.000322055	chr8:23081771-23082708
HES6	chr2:239146909-239148681	1.35647	13.9198	3.35922	0.000322055	1.15937	15.7059	3.7599	0.000322055	chr2:239144166-239144795
ZNF488	chr10:48355088-48373864	0.278934	2.84835	3.35213	0.000322055	0.364349	3.14464	3.1095	0.000322055	chr10:48342454-48343355
IL1B	chr2:113587336-113594356	12.1312	121.154	3.32005	0.000322055	2.4382	26.0157	3.4155	0.000322055	chr2:113571826-113572514
DHRS2	chr14:24099323-24114846	1.27333	11.9819	3.23418	0.000322055	0.895398	23.8131	4.73308	0.000322055	chr14:24100428-24101630
HIST1H2AM	chr6:27860476-27860963	0.567758	5.20175	3.19565	0.00281107	1.00766	4.15511	2.04387	0.00346878	chr6:27840965-27841488
MIR34A	chr1:9208346-9242451	2.21973	19.7374	3.15248	0.000322055	1.89207	20.3206	3.42491	0.000322055	chr1:9241063-9242710
C5orf4	chr5:154198053-154230213	0.725818	6.16909	3.08738	0.000322055	0.753213	6.209	3.04323	0.000322055	chr5:154257548-154257912
CD70	chr19:6583134-6591163	0.357787	3.00654	3.07093	0.000608031	0.720721	12.2566	4.08797	0.000322055	chr19:6577225-6578175
SPATA18	chr4:52917592-52963457	1.29701	9.59128	2.88653	0.000322055	1.11219	7.70779	2.79291	0.000322055	chr4:52917597-52918603
IGFL3	chr19:46621405-46627931	0.77589	5.64648	2.86343	0.000322055	1.56435	29.8935	4.2562	0.000322055	chr19:46636184-46637670
RRM2B	chr8:103216731-103251346	4.99553	35.2294	2.81807	0.000322055	5.50573	30.4214	2.46608	0.000322055	chr8:103248495-103249883
C12orf5	chr12:4430358-4469188	3.42959	24.0401	2.80934	0.000322055	2.81673	21.2257	2.91372	0.000322055	chr12:4430301-4431192
TNFRSF10B	chr8:22844929-22941132	30.1963	209.839	2.79684	0.000322055	21.9895	188.492	3.09962	0.000322055	chr8:22925361-22926664
LRDD	chr11:766693-805245	4.87428	33.57	2.78391	0.000322055	3.70549	47.3186	3.67467	0.000322055	chr11:803847-804973
FAM13C	chr10:60936347-61122661	0.909341	6.13485	2.75414	0.000322055	0.40384	3.95402	3.29146	0.000322055	chr10:61096686-61097512
C16orf5	chr16:4560678-4588816	9.29184	59.3677	2.67564	0.000322055	7.34533	76.1317	3.3736	0.000322055	chr16:4586530-4587153
RABL2A	chr2:114362959-114400974	0.753694	4.75424	2.65716	0.00114096	1.31167	5.90325	2.17011	0.000322055	chr2:114371654-114371847
BBC3	chr19:47723779-47736023	8.69025	54.6827	2.65362	0.000322055	8.70061	70.3021	3.01438	0.000322055	chr19:47735514-47736296
CITED4	chr1:41326728-41328018	0.651404	4.0788	2.64652	0.000322055	0.338971	6.58814	4.28064	0.000322055	chr1:41352168-41352794
C19ORF83	chr19:46112659-46148726	0.992911	5.69496	2.51995	0.0476428	0.749825	4.82552	2.68606	0.0209351	chr19:46135499-46136150
ZNF205AS1	chr16:3156729-3170516	0.460692	2.62016	2.50778	0.0177254	0.285053	3.20483	3.49095	0.00972472	chr16:3168094-3168593
OR56B1,TRIM22	chr11:5710918-5821759	12.2938	64.9195	2.40072	0.000322055	8.25529	56.0515	2.76336	0.000322055	chr11:5711022-5712507
SCIN	chr7:12596186-12693225	0.603465	3.17411	2.39501	0.000322055	1.1287	2.6984	1.25745	0.000322055	chr7:12596775-12597682
PGF	chr14:75408539-75422291	10.213	52.7017	2.36745	0.000322055	30.433	172.102	2.49955	0.000322055	chr14:75419189-75420409
ZNF79	chr9:130186652-130207650	1.63945	8.25899	2.33275	0.000322055	1.62412	8.35725	2.36337	0.000322055	chr9:130186559-130187256
PSTPIP2	chr18:43563502-43652250	3.34858	16.7411	2.32178	0.000322055	1.66575	11.2333	2.75354	0.000322055	chr18:43649295-43650217
NADSYN1	chr11:71164216-71218838	15.3315	74.0117	2.27126	0.000322055	12.4546	89.4503	2.84441	0.000322055	chr11:71185306-71185833
CSF1	chr1:110453232-110473680	5.86411	27.7882	2.24449	0.000322055	8.37672	25.5249	1.60745	0.000322055	chr1:110453825-110454629
PPM1J	chr1:113252615-113257950	0.879339	4.1545	2.24018	0.000322055	0.766253	3.97245	2.37414	0.000322055	chr1:113246229-113247374
NUAK2	chr1:205271192-205294603	2.21686	10.456	2.23775	0.000322055	2.25229	12.7396	2.49986	0.000322055	chr1:205267275-205268089
DENND2D	chr1:111729800-111747031	1.15732	5.40714	2.22408	0.000322055	0.603518	5.21782	3.11198	0.000322055	chr1:111756198-111757782
DDB2	chr11:47236492-47260769	13.6637	62.9179	2.20312	0.000322055	13.3048	78.7024	2.56445	0.000322055	chr11:47236249-47237682
CDKN1A	chr6:36645587-36660270	173.668	794.799	2.19426	0.000322055	177.773	1120.43	2.65594	0.000322055	chr6:36643696-36646241
LIF	chr22:30636441-30642981	7.38745	33.6521	2.18755	0.000322055	4.01937	29.6542	2.88319	0.000322055	chr22:30641489-30642344
BTBD19	chr1:45274153-45279801	1.95523	8.6789	2.15017	0.000322055	2.52075	5.26437	1.06241	0.000322055	chr1:45265251-45266080
COBLL1	chr2:165541259-165705844	2.97042	12.8272	2.11047	0.000322055	2.3191	10.0228	2.11164	0.000322055	chr2:165696322-165697334
THSD1	chr13:52951304-52980629	1.24034	5.29382	2.09357	0.000322055	1.54439	8.36688	2.43765	0.000322055	chr13:52988990-52990037
ANKRA2	chr5:72848162-72861498	5.5519	23.4497	2.07851	0.000322055	6.62842	20.6659	1.64051	0.000322055	chr5:72860847-72861517
FBXO22	chr15:76196199-76226942	11.1691	44.8685	2.00619	0.000322055	10.466	46.2339	2.14324	0.000322055	chr15:76196067-76197175
AVPI1	chr10:99437180-99447015	11.3477	45.415	2.00077	0.000322055	7.17017	25.9663	1.85656	0.000322055	chr10:99461283-99461892
PCNA	chr20:5095599-5107268	116.064	453.477	1.96611	0.000322055	111.357	480.554	2.1095	0.000322055	chr20:5100208-5101226
GPR155	chr2:175296375-175358504	1.01741	3.83138	1.91297	0.000322055	0.929155	3.26098	1.81131	0.000322055	chr2:175375397-175375926
CES2	chr16:66968346-66982247	3.36459	12.6252	1.90781	0.000322055	3.07622	12.6208	2.03657	0.000322055	chr16:66961218-66962505
PLXNB1	chr3:48439083-48471460	2.98075	10.8068	1.8582	0.000322055	2.29013	12.6529	2.46597	0.000322055	chr3:48473711-48474798
PLK3	chr1:45266035-45272957	16.4689	59.661	1.85705	0.000322055	12.6955	67.8949	2.41899	0.000322055	chr1:45265251-45266080
OSR2	chr8:99956630-99964324	0.862703	3.11915	1.85422	0.000322055	1.68195	6.0804	1.85403	0.000322055	chr8:99978603-99979269
SULF2	chr20:46286150-46415360	15.474	55.7131	1.84817	0.000322055	13.2799	77.5515	2.54591	0.000322055	chr20:46413140-46413906
NEK8	chr17:27055831-27069782	0.953603	3.35164	1.81341	0.000322055	1.02624	3.63165	1.82326	0.000322055	chr17:27069836-27070773
ROM1	chr11:62369690-62382590	0.869576	3.03816	1.80481	0.0412554	0.989126	4.53875	2.19807	0.0137552	chr11:62367066-62368046
IGDCC4	chr15:65673824-65715410	1.09149	3.80148	1.80026	0.000322055	1.32616	3.28524	1.30874	0.000322055	chr15:65714126-65714901
C17orf65	chr17:42248073-42264082	3.28669	11.3208	1.78427	0.000322055	3.33339	13.8869	2.05867	0.000322055	chr17:42270753-42271377
DNAJC18	chr5:138747380-138775139	3.51864	11.5578	1.71578	0.000322055	3.19665	8.17827	1.35524	0.000322055	chr5:138781024-138781611
CDH8	chr16:61687234-62070036	0.965951	3.11657	1.68994	0.000322055	1.25819	5.07409	2.0118	0.000322055	chr16:62067306-62069274
ISCU	chr12:108956293-108963158	47.2425	150.561	1.6722	0.000322055	62.6091	185.999	1.57085	0.000322055	chr12:108956433-108957132
NUDT8	chr11:67380120-67407031	5.25816	16.071	1.61183	0.000322055	4.89688	25.3369	2.37131	0.000322055	chr11:67423592-67424285
NOTCH1	chr9:139388896-139440238	1.73835	5.25836	1.5969	0.000322055	2.97109	6.16082	1.05213	0.000322055	chr9:139444478-139445652
ZNF37A	chr10:38383274-38440043	3.49193	10.498	1.58802	0.000322055	3.65249	7.50096	1.03819	0.000322055	chr10:38383114-38383772
GADD45A	chr1:68150784-68157663	53.4865	157.952	1.56224	0.000322055	53.0104	162.832	1.61903	0.000322055	chr1:68151960-68152825
ADA	chr20:43248163-43280376	13.5926	40.0908	1.56045	0.000322055	14.1891	46.4583	1.71115	0.000322055	chr20:43306743-43307725
POLR2A	chr17:7387705-7418105	26.1508	76.8533	1.55525	0.000322055	30.4764	71.7006	1.23429	0.000322055	chr17:7408938-7409571
TNFRSF10D	chr8:22993103-23021540	71.1421	207.004	1.54088	0.000322055	38.4536	150.313	1.96678	0.000322055	chr8:23020862-23021776
DDR1	chr6:30850693-30869673	8.92069	25.5999	1.52091	0.000322055	9.60371	34.7933	1.85714	0.000322055	chr6:30853549-30854068
KIAA1370	chr15:52873522-52971566	3.42889	9.80637	1.51598	0.000322055	3.5285	10.2112	1.53303	0.000322055	chr15:52955599-52956410
XPC	chr3:14185247-14220172	9.87793	28.1528	1.511	0.000322055	11.4321	31.4085	1.45807	0.000322055	chr3:14219749-14220446
LIMK2	chr22:31608249-31676064	11.6037	32.9608	1.50617	0.000322055	9.29689	31.8518	1.77656	0.000322055	chr22:31614597-31615452
TRIAP1	chr12:120881764-120884215	28.4539	80.5424	1.50112	0.000322055	29.0571	92.0316	1.66324	0.000322055	chr12:120883544-120884490
RELB	chr19:45504711-45541452	2.15563	6.09964	1.50061	0.000322055	2.48838	7.70811	1.63117	0.000322055	chr19:45533806-45534167
PLK2	chr5:57749811-57755913	24.6738	68.6997	1.47732	0.000322055	28.7248	71.6006	1.31768	0.000322055	chr5:57757273-57758514
TMEM8B	chr9:35829221-35854843	2.79855	7.74273	1.46816	0.000322055	3.48878	10.3408	1.56755	0.000322055	chr9:35825778-35826674
LOXL4	chr10:100007442-100028007	3.17744	8.78625	1.46738	0.000322055	3.92832	8.22486	1.06608	0.000322055	chr10:100025077-100025731
IER5	chr1:181054105-181074449	21.3502	57.9491	1.44054	0.000322055	22.6865	72.1903	1.66997	0.000322055	chr1:181068547-181069635
EPSTI1	chr13:43448241-43566377	1.88859	5.1238	1.4399	0.000322055	5.9145	9.28967	0.651371	0.00212251	chr13:43576982-43578068
C5orf55	chr5:441644-443258	1.7472	4.7077	1.42998	0.000322055	1.17751	3.92759	1.7379	0.000322055	chr5:424644-425295
RNF13	chr3:149530474-149679923	12.6794	33.8956	1.41861	0.000322055	10.0982	19.0649	0.916818	0.000322055	chr3:149501374-149502335
FLRT2	chr14:85990774-86094269	5.47446	14.5964	1.41482	0.000322055	6.78564	16.9717	1.32258	0.000322055	chr14:85998065-85999450
OPTN	chr10:13142081-13180276	13.3496	35.3836	1.40628	0.000322055	16.4977	55.2702	1.74424	0.000322055	chr10:13118085-13118956
KIAA0247	chr14:70078309-70181859	4.46268	11.7763	1.3999	0.000322055	4.72539	11.2008	1.24509	0.000322055	chr14:70079226-70080055
GNAI1	chr7:79764139-79848725	6.38566	16.7948	1.3951	0.000322055	9.56381	17.8342	0.898985	0.000322055	chr7:79780175-79780912
SGK223	chr8:8175258-8245155	4.61173	12.0995	1.39156	0.000322055	4.67169	9.91107	1.0851	0.000322055	chr8:8264647-8265384
APAF1	chr12:99039077-100378432	6.25809	16.2607	1.37759	0.000322055	5.90106	12.3602	1.06665	0.000322055	chr12:99037834-99038768
DACT3	chr19:47150869-47164395	4.78616	12.184	1.34804	0.000322055	4.55406	13.5197	1.56984	0.000322055	chr19:47174191-47174719
ZNF337	chr20:25593574-25677493	7.07941	17.9608	1.34315	0.000322055	6.42053	16.2449	1.33922	0.000322055	chr20:25676073-25677298
TEP1	chr14:20833825-20881579	5.97976	14.8632	1.31358	0.000322055	5.69075	16.2706	1.51558	0.000322055	chr14:20869127-20869949
CSDA	chr12:10836828-10879371	93.6159	232.656	1.31337	0.000322055	87.1337	260.342	1.57911	0.000322055	chr12:10869187-10870750
RAD51C	chr17:56769962-56813102	17.6083	43.5681	1.30702	0.000322055	15.6698	55.118	1.81454	0.000322055	chr17:56770274-56771284
MAMDC4	chr9:139746818-139755249	2.77552	6.83348	1.29986	0.000322055	2.43092	8.78966	1.8543	0.000322055	chr9:139743586-139744353
IKBIP	chr12:99007182-99038589	90.49	222.629	1.29881	0.000322055	87.9813	200.716	1.18988	0.000322055	chr12:99037834-99038768
BLOC1S2	chr10:102033712-102046439	23.6618	58.0636	1.29508	0.000322055	21.0597	59.3871	1.49567	0.000322055	chr10:102045252-102046309
LRPAP1	chr4:3503671-3534224	70.4502	170.876	1.27828	0.000322055	65.199	198.572	1.60674	0.000322055	chr4:3533133-3533786
C17orf100	chr17:6555058-6556617	1.91995	4.64473	1.27452	0.000322055	1.98842	3.58597	0.850741	0.00164678	chr17:6558351-6558996
PML	chr15:74287013-74340153	16.7591	40.5001	1.27298	0.000322055	18.6813	47.3796	1.34267	0.000322055	chr15:74287441-74288037
RABL2B	chr22:51204237-51243737	6.57191	15.8765	1.27251	0.000322055	7.5941	18.5095	1.28532	0.000322055	chr22:51235223-51235460
EDA2R	chrX:65815482-65859108	6.12317	14.6383	1.25739	0.000322055	5.04565	12.4851	1.3071	0.000322055	chrX:65857926-65858968
NIPAL3	chr1:24742244-24799472	15.5062	36.944	1.2525	0.000322055	19.2094	34.4996	0.844766	0.000322055	chr1:24745357-24746183
CMTM4	chr16:66648653-66730610	4.38503	10.4432	1.2519	0.000322055	3.10088	7.57592	1.28874	0.000322055	chr16:66709110-66709448
C17orf56	chr17:79202078-79212855	9.95701	23.6673	1.24911	0.000322055	8.84585	30.6239	1.79159	0.000322055	chr17:79213291-79214126
REV3L	chr6:111620234-111835271	8.10892	19.0135	1.22944	0.000322055	11.3001	19.9496	0.820025	0.000322055	chr6:111805002-111805752
MFAP3L	chr4:170902982-170947429	2.68194	6.26428	1.22387	0.000322055	2.00796	3.50577	0.803998	0.000322055	chr4:170948335-170948947
FST	chr5:52775174-52783306	4.99907	11.5684	1.21045	0.0182269	4.1301	10.924	1.40326	0.0125619	chr5:52786320-52787121
ZC3HAV1	chr7:138728267-138794465	8.41417	19.3621	1.20235	0.000322055	8.44074	18.7304	1.14994	0.000322055	chr7:138794579-138795242
TRAF4	chr17:27071022-27077975	18.4174	42.3243	1.20042	0.000322055	15.4749	58.166	1.91025	0.000322055	chr17:27069836-27070773
ZNF436	chr1:23685941-23698278	2.6204	6.00524	1.19644	0.000322055	3.0833	4.83528	0.649125	0.00212251	chr1:23703789-23704323
CHST14	chr15:40763212-40765353	23.6751	54.0314	1.19043	0.000322055	23.27	64.7908	1.47732	0.000322055	chr15:40763486-40764294
SLC30A1	chr1:211748380-211752099	6.39906	14.5819	1.18825	0.000322055	6.75679	11.8667	0.812515	0.000322055	chr1:211750221-211751257
AP4E1	chr15:51200945-51298097	4.92744	11.1288	1.17539	0.000322055	5.68575	9.42369	0.728942	0.000322055	chr15:51202478-51202934
MCC	chr5:112357796-112824527	1.9347	4.35803	1.17157	0.000322055	1.38203	3.02969	1.13238	0.000322055	chr5:112824695-112825400
BTBD10	chr11:13409556-13484838	19.4218	43.4724	1.16242	0.000322055	19.018	37.4961	0.979375	0.000322055	chr11:13483630-13484436
PGBD2	chr1:249200441-249213344	1.78601	3.98198	1.15675	0.000322055	1.78686	4.62077	1.3707	0.000322055	chr1:249228955-249229174
ZNF440	chr19:11925106-11946016	1.86532	4.15516	1.15548	0.000322055	1.83244	4.29803	1.22991	0.000322055	chr19:11911194-11911791
LCAT,SLC12A4	chr16:67973786-68003095	32.2353	71.0412	1.14001	0.000322055	30.4831	91.8811	1.59176	0.000322055	chr16:67999704-68000867
NT5DC1	chr6:116421998-116568955	4.6246	10.1351	1.13196	0.000322055	3.48071	6.98227	1.00432	0.000322055	chr6:116427345-116427976
PARP12	chr7:139723548-139763521	2.03951	4.4484	1.12507	0.000322055	1.52681	5.60936	1.87732	0.000322055	chr7:139733570-139733973
PLXNB2	chr22:50713405-50746116	51.2423	110.329	1.10641	0.000322055	56.315	157.503	1.48378	0.000322055	chr22:50743365-50744962
UFSP1	chr7:100486345-100487339	1.96468	4.21827	1.10236	0.00164678	2.35267	5.08228	1.11118	0.000322055	chr7:100465681-100466362
MKLN1	chr7:130565750-131181397	5.2397	11.2048	1.09657	0.000322055	5.91176	9.83964	0.735018	0.0132417	chr7:130535863-130536802
MGST2	chr4:140586921-141075233	4.17852	8.93213	1.09601	0.00303377	5.8427	13.7844	1.23833	0.000322055	chr4:140597995-140598682
MDM2	chr12:69201970-69239211	17.7967	37.5738	1.07812	0.000322055	15.7764	39.3236	1.31763	0.000322055	chr12:69202420-69203119
BAI2	chr1:32192718-32229648	5.09652	10.6932	1.06911	0.000322055	3.52436	9.39724	1.41488	0.000322055	chr1:32219061-32219651
TBC1D22B	chr6:37179954-37300745	4.11033	8.56345	1.05894	0.000322055	3.67742	8.22733	1.16173	0.000322055	chr6:37206298-37207135
CYTSB	chr17:19912613-20228864	3.30575	6.87656	1.05671	0.000322055	1.2616	2.82557	1.16329	0.000322055	chr17:19890010-19890713
DERA	chr12:16064185-16190314	18.0617	37.4292	1.05123	0.000322055	18.419	48.5543	1.3984	0.000322055	chr12:16089259-16090559
C14orf79	chr14:105452615-105461855	2.70479	5.59463	1.04853	0.000322055	3.16694	6.83572	1.11	0.000322055	chr14:105448998-105449590
DYRK3	chr1:206807560-206858188	6.53883	13.4126	1.03648	0.000322055	6.278	14.1895	1.17645	0.000322055	chr1:206807001-206807546
C1orf57	chr1:233086369-233114219	16.1058	33.0139	1.03549	0.000322055	18.2549	48.1004	1.39777	0.000322055	chr1:233088452-233089232
AK3	chr9:4711157-4742043	19.2685	39.0169	1.01786	0.000322055	18.2318	31.9433	0.809056	0.000322055	chr9:4743074-4743960
PRKX	chrY:7142012-7249586	4.47688	9.03947	1.01375	0.000322055	3.76722	8.80724	1.22519	0.000322055	chrY:7147157-7148262
RPS27L	chr15:63445539-63449741	130.101	262.358	1.0119	0.000322055	115.838	315.336	1.44478	0.000322055	chr15:63448812-63450014
CTRL,PSMB10	chr16:67927174-67970753	3.38106	6.79874	1.00779	0.0147535	2.86217	9.87534	1.78672	0.000322055	chr16:67999704-68000867
PLEKHF1	chr19:30156326-30166376	3.30517	6.58001	0.993365	0.000322055	4.02561	9.87928	1.2952	0.000322055	chr19:30159076-30160058
SERTAD1	chr19:40928272-40931932	3.98487	7.90693	0.988586	0.0159101	3.6882	11.3498	1.62168	0.000322055	chr19:40931791-40932367
CRIPT	chr2:46844324-46884439	3.76894	7.44261	0.981651	0.00368307	4.36155	7.46375	0.77506	0.0152608	chr2:46872732-46873310
COL7A1	chr3:48601505-48647098	14.9706	29.4696	0.977089	0.000322055	28.8211	57.9091	1.00666	0.000322055	chr3:48635507-48636258
LEPREL1	chr3:189674518-189861157	13.4663	26.3332	0.967529	0.000322055	14.323	25.8272	0.850561	0.000322055	chr3:189834452-189834938
ZNF219	chr14:21558204-21572863	3.4472	6.73697	0.966672	0.000322055	2.57686	8.47724	1.71798	0.000322055	chr14:21566807-21567308
UNK	chr17:73780680-73821981	6.54098	12.756	0.963596	0.00188653	5.79143	9.05424	0.644673	0.046329	chr17:73781191-73781955
UQCC	chr20:33890382-34042568	11.716	22.8449	0.963387	0.000322055	12.0907	26.6196	1.13859	0.000322055	chr20:34039057-34039486
SPAG4	chr20:34203808-34208965	1.75705	3.36792	0.938706	0.00139664	1.24925	3.10265	1.31244	0.000322055	chr20:34214424-34215016
DHRS3	chr1:12627939-12684088	37.9871	71.9835	0.922159	0.000322055	5.64871	43.7243	2.95244	0.000322055	chr1:12678101-12679613
SFRS5	chr14:70193618-70238721	65.2257	123.5	0.920992	0.000322055	67.3573	111.798	0.730991	0.000322055	chr14:70179344-70180409
CCS	chr11:66360689-66375571	22.8674	43.2825	0.92049	0.000322055	18.6871	58.264	1.64056	0.000322055	chr11:66386549-66387131
MYO6	chr6:76458908-76629254	3.35306	6.32902	0.916506	0.000322055	3.58282	5.65336	0.658013	0.000608031	chr6:76439235-76439784
C17orf89	chr17:79213104-79215098	63.2542	118.718	0.908307	0.000322055	50.0651	167.916	1.74586	0.000322055	chr17:79213291-79214126
MAP6D1	chr3:183533663-183543393	1.72996	3.21901	0.895875	0.000322055	1.03799	4.96398	2.2577	0.000322055	chr3:183530642-183531268
CCDC72	chr3:48481685-48488060	296.945	551.433	0.892989	0.000322055	275.336	660.402	1.26215	0.000322055	chr3:48473711-48474798
PHPT1	chr9:139742433-139745488	76.3858	141.566	0.890094	0.000322055	60.1721	182.283	1.59902	0.000322055	chr9:139743586-139744353
HS1BP3	chr2:20814185-20850864	5.31187	9.83945	0.889357	0.000322055	5.83428	14.56	1.31939	0.000322055	chr2:20829185-20829974
DRAP1	chr11:65686727-65689031	179.555	331.178	0.883178	0.000322055	188.44	487.413	1.37104	0.000322055	chr11:65666348-65667219
CEP110	chr16:19535178-19564726	3.22962	5.91736	0.873591	0.000322055	4.23502	5.64372	0.414276	0.0423242	chr16:19536273-19536971
GPC1	chr2:241375114-241407512	17.9546	32.7973	0.869226	0.0305701	20.0104	40.2947	1.00984	0.0145883	chr2:241372783-241374252
SIKE1	chr1:115312106-115323308	4.83684	8.78843	0.861542	0.000322055	6.41091	10.0946	0.654987	0.000322055	chr1:115345620-115346141
MLF2	chr12:6857159-6880116	184.786	335.559	0.860711	0.00389634	173.199	416.335	1.26532	0.000322055	chr12:6859636-6860101
UTP3	chr4:71554195-71556267	21.8071	39.5785	0.859922	0.000322055	21.1755	40.2231	0.92563	0.000322055	chr4:71566724-71567499
CCNG1	chr5:162864576-162875199	36.309	65.8726	0.859349	0.000322055	33.4658	63.3025	0.919573	0.000322055	chr5:162864504-162865267
THOC3	chr5:177302261-177311267	12.1876	21.8869	0.844653	0.000322055	3.87022	7.76465	1.0045	0.000322055	chr5:177284731-177284989
TRIM5	chr11:5246690-5706293	13.589	24.3288	0.840227	0.000322055	12.3182	25.3338	1.04027	0.000322055	chr11:5711022-5712507
STAT3	chr17:40465342-40540513	21.116	37.6997	0.836215	0.000322055	20.2143	33.224	0.71685	0.000322055	chr17:40559421-40559993
STARD4	chr5:110834021-110848233	15.6013	27.8373	0.835352	0.000322055	14.4779	22.8262	0.656842	0.00139664	chr5:110829799-110831153
TINF2	chr14:24708852-24711880	20.3588	36.0327	0.823654	0.000322055	18.8869	37.4126	0.986135	0.000322055	chr14:24740218-24740734
FAM108B1	chr9:74477369-74526148	4.00724	7.08082	0.821308	0.000322055	3.97948	6.26456	0.654633	0.00114096	chr9:74535503-74536173
PLEKHF2	chr8:96146037-96168911	3.58701	6.29593	0.811637	0.000322055	3.48215	6.01216	0.787906	0.000322055	chr8:96141566-96142351
AEN	chr15:89164526-89175512	18.741	32.8104	0.807958	0.000322055	18.6245	37.7034	1.01749	0.000322055	chr15:89164217-89165584
PACSIN3	chr11:47199084-47207976	11.1185	19.4553	0.807206	0.000322055	10.7522	25.1725	1.22722	0.000322055	chr11:47236249-47237682
RABGGTA	chr14:24718321-24740803	15.0625	26.2327	0.800401	0.000322055	13.0752	32.1783	1.29926	0.000322055	chr14:24740218-24740734
OSBPL3	chr7:24836164-25019760	5.36807	9.32811	0.797183	0.000322055	5.24121	8.25442	0.655267	0.000608031	chr7:25010450-25011447
HIBCH	chr2:191069360-191184559	11.685	20.1638	0.787106	0.000322055	12.6451	18.5812	0.555267	0.00473314	chr2:191177715-191178187
CROT	chr7:86974950-87029115	3.77281	6.50749	0.786463	0.000608031	4.1409	6.12713	0.565266	0.0155852	chr7:86960106-86960816
FAT1	chr4:187508937-187647850	70.4023	121.154	0.783149	0.0206152	71.4661	114.533	0.680432	0.00368307	chr4:187659512-187660324
C1orf201	chr1:24683489-24741587	5.27218	9.03378	0.776929	0.000322055	6.43134	11.7413	0.868405	0.000322055	chr1:24745357-24746183
TRIM24	chr7:138145078-138270330	4.2626	7.29207	0.774596	0.000322055	4.16632	6.24718	0.584433	0.00346878	chr7:138116192-138116758
SUPT7L	chr2:27805892-27917846	10.5018	17.9248	0.771317	0.0147535	10.8446	18.9784	0.807388	0.00936283	chr2:27928785-27929539
BCL2L1	chr20:30252262-30311729	18.9425	32.3297	0.771236	0.000322055	18.9186	49.8434	1.3976	0.000322055	chr20:30286881-30288091
DHRS7	chr14:60558628-60636561	29.7614	49.8994	0.745581	0.00787529	24.5267	48.622	0.987258	0.000879847	chr14:60646053-60646806
C3orf23	chr3:44379610-44450939	6.18929	10.3554	0.742538	0.000322055	4.57063	8.24804	0.85166	0.000322055	chr3:44379820-44380325
AS3MT,C10orf32	chr10:104613966-104666034	13.315	22.2579	0.741268	0.000322055	11.4415	18.966	0.729135	0.000322055	chr10:104615776-104616030
DHRS1	chr14:24759805-24769039	4.72538	7.86728	0.735435	0.000608031	6.86746	14.7953	1.10729	0.000322055	chr14:24740218-24740734
PRKCI	chr3:169940219-170023770	12.2113	20.2293	0.728235	0.000322055	9.83639	14.5245	0.562291	0.00325192	chr3:169944241-169945047
ATPIF1	chr1:28560897-28573867	139.186	230.453	0.727461	0.000322055	149.426	317.772	1.08856	0.000322055	chr1:28568156-28568751
THOC3	chr5:175386535-175395545	10.5771	17.4729	0.724178	0.000322055	8.20021	16.2407	0.985886	0.000322055	chr5:175412869-175413095
DRAM1	chr12:102271104-102317399	13.9837	22.722	0.700349	0.000322055	5.89604	17.1823	1.54311	0.000322055	chr12:102248998-102249670
DUSP11	chr2:73989325-74007284	18.9459	30.7816	0.700178	0.000322055	18.0838	31.2954	0.791252	0.000322055	chr2:74004198-74004637
ARNTL	chr11:13299324-13408810	4.95314	8.04332	0.699449	0.0164043	4.29134	7.87243	0.875381	0.000322055	chr11:13282098-13282794
PBXIP1	chr1:154913597-154928567	25.1229	40.5665	0.691282	0.000322055	18.8007	36.3292	0.950343	0.000322055	chr1:154945095-154945559
AP1S1	chr7:100797685-100804556	66.7727	107.359	0.685115	0.000322055	65.1977	132.321	1.02115	0.000322055	chr7:100769768-100770892
ASCC3	chr6:100956608-101330825	12.3896	19.8396	0.679255	0.000322055	10.991	16.4013	0.577486	0.00114096	chr6:101328273-101329247
PDIA3P	chr1:146649429-146651528	2.51173	4.01842	0.677949	0.0053353	2.48217	3.64454	0.554135	0.028545	chr1:146641933-146642732
COMTD1	chr10:76993729-76995770	4.38358	7.0054	0.676359	0.0100815	3.20813	10.6766	1.73465	0.000322055	chr10:76967849-76968546
SMEK1	chr14:91921594-91976892	15.0883	24.1024	0.675751	0.000322055	15.9163	20.9707	0.397872	0.0432788	chr14:91975210-91976190
CCDC51	chr3:48473581-48481529	8.03437	12.8145	0.673516	0.000608031	7.99575	16.4367	1.03962	0.000322055	chr3:48473711-48474798
DNAJC8	chr1:28526791-28559542	63.9345	101.567	0.667759	0.000322055	66.2219	108.573	0.713283	0.000322055	chr1:28568156-28568751
MAST3	chr19:18170370-18262498	1.57849	2.50402	0.665698	0.00188653	1.46208	2.68726	0.878117	0.000322055	chr19:18145739-18146388
RND3	chr2:151324711-151344180	85.4604	135.281	0.662626	0.000322055	56.0686	92.7689	0.726448	0.000322055	chr2:151315683-151316335
SGCB	chr4:52886860-52904485	27.7962	43.9837	0.662083	0.000322055	26.4378	39.5042	0.579407	0.00114096	chr4:52917597-52918603
HLA-B,HLA-C	chr6:31236529-31324989	428.311	677.499	0.661559	0.000879847	179.892	383.274	1.09125	0.000322055	chr6:31304609-31305467
GLIS2	chr16:4382215-4389598	5.51041	8.68606	0.656541	0.000322055	5.66254	10.9903	0.956706	0.000322055	chr16:4351563-4352240
MTERFD3	chr12:107371068-107380929	5.31281	8.35869	0.653801	0.00493312	5.14407	7.83495	0.607012	0.00954864	chr12:107352311-107353012
TSPAN6	chrX:99883794-99891794	16.5048	25.5686	0.631484	0.000608031	16.2695	23.3979	0.524209	0.00748958	chrX:99870053-99870572
FBXL18	chr7:5515252-5553399	4.26277	6.5713	0.624387	0.000322055	3.91702	6.62355	0.757849	0.000322055	chr7:5565199-5566578
PERP	chr6:138409356-138429517	19.2117	29.3787	0.612785	0.000879847	11.2798	19.6083	0.797728	0.000322055	chr6:138428164-138428561
ENDOD1	chr11:94823016-94865815	11.9604	18.2764	0.611714	0.00114096	10.7707	16.159	0.585228	0.00114096	chr11:94798379-94799029
ADK	chr10:75910964-76469059	27.54	42.0829	0.611703	0.000322055	30.5978	49.5325	0.694947	0.000322055	chr10:75936466-75937420
RPS19	chr19:42363987-42379982	904.36	1369.28	0.598448	0.00164678	824.328	1969.36	1.25643	0.000322055	chr19:42364045-42365319
CLP1	chr11:57425215-57429336	8.50459	12.8407	0.594415	0.00303377	8.51382	13.5945	0.675142	0.000608031	chr11:57424607-57425062
PANK2	chr20:3869485-3904501	15.3873	23.1965	0.592164	0.00258349	16.647	26.7898	0.686419	0.000879847	chr20:3873825-3874606
PGPEP1	chr19:18451407-18481080	2.62352	3.94167	0.587305	0.00188653	1.61541	3.64029	1.17215	0.000322055	chr19:18475270-18476189
SESN2	chr1:28586005-28609001	18.8481	28.1087	0.576594	0.000608031	23.6357	36.6962	0.634666	0.000322055	chr1:28586592-28587240
RNF121	chr11:71639767-71708641	11.0264	16.4395	0.576211	0.00303377	10.651	14.7754	0.472202	0.0135821	chr11:71656128-71656805
VOPP1	chr7:55513801-55640200	58.9485	87.7129	0.573336	0.00325192	47.0495	87.0231	0.88722	0.000322055	chr7:55641506-55642549
LASS5	chr12:50523348-50561272	31.7378	47.1009	0.569551	0.00212251	28.1929	57.7719	1.03504	0.000322055	chr12:50563966-50564615
SIRPA	chr20:1864096-1920539	45.2829	66.4619	0.553562	0.00325192	40.3099	58.9894	0.549321	0.00389634	chr20:1859261-1859925
MKNK2	chr19:2037432-2051243	24.3105	35.4536	0.544351	0.0499684	23.6147	49.8545	1.07804	0.000322055	chr19:2058329-2058889
NFU1	chr2:69623254-69664753	29.0072	42.0447	0.535511	0.00672081	32.3838	52.0028	0.68332	0.000322055	chr2:69636256-69636758
H3F3B	chr17:73768665-73776640	142.092	204.624	0.526151	0.00573142	156.116	231.556	0.568742	0.00235724	chr17:73781191-73781955
ADORA2B	chr17:15848230-15879379	5.10026	7.3355	0.524326	0.0173938	4.43622	7.87477	0.827907	0.000322055	chr17:15866675-15867587
TTC19	chr17:15879876-15932096	13.298	19.053	0.518815	0.0180565	11.357	15.9522	0.490176	0.0299874	chr17:15866675-15867587
TXN2	chr22:36861101-36903148	51.2844	73.4034	0.517327	0.015749	49.3762	95.0419	0.944748	0.000322055	chr22:36925865-36926882
RCC2	chr1:17733180-17768163	34.1847	48.8539	0.515124	0.00493312	34.3968	56.5768	0.717939	0.000322055	chr1:17769683-17770548
STK11	chr19:1205797-1228434	14.6525	20.8962	0.512094	0.00493312	15.1474	28.5595	0.914896	0.000322055	chr19:1210226-1210793
OGFOD2	chr12:123413539-123464588	7.63014	10.8639	0.509754	0.0489301	7.07264	13.6995	0.953801	0.000322055	chr12:123431088-123431850
BAX	chr19:49458116-49465054	126.07	178.603	0.502539	0.0071111	122.687	285.952	1.2208	0.000322055	chr19:49458109-49459140
EML2	chr19:46112659-46148726	8.47154	11.985	0.500528	0.0212467	7.00169	17.4566	1.31799	0.000322055	chr19:46135499-46136150
NFYC	chr1:41154751-41237273	16.6721	23.5832	0.500323	0.0108101	17.5041	25.0386	0.51646	0.0065239	chr1:41177021-41177881
RAB3A	chr19:18307610-18314874	3.88682	5.4954	0.499635	0.0420646	2.16202	4.26124	0.978895	0.000322055	chr19:18334925-18335810
KIAA1305	chr14:24867991-24888493	2.95019	4.16619	0.497922	0.0116887	2.9289	5.78707	0.982472	0.000322055	chr14:24865359-24865953
TRIP6	chr7:100464949-100471070	63.1256	88.9566	0.494876	0.0076824	71.6378	131.381	0.874967	0.000322055	chr7:100465681-100466362
NFATC4	chr14:24836144-24848808	14.399	20.281	0.494165	0.00880742	18.885	32.0242	0.761923	0.000322055	chr14:24865359-24865953
SFT2D1	chr6:166733218-166765221	52.8278	74.34	0.492841	0.0374031	58.6768	83.6044	0.510789	0.0247621	chr6:166761221-166761834
IGFBP7	chr4:57845108-57976539	675.108	945.839	0.486476	0.0191849	668.934	1127.86	0.753654	0.000322055	chr4:57977801-57979000
GDE1	chr16:19513016-19533450	24.0042	33.6271	0.486337	0.00748958	20.8296	30.2046	0.536134	0.00212251	chr16:19536273-19536971
FAM96B	chr16:66965958-66968320	98.585	138.01	0.485335	0.00972472	92.406	188.076	1.02526	0.000322055	chr16:66961218-66962505
MKRN1	chr7:140152839-140179650	21.8095	30.4822	0.48301	0.0125619	23.301	31.3419	0.4277	0.0298478	chr7:140206498-140207122
COX7A2	chr6:75947502-75953525	294.881	410.318	0.47661	0.0108101	309.268	520.685	0.751552	0.000322055	chr6:75981397-75982477
RBM14,RBM4	chr11:66384052-66445275	69.6119	96.7807	0.475387	0.0333048	69.2524	105.417	0.606178	0.00325192	chr11:66386549-66387131
ATP5E	chr20:57603622-57618777	699.64	965.012	0.463934	0.0322923	681.141	1221.74	0.842917	0.000322055	chr20:57639211-57639770
SCLY,UBE2F	chr2:238875699-239008053	38.456	53.0177	0.463263	0.0237159	34.2678	57.1637	0.738246	0.000322055	chr2:238848177-238849111
TJAP1	chr6:43445260-43474294	10.3825	14.284	0.460248	0.0196688	11.4868	17.9353	0.642823	0.000322055	chr6:43464030-43464738
TKT	chr3:53258723-53290068	129.173	177.266	0.456613	0.0456725	141.199	282.503	1.00054	0.000322055	chr3:53303764-53304460
NDUFS6	chr5:1801508-1816163	133.888	183.286	0.453072	0.0188745	114.238	246.946	1.11216	0.000322055	chr5:1808479-1809739
CSPG4	chr15:75966663-76005189	21.8425	29.7423	0.445378	0.016571	29.2962	46.7337	0.673752	0.000608031	chr15:75986081-75986897
PDLIM1	chr10:96997331-97050781	121.092	163.91	0.436794	0.0203034	104.694	224.916	1.10321	0.000322055	chr10:97054535-97055505
NFKBIA	chr14:35870407-35873960	12.5284	16.9464	0.435772	0.0361401	11.8716	23.339	0.975225	0.000322055	chr14:35854427-35855140
TSKU	chr11:76484479-76515861	25.2111	33.9256	0.428315	0.0317071	18.2085	33.8325	0.8938	0.000322055	chr11:76495152-76496126
MRPL36	chr5:1792281-1799956	47.6982	64.0321	0.424861	0.0409813	38.7022	75.2894	0.960032	0.000322055	chr5:1808479-1809739
SOD1	chr21:33031934-33041241	168.397	225.655	0.422248	0.0204592	173.304	276.342	0.673152	0.000322055	chr21:33007096-33008073
DUSP7	chr3:52082938-52090461	12.1036	16.0762	0.409484	0.0330122	12.6276	20.4226	0.693588	0.000322055	chr3:52079587-52081063
RPL23A	chr17:27046999-27053949	640.093	848.4	0.406462	0.0448835	708.271	1139.56	0.686097	0.000322055	chr17:27069836-27070773
SRPX2	chrX:99899162-99926294	43.2057	57.1141	0.402625	0.0324258	36.1549	51.9062	0.521717	0.00325192	chrX:99870053-99870572
ACOT7	chr1:6324248-6453826	55.4252	72.7311	0.39203	0.0431482	44.7577	83.4963	0.899575	0.000322055	chr1:6474261-6475168
PPP1R3C	chr10:93387749-93392973	22.3284	17.1162	-0.383518	0.0446323	19.4078	14.0315	-0.46797	0.0123906	chr10:93390228-93390987
PJA2	chr5:108670410-108745675	28.9332	21.972	-0.397058	0.0340179	29.377	15.3829	-0.933356	0.000322055	chr5:108759870-108760497
SMARCA1	chrX:128580479-128657460	32.8606	24.8411	-0.40363	0.0340179	33.253	20.1025	-0.726112	0.000322055	chrX:128640624-128641162
ITCH,Itch	chr20:32951061-33100878	10.3018	7.73673	-0.413104	0.0298478	10.62	5.90808	-0.84602	0.000322055	chr20:32928264-32929042
MEX3B	chr15:82334127-82338361	11.1996	8.34621	-0.42426	0.0314279	18.7449	7.00776	-1.41947	0.000322055	chr15:82314038-82314788
SSR1	chr6:7276342-7313541	34.4844	25.4493	-0.43832	0.0204592	33.2418	22.348	-0.572855	0.00164678	chr6:7323212-7324002
GNB1	chr1:1716729-1822495	186.399	137.338	-0.440665	0.0215649	174.118	129.783	-0.423967	0.0238624	chr1:1838807-1839250
IRF2BP2	chr1:234730635-234750597	25.6326	18.8619	-0.442506	0.0195077	26.8139	17.6111	-0.606495	0.000608031	chr1:234753901-234755034
FAM20B	chr1:178995073-179045701	10.4199	7.63199	-0.449205	0.0175553	10.3167	6.70002	-0.622745	0.000608031	chr1:179008067-179008688
CSF1R,PDGFRB	chr5:149432854-149535422	36.2452	26.3479	-0.460102	0.0178901	90.7794	47.215	-0.943121	0.000322055	chr5:149507617-149508249
PEAK1	chr15:77400470-77577333	7.82004	5.68451	-0.46014	0.0142562	8.94693	5.38871	-0.731453	0.000322055	chr15:77604836-77605460
QKI	chr6:163835674-164013458	23.2566	16.7245	-0.475681	0.010632	27.6459	13.5345	-1.03042	0.000322055	chr6:163808222-163809109
UTP15	chr5:72861597-72877794	4.1543	2.97548	-0.481484	0.024165	4.2887	3.04001	-0.496464	0.0243157	chr5:72860847-72861517
AP3M1	chr10:75880015-75910826	10.7595	7.70538	-0.481666	0.0109872	10.1366	6.08129	-0.73713	0.000322055	chr10:75936466-75937420
KLF12	chr13:74260149-74708394	2.56702	1.81148	-0.502923	0.0115165	3.97196	1.72207	-1.20571	0.000322055	chr13:74731825-74732625
NRP2	chr2:206547223-206662856	33.5422	23.4724	-0.515012	0.00573142	26.5562	16.1371	-0.718669	0.000322055	chr2:206534890-206535498
MOV10	chr1:113217047-113243367	14.5078	10.1205	-0.519552	0.00473314	15.0389	11.1739	-0.428573	0.0277966	chr1:113246229-113247374
BCLAF1	chr6:136578000-136612800	24.2349	16.8506	-0.524283	0.00730117	26.8917	14.8292	-0.858717	0.000322055	chr6:136640418-136641032
MICAL2	chr11:12115542-12285329	86.6902	60.0325	-0.530124	0.00843586	90.5968	64.069	-0.499833	0.0108101	chr11:12109651-12110236
ZBTB4	chr17:7362685-7387568	15.588	10.737	-0.537846	0.00346878	16.1286	9.79041	-0.720177	0.000322055	chr17:7408938-7409571
KLF3	chr4:38596164-38703128	7.84071	5.25983	-0.575969	0.00473314	11.2954	4.25818	-1.40743	0.000322055	chr4:38604458-38605192
INPP5B	chr1:38326368-38412729	5.60199	3.74117	-0.58245	0.00303377	5.40585	3.78815	-0.513025	0.0123906	chr1:38412321-38413291
CTHRC1	chr8:104383681-104395215	348.253	231.024	-0.592098	0.00212251	270.942	165.221	-0.713584	0.000322055	chr8:104385195-104386259
ACTA2	chr10:90640025-90775541	511.691	338.723	-0.595168	0.00368307	625.171	387.752	-0.689114	0.000322055	chr10:90750258-90751489
GFPT1	chr2:69546904-69614382	18.764	12.3637	-0.601853	0.010632	17.4029	8.78043	-0.986962	0.000322055	chr2:69636256-69636758
RAB10	chr2:26256728-26360322	39.2542	25.7912	-0.605971	0.000322055	42.5724	24.6225	-0.789945	0.000322055	chr2:26231676-26232153
INSIG2	chr2:118845853-118881666	12.1746	7.98693	-0.608163	0.00235724	11.0156	6.98709	-0.656789	0.000879847	chr2:118873246-118873942
VRK1	chr14:97263683-97347950	15.26	9.99672	-0.610225	0.00325192	15.6968	10.3782	-0.596906	0.00389634	chr14:97287652-97288392
NF1	chr17:29417711-29708905	7.55754	4.94179	-0.612882	0.00824663	8.13715	4.44639	-0.871888	0.000322055	chr17:29399125-29399846
IQCB1	chr3:121488609-121553926	7.40037	4.83802	-0.613181	0.00303377	6.56236	4.78879	-0.454552	0.0455388	chr3:121571114-121571586
ACTN1	chr14:69319994-69446083	339.718	222.048	-0.613469	0.00212251	321.982	225.383	-0.514604	0.0108101	chr14:69454553-69455653
TTC23	chr15:99676528-99791428	5.79504	3.7608	-0.623779	0.00212251	5.95718	3.86362	-0.624677	0.000879847	chr15:99810649-99811385
SEMA3C	chr7:80371854-80551675	9.60225	6.1366	-0.645933	0.000322055	6.89568	3.83328	-0.847114	0.000322055	chr7:80540534-80541125
NCAPD2	chr12:6603297-6641132	21.4173	13.4759	-0.668394	0.000322055	27.1071	12.4844	-1.11854	0.000322055	chr12:6616668-6617391
SMC6	chr2:17845079-17981462	8.5483	5.34289	-0.678018	0.00212251	9.95309	4.72714	-1.07418	0.000322055	chr2:17995729-17996318
MAGOHB	chr12:10756793-10766183	10.4105	6.44271	-0.692301	0.000322055	12.1357	7.35747	-0.721973	0.000322055	chr12:10786927-10787427
RPA1	chr17:1733272-1802848	21.8652	13.391	-0.707371	0.000322055	25.0973	14.6783	-0.773848	0.000322055	chr17:1738695-1739358
TCF4	chr18:52889561-53303185	12.5091	7.50048	-0.737928	0.000322055	11.3244	4.57513	-1.30755	0.000322055	chr18:53318195-53318997
EXOC2	chr6:485138-693109	7.91646	4.74574	-0.738224	0.000322055	8.12235	5.16871	-0.652093	0.000879847	chr6:680265-681174
DTWD1	chr15:49913225-49948523	10.142	6.02708	-0.750808	0.000879847	14.0795	7.6195	-0.885825	0.000322055	chr15:49917629-49918422
ADNP2	chr18:77866914-77898240	4.54828	2.70099	-0.751832	0.000322055	4.2579	2.3211	-0.875334	0.000322055	chr18:77889881-77890588
C19orf61	chr19:44235300-44259142	21.1275	12.5162	-0.755317	0.000322055	22.5709	16.2475	-0.474245	0.0130682	chr19:44286739-44287469
ATXN7L3	chr17:42269173-42275529	22.14	13.0632	-0.761149	0.000322055	22.1183	15.5883	-0.504776	0.00843586	chr17:42270753-42271377
SRGAP1	chr12:64238540-64541613	4.53788	2.67567	-0.762119	0.000322055	3.66672	2.12733	-0.785448	0.000322055	chr12:64216140-64216767
KIAA0586	chr14:58862643-59015548	2.8192	1.66156	-0.762747	0.0455388	3.37029	1.26424	-1.41461	0.000322055	chr14:58876650-58877292
CDC42BPA	chr1:227177566-227505826	12.4895	7.33956	-0.766945	0.000322055	11.927	7.75911	-0.620273	0.00114096	chr1:227521173-227521836
CCDC41	chr12:94702057-94853764	4.19835	2.46147	-0.770304	0.000322055	5.13694	2.477	-1.05232	0.000322055	chr12:94866926-94867658
TCF3	chr19:1609292-1652326	34.4895	20.0268	-0.784225	0.00188653	25.9783	18.2264	-0.511278	0.00573142	chr19:1672789-1673414
RASA1	chr5:86564150-86708836	16.0802	9.26726	-0.795074	0.00573142	22.6681	8.20775	-1.4656	0.000322055	chr5:86537851-86538494
RASA3	chr13:114747194-114898095	16.2191	9.32674	-0.798251	0.000322055	16.5408	8.4411	-0.970524	0.000322055	chr13:114906993-114907747
SLC25A13	chr7:95746474-95951459	4.13372	2.35393	-0.812367	0.000322055	4.61255	3.0701	-0.587277	0.0061295	chr7:95959256-95959990
GBAS	chr7:56032295-56067871	21.139	12.0202	-0.814449	0.000322055	21.7046	11.1158	-0.965396	0.000322055	chr7:56029805-56030388
PPP1R12A	chr12:80167343-80344208	32.5824	18.3898	-0.825185	0.000322055	33.3701	13.6261	-1.29219	0.000322055	chr12:80352348-80352909
PTPN12	chr7:77166467-77269388	34.4454	19.4404	-0.825254	0.000322055	31.2708	15.7097	-0.993157	0.000322055	chr7:77185223-77185853
FAM129B	chr9:130267437-130356582	49.2705	27.1637	-0.859043	0.0173938	52.6665	32.207	-0.709513	0.0366954	chr9:130328462-130329019
HDAC5	chr17:42154120-42201014	11.8317	6.50857	-0.862243	0.000322055	24.1943	15.7358	-0.62062	0.000608031	chr17:42230077-42230878
DHCR7	chr11:71145458-71163919	28.8157	15.6393	-0.881678	0.000322055	17.0629	11.402	-0.581577	0.00164678	chr11:71185306-71185833
ACBD6	chr1:180257352-180472022	24.0415	13.0414	-0.882431	0.000322055	27.1106	19.3115	-0.489392	0.00936283	chr1:180484952-180485922
SLC20A2	chr8:42273994-42408139	19.5129	10.5172	-0.89167	0.000608031	16.5689	9.97443	-0.73217	0.00452629	chr8:42428876-42429485
FANCC	chr9:97861337-98079991	3.4024	1.82229	-0.9008	0.000322055	3.57689	2.36254	-0.598365	0.0108101	chr9:98096957-98097680
BAZ1B	chr7:72854741-72936608	17.9162	9.43262	-0.925532	0.000322055	20.7427	10.0836	-1.04059	0.000322055	chr7:72948028-72948576
USP4	chr3:49314576-49377536	14.0617	7.28052	-0.949662	0.000322055	12.9043	6.73558	-0.937982	0.000322055	chr3:49395706-49396510
TFAP4	chr16:4307187-4323001	2.74352	1.39023	-0.980709	0.000322055	2.55371	1.51733	-0.751056	0.00592915	chr16:4351563-4352240
DAB2	chr5:39370630-39425335	76.6469	38.8095	-0.981819	0.000322055	128.84	53.5263	-1.26726	0.000322055	chr5:39396884-39397562
WDR19	chr4:39184023-39287429	2.75312	1.38765	-0.988419	0.000322055	3.52794	1.69231	-1.05983	0.000322055	chr4:39168526-39169176
SYTL3	chr6:159071045-159185902	2.92174	1.44919	-1.01158	0.000322055	3.27915	1.4586	-1.16873	0.000322055	chr6:159053584-159054342
AUTS2	chr7:69063904-70257884	8.428	4.1678	-1.0159	0.000322055	8.6012	3.829	-1.16757	0.000322055	chr7:69047418-69047929
CKS1B	chr1:154947117-154951724	94.3063	46.5072	-1.0199	0.000322055	123.664	75.6328	-0.709342	0.000322055	chr1:154945095-154945559
IL11	chr19:55874810-55881814	75.0219	35.8005	-1.06733	0.000322055	49.3963	35.5608	-0.474117	0.0109872	chr19:55855712-55856387
FEN1	chr11:61560149-61564707	36.2047	17.2423	-1.07023	0.000322055	34.3861	24.1344	-0.510731	0.00389634	chr11:61587364-61588219
PSD3	chr8:18384813-18871196	6.19962	2.94356	-1.07462	0.000322055	5.31158	1.88811	-1.4922	0.000322055	chr8:18898690-18899692
STEAP3	chr2:119981383-120024652	20.7542	9.62626	-1.10836	0.000322055	15.6934	8.34544	-0.911094	0.000322055	chr2:119997969-119998729
TTLL1	chr22:43435523-43485434	8.06591	3.71758	-1.11747	0.000322055	7.9382	3.6752	-1.11099	0.000322055	chr22:43491750-43492106
LMO7	chr13:76123926-76440583	116.608	53.2723	-1.13021	0.000322055	87.0133	46.0595	-0.917737	0.000322055	chr13:76143476-76144448
CDH11	chr16:64980684-65155919	200.68	91.4534	-1.13379	0.000322055	146.031	69.6084	-1.06894	0.000322055	chr16:65133176-65134051
MDC1	chr6:30667584-30685458	8.3866	3.81555	-1.13619	0.000322055	9.55495	4.45355	-1.10129	0.000322055	chr6:30712218-30712791
MDM4	chr1:204485510-204677661	2.93395	1.32238	-1.14971	0.000322055	3.24412	1.42045	-1.19148	0.000322055	chr1:204478405-204478997
CTGF	chr6:132268813-132313648	699.255	314.785	-1.15145	0.000322055	814.363	359.129	-1.18117	0.000322055	chr6:132324646-132325205
BNC2	chr9:16409501-16870786	2.9517	1.3087	-1.17341	0.000879847	3.30322	0.971177	-1.76607	0.000322055	chr9:16860550-16861241
CCBE1	chr18:57101148-57365853	10.1785	4.36547	-1.22131	0.000322055	14.605	8.05813	-0.857944	0.000322055	chr18:57367364-57368006
MLST8	chr16:2255449-2261011	23.0112	9.66459	-1.25155	0.000322055	22.5775	14.9857	-0.591301	0.00410404	chr16:2248411-2249098
RAD23A	chr19:13056653-13064455	73.2471	30.6006	-1.25921	0.000322055	76.4569	47.4027	-0.689678	0.000322055	chr19:13051081-13051829
BOP1	chr8:145486055-145515120	3.90655	1.63054	-1.26054	0.000322055	3.79713	1.69728	-1.16169	0.000322055	chr8:145535865-145536508
SERPINE1	chr7:100770378-100782728	2582.93	1059.93	-1.28505	0.000322055	2854.02	1192.03	-1.25957	0.000322055	chr7:100769768-100770892
DDIT4	chr10:74031403-74036720	113.061	45.0826	-1.32646	0.000322055	151.906	67.8708	-1.16232	0.000322055	chr10:74030164-74030901
SV2A	chr1:149874700-149889434	2.7862	1.0933	-1.3496	0.00346878	5.05038	0.935987	-2.43183	0.000322055	chr1:149869281-149869952
KPNB1	chr17:45600322-45766525	104.382	40.5805	-1.36302	0.000322055	109.28	39.289	-1.47584	0.000322055	chr17:45610852-45611104
CCDC9	chr19:47759730-47781380	10.632	4.06968	-1.38543	0.000322055	11.8392	5.15633	-1.19915	0.000322055	chr19:47735514-47736296
RRM2	chr2:10262734-10271548	49.7303	18.2903	-1.44305	0.000322055	55.5584	29.2893	-0.923634	0.000322055	chr2:10236000-10236540
ACTB,ACTG1	chr7:5566782-5570232	5420.49	1992.74	-1.44367	0.000322055	5301.24	2654.42	-0.997931	0.00114096	chr7:5565199-5566578
SLC7A5	chr16:87863570-87903100	29.6735	10.7155	-1.46948	0.000322055	40.0356	12.8222	-1.64264	0.000322055	chr16:87886810-87887502
TBL1XR1	chr3:176710443-176915048	11.3591	4.08477	-1.47552	0.000322055	12.6418	4.29882	-1.55619	0.000322055	chr3:176934045-176934504
SFRS3	chr6:36562089-36572243	100.984	35.3707	-1.51351	0.000322055	115.01	48.8204	-1.2362	0.000322055	chr6:36575559-36576576
MOBKL2A	chr19:2071030-2096269	16.8537	5.68685	-1.56737	0.000322055	18.5662	8.5025	-1.12672	0.000322055	chr19:2089015-2089740
C17orf53	chr17:42219325-42239844	3.37703	1.09314	-1.62728	0.000322055	3.77331	2.00474	-0.912413	0.000322055	chr17:42230077-42230878
SLFN11	chr17:33677327-33777067	8.44753	2.7167	-1.63668	0.000322055	5.412	1.67394	-1.69292	0.000322055	chr17:33788182-33788709
CKAP2L	chr2:113479062-113545280	9.16526	2.49972	-1.87441	0.000322055	11.7079	1.86763	-2.6482	0.000322055	chr2:113571826-113572514
TUBB,TUBB2C	chr6:30688156-30693193	1067.25	284.615	-1.90682	0.000322055	1096.33	373.903	-1.55195	0.000322055	chr6:30712218-30712791
ZNF784	chr19:56115204-56137064	2.9366	0.779756	-1.91305	0.00880742	2.568	1.04004	-1.304	0.0368324	chr19:56112240-56113484
GPSM2	chr1:109358531-109506111	5.4429	1.30531	-2.05998	0.000322055	7.4225	1.25768	-2.56114	0.000322055	chr1:109388431-109388877
TTC26	chr7:138818489-138874550	3.26775	0.781076	-2.06476	0.000322055	3.18317	0.804384	-1.98451	0.000322055	chr7:138794579-138795242
CDC2	chr10:62538122-62554604	42.1794	9.56826	-2.14021	0.000322055	59.7962	16.0879	-1.89408	0.000322055	chr10:62520427-62520946
HMMR	chr5:162887516-162920549	13.0403	2.88091	-2.17838	0.000322055	16.9583	2.18778	-2.95445	0.000322055	chr5:162864504-162865267
PLK4	chr4:128703452-128820350	5.80968	1.20165	-2.27344	0.000322055	7.86349	1.60589	-2.2918	0.000322055	chr4:128703812-128705154
INCENP	chr11:61891444-61920635	7.29218	1.39348	-2.38766	0.000322055	9.53529	1.21115	-2.9769	0.000322055	chr11:61866923-61867256
LDB2	chr4:16503157-16900424	9.86805	1.22566	-3.00921	0.000322055	20.0435	3.04537	-2.71844	0.000322055	chr4:16883238-16884031

## Sheet: lincRNA-Human
LincRNAname	Coordinates	FPKM(GM00011 UNT)	FPKM(GM00011 DOX)	Log2FoldChange(GM00011)	qValue(GM00011)	FPKM(GM06170 UNT)	FPKM(GM06170 DOX)	Log2FoldChange(GM06170)	qValue(GM06170)	p53bindingSite
lincRNA -1	chr5:27472364-27498058	0.0342296	1.22293	5.15896	0.000322055	0.0476477	2.78754	5.87044	0.000322055	chr5:27471843-27472898
lincRNA -2	chr14:77425801-77437501	0.0451743	1.44573	5.00016	0.000322055	0.906533	13.8431	3.93266	0.000322055	chr14:77425524-77426217
lincRNA -3	chr10:54196012-54230293	0.16777	3.19937	4.25323	0.000322055	0.191718	2.8923	3.91516	0.000322055	chr10:54203006-54203919
lincRNA -4	chr16:53072522-53087296	0.238573	3.22512	3.75685	0.000322055	0.229031	2.96031	3.69213	0.000322055	chr16:53086170-53087007
lincRNA -5	chr6:57125323-57128144	0.595272	5.67377	3.25269	0.000322055	0.291778	3.31452	3.50586	0.000322055	chr6:57147822-57148424
lincRNA -6	chr9:94902940-94911047	0.289778	2.44344	3.0759	0.000322055	0.18402	2.28894	3.63675	0.000322055	chr9:94909398-94910355
lincRNA -7	chr1:9243447-9246863	0.224849	1.71507	2.93123	0.000322055	0.214813	1.63102	2.92462	0.000322055	chr1:9241063-9242710
lincRNA -8	chr14:77352654-77371404	0.201318	1.33707	2.73153	0.0305701	0.156121	1.70481	3.44887	0.0311408	chr14:77384745-77385493
lincRNA -9	chr21:26748227-26804013	0.476175	2.96574	2.63882	0.000322055	1.05563	3.57391	1.7594	0.000879847	chr21:26772442-26773479
lincRNA -10	chr15:93323545-93353673	0.258751	1.29285	2.32092	0.000322055	0.377224	1.75658	2.21928	0.000322055	chr15:93344734-93346019
lincRNA -11	chr20:1754010-1842494	0.531428	2.63629	2.31056	0.000322055	0.306878	1.72275	2.48897	0.000322055	chr20:1859261-1859925
lincRNA -12	chr10:4621249-4728904	0.515316	2.33834	2.18196	0.000322055	0.534678	2.93568	2.45695	0.000322055	chr10:4713489-4714139
lincRNA -13	chr8:128808279-128944935	2.67621	11.2375	2.07005	0.000608031	2.39378	9.70427	2.01933	0.00164678	chr8:128807359-128808717
lincRNA -14	chr19:46676669-46683943	1.40816	5.89912	2.06669	0.00672081	1.00112	12.1069	3.59614	0.00212251	chr19:46688149-46688861
lincRNA -15	chr6:27793689-27794715	1.19735	5.00915	2.06472	0.000322055	1.24157	4.13448	1.73554	0.000879847	chr6:27791426-27791851
lincRNA -16	chr17:62745498-62930490	1.33567	4.99851	1.90393	0.00346878	1.07918	4.23792	1.97342	0.00843586	chr17:62747305-62747900
lincRNA -17	chr1:16841109-16848303	3.55195	12.3979	1.80341	0.0385332	6.48891	14.6959	1.17937	0.0191849	chr1:16840423-16840711
lincRNA -18	chr15:63188282-63191664	0.672451	2.3259	1.79029	0.000322055	0.36313	1.05809	1.5429	0.0361401	chr15:63189196-63189962
lincRNA -19	chr15:29967024-29973097	0.965613	3.24232	1.74751	0.000322055	1.22623	6.79091	2.46937	0.000322055	chr15:29983070-29983713
lincRNA -20	chr17:48285517-48293164	3.07318	10.0038	1.70275	0.000322055	2.06256	11.6956	2.50346	0.000322055	chr17:48288251-48288927
lincRNA -21	chr5:42940730-43000540	2.8648	8.51638	1.5718	0.000322055	2.50326	8.22197	1.71567	0.000322055	chr5:43007362-43008462
lincRNA -22	chr2:47054975-47086308	5.47657	13.3091	1.28106	0.000322055	10.6472	17.2928	0.69969	0.000879847	chr2:47031549-47032089
lincRNA -23	chr5:148786251-148813230	2.03565	1.01457	-1.00462	0.000322055	2.58147	1.4494	-0.832735	0.000322055	chr5:148808265-148808988

## Sheet: mRNA-Mouse
GeneName	Coordinates	FPKM(MEF UNT)	FPKM(MEF DOX)	Log2FoldChange(MEF)	qValue(MEF)	p53bindingSite
Ankk1	chr9:49223326-49235126	0.16804	8.01923	5.57659	0.000147021	chr9:49235333-49236059
Fam196a	chr7:141862369-142365330	0.158205	7.14938	5.49795	0.000283039	chr7:142129004-142129620
1700007K13Rik	chr2:28317520-28321844	1.17242	50.2624	5.42192	0.000147021	chr2:28321664-28321995
Slc4a11	chr2:130509843-130523255	0.351129	14.6767	5.38539	0.000147021	chr2:130519920-130520543
Ltb4r2	chr14:56380264-56382066	0.0888436	3.13497	5.14104	0.00176842	chr14:56379867-56380671
Robo3	chr9:37223629-37240760	0.103395	3.55448	5.1034	0.000147021	chr9:37226269-37227083
Alox12	chr11:70054956-70068843	0.115277	3.72606	5.01447	0.000147021	chr11:70058952-70059319
St14	chr9:30896174-30939384	0.231711	5.48542	4.56521	0.000147021	chr9:30938600-30939022
Tmc7	chr7:125679357-125728200	0.755916	14.5818	4.2698	0.000147021	chr7:125727743-125728286
Espn	chr4:151494984-151526316	0.286073	5.02786	4.13549	0.000147021	chr4:151539172-151540068
Tbc1d2	chr4:46616947-47004586	0.582053	9.6526	4.0517	0.000147021	chr4:46661801-46662362
Trim7	chr11:48639639-48670769	0.78038	12.0186	3.94495	0.000147021	chr11:48652565-48653079
Prrg4	chr2:104670897-104690007	0.908668	13.2988	3.8714	0.000147021	chr2:104688736-104688995
Ttll9	chr2:152788220-152834218	0.20817	2.8848	3.79264	0.000147021	chr2:152790449-152790726
Ptprv	chr1:137005074-137029152	0.462474	6.15744	3.73489	0.000147021	chr1:137026187-137026760
Dusp15	chr2:152766730-152777318	0.195432	2.57075	3.71745	0.000147021	chr2:152777879-152778428
Mreg	chr1:72205806-72258881	0.76757	9.96854	3.69901	0.000147021	chr1:72257435-72257846
Perp	chr10:18564876-18576884	0.571752	7.34533	3.68337	0.000147021	chr10:18564904-18565301
AK029860	chr11:48639639-48670769	0.472073	5.55826	3.55755	0.000147021	chr11:48652565-48653079
Wnt9a	chr11:59120431-59147054	1.36869	15.9328	3.54114	0.000147021	chr11:59121690-59122223
Lif	chr11:4157570-4172517	0.375001	3.91491	3.38401	0.000147021	chr11:4167193-4167594
6530418L21Rik	chr3:105507516-105523760	2.12128	21.3468	3.33101	0.000147021	chr3:105507535-105508626
1700003E16Rik	chr6:83106397-83112969	0.56193	5.56915	3.30899	0.000147021	chr6:83095673-83096027
Eda2r	chrX:94529179-94572548	10.8476	104.112	3.26269	0.000147021	chrX:94571466-94572603
Scx	chr15:76210942-76307699	0.536017	4.84495	3.17613	0.0416401	chr15:76283008-76283459
Pmaip1	chr18:66618257-66625212	5.14871	45.597	3.14665	0.000147021	chr18:66617905-66618380
Crip2	chr12:114378429-114383723	5.53277	46.8377	3.0816	0.000147021	chr12:114378735-114379682
4833427G06Rik	chr9:50889417-50910183	0.331976	2.78292	3.06745	0.000147021	chr9:50913823-50914270
Zfp365	chr10:67348852-67375410	5.26692	40.9219	2.95784	0.000147021	chr10:67375150-67375688
Fam180a	chr6:35262745-35276141	0.474077	3.59741	2.92376	0.000147021	chr6:35273040-35273451
9230114K14Rik	chr5:52523478-52637135	2.89095	21.4187	2.88925	0.000546499	chr5:52582273-52582885
Dffb	chr4:153338557-153349190	2.6582	18.2742	2.78129	0.000147021	chr4:153348824-153349397
Dcxr	chr11:120585859-120588595	17.0003	116.681	2.77894	0.000147021	chr11:120588198-120588805
Cgref1	chr5:31235515-31247853	4.92995	33.2709	2.75461	0.000147021	chr5:31247636-31248112
Col10a1	chr10:34023417-34138334	0.773178	5.18514	2.74551	0.000147021	chr10:34106871-34107279
Acaa1b	chr9:119057160-119066211	1.09169	7.16818	2.71505	0.000147021	chr9:119064958-119065446
Mdm2	chr10:117125960-117147772	56.6169	352.34	2.63766	0.000147021	chr10:117146716-117147454
Epha2	chr4:140857154-140885293	4.67288	29.0558	2.63644	0.000147021	chr4:140860006-140860541
Ano3	chr2:110495385-110790401	1.22021	7.45037	2.61018	0.000147021	chr2:110789807-110790542
Lrdd	chr7:148624413-148629907	3.78162	22.5963	2.57901	0.000147021	chr7:148628588-148629571
Klhl26	chr8:72966795-73011257	11.1251	65.8583	2.56554	0.000147021	chr8:72999978-73000889
Trp53inp1	chr4:11078346-11118421	0.709322	4.16496	2.55379	0.00257435	chr4:11082982-11083863
Cdkn1a	chr17:29226150-29239057	114.498	663.3	2.53433	0.000147021	chr17:29226942-29228330
Gdf15	chr8:73153292-73156355	7.44971	42.8505	2.52406	0.000147021	chr8:73155660-73156144
Btg2	chr1:135971441-135975732	20.9754	118.14	2.49372	0.000147021	chr1:135975466-135976664
Sncg	chr14:35183459-35187855	1.99782	11.0441	2.46678	0.000147021	chr14:35189373-35189789
Cox6b2	chr7:4703395-4704696	4.11153	22.6604	2.46242	0.000147021	chr7:4703517-4704056
Cd80	chr16:38455640-38495821	1.83767	10.105	2.45912	0.000147021	chr16:38458657-38459104
Slc19a2	chr1:166179185-166195499	11.3078	59.7615	2.4019	0.000147021	chr1:166179192-166180262
Ddit4l	chr3:137286635-137291296	4.99616	26.0728	2.38365	0.000147021	chr3:137286611-137287432
Fosl1	chr19:5447697-5457549	3.09234	16.0709	2.37768	0.000147021	chr19:5448566-5449184
scmh1	chr4:120077885-120202804	2.09088	10.7759	2.36563	0.000147021	chr4:120189880-120190349
Notch1	chr2:26313421-26359342	5.06519	26.0129	2.36054	0.000147021	chr2:26362250-26362737
Fgfbp3	chr19:36992039-36994089	1.4705	7.50503	2.35155	0.000147021	chr19:36991381-36991768
Adrb2	chr18:62337469-62339613	1.25799	6.34935	2.33549	0.000147021	chr18:62339414-62340407
Icam1	chr9:20820403-20833240	35.5914	171.871	2.27173	0.000147021	chr9:20819677-20820238
Dcaf4	chr12:84861415-84882942	5.76008	27.5606	2.25845	0.000147021	chr12:84876349-84876766
Ccng1	chr11:40562053-40568788	116.921	554.507	2.24567	0.000147021	chr11:40568101-40569218
Dusp28	chr1:94803565-94805197	1.44778	6.75993	2.22317	0.000147021	chr1:94815659-94816294
Ptgs2	chr1:151919719-151955742	5.57192	25.7364	2.20756	0.000147021	chr1:151935770-151936490
Cyp4f17	chr17:32643406-32773129	3.79974	17.5051	2.20381	0.000147021	chr17:32642925-32643449
Gm9949	chr18:62339779-62344057	0.580727	2.66361	2.19745	0.000147021	chr18:62339414-62340407
AK129341	chr9:8076632-8134294	0.765043	3.5075	2.19683	0.000147021	chr9:8134846-8135222
Fos	chr12:86807039-86832451	0.831692	3.76798	2.17967	0.000147021	chr12:86810313-86810670
AW555464	chr12:113960384-113984802	12.1885	53.2564	2.12743	0.000147021	chr12:113960447-113961083
Fbxw9	chr8:87560813-87591019	9.01969	39.1179	2.11668	0.000147021	chr8:87584780-87585311
Sulf2	chr2:165818136-165981156	11.972	51.6828	2.11002	0.000147021	chr2:165979443-165980356
Def6	chr17:28344722-28365553	6.81934	28.2076	2.04838	0.000147021	chr17:28344519-28345555
Lpin1	chr12:16539468-16596576	2.93213	12.1205	2.04743	0.000147021	chr12:16595305-16595776
Pgf	chr12:86507590-86518235	0.855851	3.52008	2.04018	0.000147021	chr12:86510756-86511102
Dennd2c	chr3:102931478-102973656	2.01378	8.27282	2.03847	0.000147021	chr3:102950535-102950891
Tmem19	chr10:114776729-114799318	11.7841	48.1919	2.03195	0.000147021	chr10:114799220-114799675
Pdgfa	chr5:139446542-139477526	4.79976	19.4557	2.01916	0.000147021	chr5:139465522-139466221
Ptpn14	chr1:191552146-191700572	9.90385	39.868	2.00917	0.000147021	chr1:191553125-191553938
Polk	chr13:97250643-97312440	10.5123	42.2535	2.00699	0.000147021	chr13:97312001-97312581
Trim11	chr11:58791617-58804962	9.79658	39.3026	2.00428	0.000147021	chr11:58792843-58793568
Psrc1	chr3:108186721-108191149	18.3032	73.3186	2.00209	0.000147021	chr3:108186683-108187981
Pqlc3	chr12:16995453-17006924	11.0619	44.282	2.00112	0.000147021	chr12:17005874-17007101
Ei24	chr9:36586737-36604978	20.227	80.9578	2.00089	0.000147021	chr9:36604288-36605134
Aldh4a1	chr4:139178808-139208036	8.20694	32.2889	1.97612	0.000147021	chr4:139166284-139166707
Tgfa	chr6:86145244-86225443	0.657108	2.58238	1.9745	0.000147021	chr6:86130187-86130986
S100a3	chr3:90404136-90406624	0.66043	2.52507	1.93485	0.000147021	chr3:90395797-90396241
Zbtb42	chr12:113917050-113920958	0.690684	2.54563	1.88192	0.000147021	chr12:113921550-113922229
Sgsm2	chr11:74662765-74710582	3.1381	11.347	1.85435	0.000147021	chr11:74709859-74710402
Gtse1	chr15:85690136-85707003	21.724	78.4325	1.85216	0.000147021	chr15:85689738-85690878
Plekha7	chr7:123267631-123451890	1.92248	6.91552	1.84687	0.000147021	chr7:123450561-123451464
Ccdc85b	chr19:5447697-5457549	5.84625	20.7492	1.82747	0.000147021	chr19:5448566-5449184
Pmm1	chr15:81781535-81791297	33.0071	117.09	1.82677	0.000147021	chr15:81789998-81790457
Ckap2	chr8:23278623-23298205	36.7808	129.22	1.81281	0.000147021	chr8:23296132-23296800
Acox3	chr5:35925708-35956450	5.45594	18.9996	1.80007	0.000147021	chr5:35936733-35937132
Tnfsf18	chr1:163424787-163435421	0.785963	2.70901	1.78523	0.000147021	chr1:163412347-163412737
Cdc42bpg	chr19:6241546-6328297	5.53638	18.8979	1.77121	0.000147021	chr19:6306612-6307073
mKIAA1870	chr4:62876445-62996024	1.10898	3.7628	1.76257	0.000147021	chr4:62887539-62887929
Ercc5	chr1:44204588-44238105	8.66414	29.3441	1.75994	0.000147021	chr1:44205321-44205863
Rb1	chr14:73542316-73725598	7.59608	25.5866	1.75206	0.000147021	chr14:73713171-73713617
Egr2	chr10:67000616-67004936	1.33547	4.48159	1.74666	0.000147021	chr10:67010905-67011545
Qpctl	chr7:19725565-19734545	9.97272	33.2989	1.73942	0.000147021	chr7:19732981-19733308
Ptges	chr2:30744990-30758817	15.3072	51.0317	1.73718	0.000147021	chr2:30754661-30755120
Dnajc9	chr14:21203859-21208132	44.257	147.232	1.73412	0.000147021	chr14:21207570-21208173
Hpcal1	chr12:17697619-18072415	17.7407	57.9459	1.70764	0.000147021	chr12:17697723-17698385
Cpt1c	chr7:52213853-52230145	11.9503	39.0233	1.70729	0.000147021	chr7:52229668-52230334
Ppp1r13l	chr7:19946564-19963882	6.8849	22.4067	1.70242	0.000147021	chr7:19947081-19947441
Lzic	chr4:148859441-148870776	17.4502	56.3866	1.69211	0.000147021	chr4:148860289-148860737
Rab15	chr12:77898949-77923511	3.34747	10.7749	1.68653	0.000147021	chr12:77930433-77930766
Bloc1s2	chr19:44213736-44220936	32.2543	103.405	1.68074	0.000147021	chr19:44220285-44220968
Ppp1r14a	chr7:30074338-30078409	6.92182	21.9486	1.6649	0.000147021	chr7:30072479-30072913
Rhod	chr19:4425456-4439424	13.9864	44.3287	1.66422	0.000147021	chr19:4439219-4440497
Lpar6	chr14:73542316-73725598	8.39039	26.5515	1.66198	0.000147021	chr14:73634275-73634808
Il1b	chr2:129190315-129196856	9.6994	30.6464	1.65975	0.000147021	chr2:129204436-129204672
Lrrc57	chr2:120429973-120446554	6.96473	21.9796	1.65802	0.000147021	chr2:120438786-120439201
Ptprn	chr1:75243615-75260783	12.814	40.4232	1.65747	0.000147021	chr1:75244458-75245115
Mettl6	chr14:32291983-32308163	15.6901	49.3082	1.65197	0.000147021	chr14:32307701-32308357
Ephx1	chr1:182919686-182947626	43.1817	133.939	1.63308	0.000147021	chr1:182946627-182946972
Ccrn4l	chr3:51028292-51055576	9.9518	30.7103	1.62569	0.000147021	chr3:51021617-51022116
Efs	chr14:55535379-55545625	8.08381	24.8043	1.61748	0.000147021	chr14:55548412-55549108
Cyp4f16	chr17:32643406-32773129	3.25326	9.94351	1.61187	0.000147021	chr17:32679086-32679594
Shisa4	chr1:137268032-137271640	13.5954	41.0826	1.59541	0.000147021	chr1:137255596-137256005
Ulk1	chr5:111213507-111239100	11.7008	34.9353	1.57808	0.000147021	chr5:111242921-111243545
Tnfrsf26	chr7:150793589-150813750	1.435	4.24876	1.56599	0.000147021	chr7:150806931-150807308
Dapk1	chr13:60703307-60864547	10.0009	29.4687	1.55906	0.000147021	chr13:60703619-60704272
Aen	chr7:86040812-86053719	34.9457	102.619	1.5541	0.000147021	chr7:86040537-86041604
Arhgap27	chr11:103192813-103206016	2.39657	7.03281	1.55313	0.000147021	chr11:103223705-103224360
BC022687	chr12:114042598-114055887	4.08307	11.9696	1.55166	0.000147021	chr12:114031819-114032627
Rbl2	chr8:93593992-93659395	7.48352	21.8396	1.54516	0.000147021	chr8:93595564-93596074
Etv4	chr11:101631055-101646624	11.045	32.0689	1.53778	0.000147021	chr11:101647950-101648376
Prps2	chrX:163784264-163820631	9.6082	27.8323	1.53442	0.000147021	chrX:163820148-163820873
Klhdc5	chr6:147037782-147061300	1.85505	5.34981	1.52803	0.000147021	chr6:147041709-147042198
Zmat3	chr3:32229162-32268547	12.8678	37.104	1.52781	0.000147021	chr3:32263015-32263545
Pik3r3	chr4:115866297-115975661	2.9206	8.39552	1.52336	0.000147021	chr4:115905849-115906251
Dagla	chr19:10319754-10379367	2.84249	8.15259	1.5201	0.000147021	chr19:10363952-10364915
Fas	chr19:34365148-34402260	23.8725	68.3547	1.51769	0.000147021	chr19:34366510-34367045
Hspa1a	chr17:35106303-35109101	1.77596	5.07623	1.51515	0.000147021	chr17:35104832-35105754
Fst	chr13:115242469-115248938	75.8608	214.742	1.50118	0.000147021	chr13:115237249-115237859
Adamtsl4	chr3:95480126-95491781	4.53815	12.8247	1.49875	0.000147021	chr3:95505785-95506222
Kctd11	chr11:69688553-69709041	13.3771	37.639	1.49246	0.000147021	chr11:69690380-69691054
Cpped1	chr16:11803813-11930687	16.3439	45.9536	1.49143	0.000147021	chr16:11908938-11909704
Siva1	chr12:113883038-113887363	46.81	130.086	1.47458	0.000147021	chr12:113882298-113884310
Ak1	chr2:32477277-32494070	8.27279	22.7364	1.45856	0.000147021	chr2:32484796-32485554
Dusp10	chr1:185858339-185899515	4.92209	13.4877	1.4543	0.000147021	chr1:185851808-185852042
Gls2	chr10:127631690-127648850	1.10033	3.01493	1.45419	0.000147021	chr10:127648049-127648402
Tmem37	chr1:121963953-121970357	6.79747	18.4461	1.44024	0.000147021	chr1:121951936-121952293
Col5a3	chr9:20574493-20619478	13.5827	36.6113	1.43052	0.000147021	chr9:20634740-20635234
Agpat5	chr8:18842027-18902248	3.46198	9.25872	1.41922	0.000147021	chr8:18845886-18846729
Dyrk3	chr1:133025017-133034811	1.1879	3.16777	1.41505	0.000147021	chr1:133035729-133036227
4632434I11Rik	chr7:100006036-100022742	11.9109	31.7392	1.41398	0.000147021	chr7:100022350-100023208
Slc27a3	chr3:90189154-90193849	6.5943	17.5654	1.41345	0.000147021	chr3:90193798-90194419
Spryd4	chr10:127631690-127648850	8.06004	21.0188	1.38282	0.000147021	chr10:127648049-127648402
Msh6	chr17:88374389-88464625	15.4991	40.339	1.37999	0.000147021	chr17:88374802-88375219
Mx2	chr16:97757687-97782508	8.12668	21.0796	1.37511	0.000147021	chr16:97745535-97745936
Col27a1	chr4:62876445-62996024	2.53319	6.56039	1.37283	0.000147021	chr4:62887539-62887929
Arl5b	chr2:14976988-15000818	5.69636	14.7521	1.37281	0.000147021	chr2:14985408-14985775
Serpine2	chr1:79784876-79855240	81.8686	211.432	1.36881	0.000147021	chr1:79853256-79853860
Esrra	chr19:6984187-6996298	10.5299	27.1492	1.36643	0.000147021	chr19:6994838-6995691
Fam102a	chr2:32390712-32442482	2.38803	6.12749	1.35948	0.000147021	chr2:32389381-32389771
Gpn3	chr5:122822516-122832778	16.3481	41.8028	1.35448	0.000147021	chr5:122821924-122822424
Kifc5b	chr17:27054035-27069524	5.86782	14.9558	1.3498	0.000147021	chr17:27053985-27054739
Foxc2	chr8:123640070-123642794	1.02982	2.61466	1.34423	0.000147021	chr8:123657146-123657588
Angptl2	chr2:32992492-33226998	22.4483	56.1724	1.32325	0.000147021	chr2:33072232-33072727
Rab40c	chr17:26018904-26056659	8.2588	20.6048	1.31897	0.000147021	chr17:26055784-26056457
Plk3	chr4:116799417-116806557	6.54912	16.3166	1.31697	0.000147021	chr4:116797840-116798402
Mapre3	chr5:31117128-31168479	10.0393	24.8719	1.30885	0.000147021	chr5:31114632-31115138
Jph2	chr2:163161770-163223686	2.84586	7.00267	1.29904	0.000147021	chr2:163223831-163224377
Tmtc3	chr10:99906535-99949981	23.193	56.6372	1.28806	0.000147021	chr10:99947823-99948213
Mafk	chr5:140267489-140278606	10.3716	25.2967	1.2863	0.000147021	chr5:140282194-140282680
Gtf3c1	chr7:132784467-132851202	23.2094	56.0118	1.27102	0.000147021	chr7:132849791-132850185
Map2k3	chr11:60730252-60775059	41.4429	99.6636	1.26594	0.000147021	chr11:60748866-60749227
Ninj1	chr13:49282915-49291620	27.0489	64.7931	1.26027	0.000147021	chr13:49277705-49278073
Fbxo34	chr14:48092235-48151637	7.81601	18.7001	1.25854	0.000147021	chr14:48091914-48092352
Fam131a	chr16:20695129-20717819	2.44218	5.80712	1.24965	0.000147021	chr16:20701682-20702493
Carhsp1	chr16:8658679-8672246	50.4351	119.876	1.24904	0.000147021	chr16:8671786-8672240
Traf4	chr11:77971924-77979052	20.0668	47.6855	1.24874	0.000147021	chr11:77979242-77980427
Nudt15	chr14:73919670-73948049	1.07742	2.55409	1.24522	0.000147021	chr14:73927935-73928258
Sertad1	chr7:28266792-28275722	21.2533	50.3126	1.24323	0.000147021	chr7:28275409-28275842
Tmem14a	chr1:21208711-21220248	3.67204	8.64456	1.23521	0.000147021	chr1:21209301-21209714
Tnfrsf10b	chr14:70167278-70184218	22.169	51.9346	1.22815	0.000147021	chr14:70167263-70167759
Ahnak2	chr12:114008035-114040868	5.13032	11.9921	1.22496	0.000283039	chr12:114031819-114032627
Apaf1	chr10:90452055-90545488	15.6949	36.491	1.21724	0.000147021	chr10:90544966-90545542
Pml	chr9:58064986-58097593	23.6835	55.0178	1.21602	0.000147021	chr9:58094894-58095557
Glipr1	chr10:111409750-111434320	16.9787	39.3559	1.21285	0.000147021	chr10:111432887-111433256
AI837181	chr19:5425143-5427316	24.4573	56.6902	1.21284	0.000147021	chr19:5444992-5445716
Ppil3	chr1:58487836-58643177	22.2113	51.4224	1.2111	0.000147021	chr1:58501841-58502517
Zfp54	chr17:21560190-21572348	2.44146	5.63778	1.20738	0.000147021	chr17:21575743-21576218
Pdrg1	chr2:152834625-152841119	17.0249	39.2052	1.2034	0.000147021	chr2:152840513-152841249
Gne	chr4:44046946-44097049	5.32558	12.233	1.19977	0.000147021	chr4:44085080-44085823
Cpz	chr5:35844866-35868275	1.31862	3.00713	1.18936	0.000147021	chr5:35866791-35867470
Prx	chr7:28284342-28305060	1.84015	4.18356	1.18491	0.000147021	chr7:28275409-28275842
Abtb1	chr6:88785907-88791929	3.14204	7.13988	1.1842	0.000147021	chr6:88777483-88778130
Cd109	chr9:78463352-78564067	37.5376	84.8247	1.17615	0.000147021	chr9:78470991-78471508
Wdr35	chr12:8980806-9035653	9.94716	22.4686	1.17555	0.000147021	chr12:8981405-8981844
Sgms2	chr3:131021903-131047841	3.08533	6.95587	1.17281	0.000147021	chr3:131040636-131041011
Cpeb2	chr5:43624701-43680963	3.20227	7.20779	1.17046	0.000147021	chr5:43623373-43624171
Col18a1	chr10:76514923-76629275	15.2158	34.1057	1.16444	0.000147021	chr10:76630670-76631095
Fam59b	chr5:30430123-30481520	1.64836	3.69429	1.16426	0.0127076	chr5:30417567-30417973
Eed	chr7:97098494-97137245	16.3794	36.5808	1.15921	0.000147021	chr7:97128567-97129248
1810049H13Rik	chr11:120317917-120319377	2.59485	5.78043	1.15553	0.000147021	chr11:120318691-120319112
Klhdc1	chr12:70342818-70384948	1.64846	3.66415	1.15236	0.000147021	chr12:70340460-70340887
Rnf169	chr7:107068764-107128968	5.23653	11.6106	1.14876	0.000147021	chr7:107127937-107128606
Blcap	chr2:157362140-157392097	18.533	41.0785	1.14829	0.000147021	chr2:157391954-157392749
Rnasek	chr11:70048705-70053354	36.2678	80.2897	1.14652	0.000147021	chr11:70058952-70059319
Zfp219	chr14:52604507-52640408	9.42336	20.7701	1.1402	0.000147021	chr14:52634442-52634781
Phlda3	chr1:137662661-137665711	56.5282	124.55	1.13969	0.000147021	chr1:137662240-137663520
Sesn2	chr4:132042099-132067910	20.0783	44.2112	1.13877	0.000147021	chr4:132065396-132066500
Sac3d1	chr19:6116003-6118586	8.19918	17.996	1.13413	0.000147021	chr19:6117839-6118582
Bbc3	chr7:16894931-16903683	5.11051	11.1897	1.13063	0.000147021	chr7:16893742-16895080
Sdc1	chr12:8778201-8800493	38.678	84.6412	1.12985	0.000147021	chr12:8782843-8783158
Fam198b	chr3:79679389-79750200	16.147	35.2418	1.12602	0.000147021	chr3:79689798-79690896
Npr2	chr4:43644806-43664112	15.2934	33.3528	1.1249	0.000147021	chr4:43651897-43652302
Lrfn3	chr7:31140532-31147791	3.40143	7.36733	1.115	0.000147021	chr7:31148312-31148739
Usp2	chr9:43874409-43930043	2.69714	5.84045	1.11465	0.000147021	chr9:43879900-43880386
Tmem63b	chr17:45767152-45823167	15.6814	33.9521	1.11445	0.000147021	chr17:45821657-45822444
Btbd19	chr4:116791822-116798330	4.72734	10.2238	1.11283	0.000147021	chr4:116797840-116798402
Bles03	chr19:5425143-5427316	2.64735	5.69862	1.10606	0.0168897	chr19:5444992-5445716
Abcc5	chr16:20331376-20426467	19.3528	41.4863	1.10009	0.000147021	chr16:20445975-20446788
Deb1	chr9:121619506-121622039	19.9294	42.6106	1.09631	0.000147021	chr9:121615459-121615814
Rap2a	chr14:120875359-120910218	1.45891	3.11711	1.09532	0.00380362	chr14:120877944-120878521
Wrap53	chr11:69375255-69393758	7.33597	15.6513	1.09322	0.000147021	chr11:69396789-69398856
Cdc34	chr10:79144939-79151143	42.9305	91.1373	1.08604	0.000147021	chr10:79145210-79146066
Scap	chr9:110235796-110287450	17.6225	37.2477	1.07973	0.000147021	chr9:110252713-110253106
Apobec1	chr6:122527809-122552462	13.6153	28.7283	1.07724	0.000147021	chr6:122536885-122537287
Ttc19	chr11:62094974-62129943	9.98451	21.0656	1.07713	0.000147021	chr11:62082654-62083066
Rgnef	chr13:98668549-98976394	4.00909	8.44295	1.07447	0.000147021	chr13:98971315-98971833
Foxs1	chr2:152757633-152758944	10.0035	21.0583	1.07389	0.000147021	chr2:152777879-152778428
Kif18b	chr11:102766832-102786438	11.4973	24.1001	1.06774	0.000147021	chr11:102785759-102786557
Aaas	chr15:102168677-102181190	35.2654	73.8858	1.06704	0.000147021	chr15:102180565-102181373
Pla2r1	chr2:60257095-60391318	2.54445	5.24953	1.04483	0.000147021	chr2:60377479-60378021
Eng	chr2:32502114-32549695	11.1561	23.0154	1.04476	0.000147021	chr2:32502320-32502807
Utp20	chr10:88209351-88289559	12.9395	26.6232	1.04091	0.000147021	chr10:88289086-88289638
Plxna1	chr6:89249015-89312607	16.0319	32.9534	1.03948	0.000147021	chr6:89311509-89312223
Ostm1	chr10:42398722-42422361	11.07	22.699	1.03597	0.000147021	chr10:42403960-42404434
Acer3	chr7:105362169-105458037	2.76534	5.65059	1.03094	0.000147021	chr7:105461020-105461429
Csrnp2	chr15:100310000-100325670	4.2869	8.74851	1.0291	0.000147021	chr15:100329912-100330437
Pom121	chr5:135845822-135870416	14.5672	29.6208	1.02389	0.000147021	chr5:135869775-135870249
Slc41a2	chr10:82693883-82800562	4.9476	10.0156	1.01744	0.000147021	chr10:82791115-82791446
Map3k7	chr4:32051081-32110441	21.3022	43.0409	1.01471	0.000147021	chr4:32056864-32057299
Txnrd1	chr10:82296695-82360469	51.0928	102.761	1.0081	0.000147021	chr10:82306733-82307134
Prcp	chr7:100023762-100083091	20.8034	41.7991	1.00665	0.000147021	chr7:100022350-100023208
Jup	chr11:100217487-100259053	13.581	27.2575	1.00507	0.000147021	chr11:100268264-100268694
Gse1	chr8:123009420-123112975	6.60116	13.2165	1.00155	0.000147021	chr8:123013708-123014291
Vps36	chr8:23303331-23374610	38.1657	76.1676	0.9969	0.000147021	chr8:23302704-23303501
Vopp1	chr6:57702257-57775119	17.416	34.3652	0.980537	0.000147021	chr6:57774388-57775187
Nid2	chr14:20570478-20643045	24.7034	48.5506	0.974776	0.000147021	chr14:20588065-20588711
Itpkc	chr7:27992188-28016091	4.08528	8.01434	0.972147	0.000147021	chr7:28010017-28010377
Aif1l	chr2:31805822-31828962	4.2992	8.42862	0.97123	0.000147021	chr2:31803838-31804201
Cenpt	chr8:108368577-108375908	16.3231	31.9945	0.97091	0.000147021	chr8:108374427-108374911
H2afj	chr6:136754829-136762024	8.21354	15.9112	0.953969	0.000147021	chr6:136756612-136757283
1500010J02Rik	chr11:68829412-68849975	10.073	19.4936	0.952508	0.000147021	chr11:68829342-68830532
Ercc1	chr7:19930419-19944832	37.6841	72.8422	0.950817	0.000147021	chr7:19947081-19947441
Rrn3	chr16:13780791-13814934	21.877	42.242	0.949263	0.000147021	chr16:13766352-13766888
Cirbp	chr10:79630585-79634398	10.4684	20.1387	0.943929	0.000147021	chr10:79626422-79626790
Laptm4b	chr15:34167780-34214050	28.8449	54.9849	0.930719	0.000147021	chr15:34150265-34150596
1500011H22Rik	chr5:122814592-122821972	27.7319	52.7965	0.928894	0.000147021	chr5:122821924-122822424
B930041F14Rik	chr4:155068580-155070592	2.62049	4.98681	0.92828	0.000147021	chr4:155070884-155071656
Nsmaf	chr4:6323353-6396720	12.5114	23.8012	0.927793	0.000147021	chr4:6380241-6380821
Ggta1	chr2:35255698-35316945	27.9372	53.0795	0.925966	0.000147021	chr2:35317100-35317822
Pcgf3	chr5:108890350-108932118	24.647	46.8012	0.925133	0.000147021	chr5:108891566-108892030
Ddhd1	chr14:46212848-46277818	1.76696	3.35016	0.922957	0.000147021	chr14:46291482-46292023
Ociad2	chr5:73713437-73729878	2.84292	5.3849	0.921544	0.000147021	chr5:73741568-73741990
Bax	chr7:52717064-52722268	117.25	222.062	0.921376	0.000147021	chr7:52721630-52722542
Adc	chr4:128607476-128639661	12.1163	22.8406	0.914648	0.000147021	chr4:128638659-128639059
Rdm1	chr11:101489262-101497395	1.77346	3.32409	0.906392	0.000147021	chr11:101485342-101485647
Glrx3	chr7:144629330-144660277	93.0802	174.223	0.904387	0.000147021	chr7:144630034-144630908
Ikbip	chr10:90545783-90565900	70.0526	129.877	0.890635	0.000147021	chr10:90544966-90545542
Rtn4ip1	chr10:43621612-43667668	2.6193	4.84905	0.888523	0.000147021	chr10:43612811-43613046
Zfp809	chr9:22030146-22047798	13.2608	24.5152	0.886504	0.000147021	chr9:22031380-22031728
Dixdc1	chr9:50470857-50547552	5.31182	9.75145	0.876412	0.000147021	chr9:50560890-50561294
Tmem43	chr6:91423744-91438452	54.3652	99.6835	0.87467	0.000147021	chr6:91425209-91425933
Hprt	chrX:50341254-50374837	77.5078	141.816	0.871603	0.000147021	chrX:50341645-50342034
2810008M24Rik	chr13:108834667-108839340	44.7458	81.7961	0.87028	0.000147021	chr13:108833234-108834082
Crim1	chr17:78597415-78775932	21.4396	39.1829	0.869945	0.000147021	chr17:78598593-78599153
Rasa4	chr5:136559785-136587730	9.0224	16.4873	0.869776	0.000147021	chr5:136570135-136570654
Ptp4a1	chr1:30997147-31006600	32.6789	59.6785	0.86885	0.000147021	chr1:31005806-31006387
Chst14	chr2:118752232-118754319	21.0711	38.1857	0.857763	0.000147021	chr2:118752565-118753047
Sec22c	chr9:121584327-121616486	1.40436	2.54408	0.857229	0.000147021	chr9:121615459-121615814
Crlf1	chr8:73017054-73027980	21.8692	39.5989	0.856557	0.000147021	chr8:72999978-73000889
Rps27l	chr9:66793924-66797316	388.325	702.684	0.855612	0.000147021	chr9:66793615-66794678
Tubb2c	chr2:25074264-25080222	206.22	373.132	0.855499	0.000147021	chr2:25080755-25081216
Plk2	chr13:111185251-111191051	71.5194	129.268	0.853962	0.000147021	chr13:111185061-111185963
Arl8a	chr1:137043410-137052845	43.8029	78.9024	0.849044	0.000147021	chr1:137026187-137026760
Ccdc137	chr11:120319442-120328914	10.2408	18.397	0.845146	0.000147021	chr11:120318691-120319112
Dstn	chr2:143741066-143769060	221.375	397.125	0.843102	0.000147021	chr2:143734961-143735453
Hmg20b	chr10:80808790-80813202	23.016	41.026	0.833906	0.000147021	chr10:80812612-80813018
Rab21	chr10:114726917-114752647	42.139	75.0229	0.832176	0.000147021	chr10:114752528-114753212
Bet1l	chr7:148039282-148042282	22.8337	40.6509	0.832121	0.000147021	chr7:148040911-148041875
Nudcd2	chr11:40547143-40553549	46.548	82.7542	0.830113	0.000147021	chr11:40547175-40548068
A430105I19Rik	chr2:118570154-118588397	6.07247	10.7789	0.827851	0.000147021	chr2:118583666-118584096
Ankrd50	chr3:38348182-38383738	18.6918	33.0522	0.822339	0.000147021	chr3:38393684-38394069
Baiap2	chr11:119804405-119868096	12.5894	22.2467	0.821378	0.000147021	chr11:119798583-119799141
Ncoa1	chr12:4247361-4529564	5.18871	9.16734	0.821127	0.000147021	chr12:4487114-4487469
Mark4	chr7:20011423-20043843	10.0884	17.8223	0.820986	0.000147021	chr7:20063132-20063670
Ptpn7	chr1:137029301-137042413	3.48418	6.13138	0.815393	0.000147021	chr1:137026187-137026760
2310022A10Rik	chr7:28338313-28367117	8.44255	14.7901	0.808877	0.000147021	chr7:28338433-28338761
Nmnat1	chr4:148841680-148859281	6.28383	10.9962	0.807289	0.000147021	chr4:148860289-148860737
Pltp	chr2:164656229-164683208	15.702	27.3685	0.801566	0.00211668	chr2:164683116-164683528
Eaf1	chr14:32308264-32323044	20.0844	34.9341	0.798558	0.000147021	chr14:32307701-32308357
AK078566	chr11:96113082-96124288	3.1243	5.42004	0.794767	0.000147021	chr11:96113877-96114385
Rin1	chr19:5050807-5057071	11.1471	19.2839	0.790728	0.000147021	chr19:5049582-5050416
Cryab	chr9:50559176-50564738	61.3615	106.103	0.790059	0.000147021	chr9:50560890-50561294
Gfer	chr17:24830135-24833101	11.8004	20.3767	0.788088	0.000147021	chr17:24832500-24833035
Yipf3	chr17:46385028-46389486	33.5838	57.8984	0.78576	0.000147021	chr17:46403004-46403571
N4bp2l1	chr5:151374217-151397100	2.14413	3.6776	0.778376	0.000147021	chr5:151402831-151403170
Snx11	chr11:96623308-96638869	7.76478	13.2924	0.775586	0.000147021	chr11:96632938-96633267
D430042O09Rik	chr7:132851389-133018311	3.47217	5.92633	0.771299	0.000147021	chr7:132849791-132850185
Csf1	chr3:107543965-107563387	163.025	278.169	0.770864	0.000147021	chr3:107579126-107579757
Fam110a	chr2:151795133-151805955	6.67566	11.389	0.770661	0.000147021	chr2:151803329-151804091
4933433P14Rik	chr12:106923561-106941267	13.5492	23.1011	0.769756	0.000147021	chr12:106918128-106918493
Sepx1	chr17:24873586-24879723	60.5026	103.009	0.767697	0.000147021	chr17:24888407-24888938
Shroom4	chrX:5977262-6210835	3.34238	5.68805	0.767058	0.000147021	chrX:5992340-5992802
Hist2h2bb	chr3:96073622-96074115	3.66104	6.22405	0.765598	0.000283039	chr3:96066015-96066486
BC046331	chr4:153349669-153381334	9.20227	15.6412	0.765291	0.000147021	chr4:153348824-153349397
Zfp52	chr17:21625951-21699565	4.07478	6.9254	0.765174	0.000147021	chr17:21670437-21670759
Calhm2	chr19:47165255-47212784	8.52009	14.4768	0.764804	0.000546499	chr19:47212689-47213228
B230120H23Rik	chr2:72123693-72280667	13.037	22.0072	0.755362	0.000147021	chr2:72123587-72124465
Ctsd	chr7:149561820-149573775	386.768	652.726	0.75501	0.000147021	chr7:149572279-149573064
Wdr46	chr17:34077667-34086640	16.6689	28.091	0.752949	0.000147021	chr17:34077118-34077491
Zfp958	chr8:4613169-4630231	4.81932	8.12033	0.752707	0.000147021	chr8:4612050-4612262
Rrm2	chr12:25393118-25399011	94.9639	159.399	0.74719	0.000147021	chr12:25394327-25394742
Oas1g	chr5:121326150-121337607	5.73701	9.60158	0.742972	0.000147021	chr5:121343358-121343586
Tmem5	chr10:121506103-121568203	9.41115	15.7493	0.742849	0.000147021	chr10:121533978-121534374
Adprhl2	chr4:125993594-125998947	10.752	17.9799	0.741774	0.000147021	chr4:125998186-125998712
Mgat5	chr1:129101562-129379549	3.31863	5.54787	0.741346	0.000147021	chr1:129116051-129116587
Mthfd1	chr12:77356218-77420807	24.1677	40.3912	0.74096	0.000147021	chr12:77355792-77356398
Clcn2	chr16:20695129-20717819	1.57708	2.63207	0.738947	0.000147021	chr16:20701682-20702493
Pa2g4	chr10:127994821-128002990	94.7021	157.494	0.733833	0.000147021	chr10:128002269-128003232
Scarb2	chr5:92872898-92934634	32.264	53.4181	0.727404	0.000147021	chr5:92939100-92939388
Rap1gap2	chr11:74196984-74424417	2.80124	4.62601	0.723701	0.000924551	chr11:74398456-74398946
Ppard	chr17:28369698-28438414	16.0047	26.4116	0.722675	0.000147021	chr17:28367371-28367801
Foxo3	chr10:41905591-41996548	11.1226	18.342	0.721653	0.000147021	chr10:41993856-41995095
Mkrn1	chr6:39347819-39370368	16.7299	27.5794	0.721161	0.000147021	chr6:39387590-39387877
Dmwd	chr7:19661285-19703877	22.8276	37.5578	0.718334	0.000147021	chr7:19649556-19650011
Gja1	chr10:56097078-56110225	46.7044	76.7342	0.716312	0.000147021	chr10:56097929-56098712
Mdmx	chr1:134886421-134927160	10.0824	16.5423	0.714323	0.0192054	chr1:134916491-134917196
Aqr	chr2:113926908-114001075	19.7387	32.3154	0.711198	0.000147021	chr2:114005325-114005499
Zfyve21	chr12:113052480-113066287	18.6231	30.4835	0.710936	0.000147021	chr12:113052284-113052651
Nceh1	chr3:27081925-27143833	4.80922	7.85408	0.70764	0.000147021	chr3:27089056-27089525
Atp6v1d	chr12:79943968-79962625	34.5746	56.4007	0.706002	0.000147021	chr12:79943396-79943776
Haus2	chr2:120429973-120446554	11.3447	18.4974	0.705313	0.000147021	chr2:120438786-120439201
Tom1l2	chr11:60040215-60166407	9.21658	14.9846	0.70118	0.000147021	chr11:60179779-60180459
1190003J15Rik	chr7:148021394-148023867	1.61291	2.61908	0.699394	0.00703769	chr7:148040911-148041875
Hspa1b	chr17:35093373-35096183	6.14401	9.94297	0.694496	0.000147021	chr17:35102561-35102881
Clip2	chr5:134965255-135028304	14.7148	23.7992	0.693643	0.000147021	chr5:135015856-135016282
2310030G06Rik	chr9:50547795-50554626	1.6781	2.71043	0.691697	0.000147021	chr9:50560890-50561294
Eif2d,Lgtn	chr1:133049783-133148210	21.1562	33.87	0.678924	0.000147021	chr1:133035729-133036227
Slc39a7	chr17:34162977-34168635	77.1526	123.479	0.678475	0.000147021	chr17:34167494-34168389
Sdcbp	chr4:6292826-6323269	108.257	172.991	0.67623	0.000147021	chr4:6301524-6301834
Stam	chr2:13991057-14069957	15.743	24.9446	0.664021	0.000147021	chr2:13995603-13996057
Snn	chr16:11061037-11134625	9.47339	14.9976	0.662775	0.000147021	chr16:11050263-11050687
Sh3glb2	chr2:30200328-30214751	16.6681	26.3576	0.661134	0.000147021	chr2:30206241-30207029
Cxcl10	chr5:92760866-92843653	17.991	28.4224	0.659756	0.000147021	chr5:92783830-92784098
Mmp2	chr8:95351226-95443178	67.1499	105.909	0.657366	0.000147021	chr8:95349991-95350587
Rad50	chr11:53463020-53520821	12.5091	19.718	0.656533	0.000147021	chr11:53520178-53520514
5730403B10Rik	chr16:4726360-4790246	9.74419	15.3325	0.653976	0.000147021	chr16:4777249-4777970
Slc6a8	chrX:70918471-70931169	17.3719	27.3081	0.652575	0.000147021	chrX:70927317-70927854
2310008H09Rik	chr7:125985731-126138725	13.3535	20.9836	0.652042	0.000147021	chr7:125985405-125985894
Pdcl	chr2:37205593-37214852	15.9938	25.014	0.645218	0.000147021	chr2:37215451-37215917
Dnajb2	chr1:75232997-75242267	12.3773	19.3288	0.643059	0.000147021	chr1:75244458-75245115
Med18	chr4:132014643-132019836	3.57478	5.57957	0.642299	0.000147021	chr4:132014002-132014559
Rcan1	chr16:92392197-92466391	11.337	17.6825	0.64128	0.000147021	chr16:92457671-92458290
Fkbp9	chr6:56782052-56829354	151.379	236.079	0.641108	0.000147021	chr6:56787808-56788267
Dctn1	chr6:83115917-83150112	37.4025	58.2493	0.639106	0.000147021	chr6:83120756-83121151
Aldh1l1	chr6:90500811-90549165	4.70157	7.32016	0.638731	0.000147021	chr6:90515482-90515760
Pde10a	chr17:8706645-9179513	1.87339	2.91174	0.636229	0.000147021	chr17:8734868-8735488
Ccdc86	chr19:11011649-11023756	10.3504	16.0431	0.632273	0.000147021	chr19:11014885-11015898
Ppp1r2	chr19:30613365-30614169	19.1158	29.616	0.631613	0.000802653	chr16:31290417-31290854
Tnpo2	chr8:87560813-87591019	32.3998	50.1715	0.630885	0.000147021	chr8:87545420-87545827
Cd81	chr7:150238654-150253835	215.716	333.552	0.628782	0.000147021	chr7:150239303-150239832
Tbcc	chr17:47027569-47029412	5.51349	8.52491	0.628718	0.000147021	chr17:47013108-47013566
Spc25	chr2:69031951-69044247	34.6293	53.2935	0.621967	0.000147021	chr2:69043855-69044277
Ddr1	chr17:35818102-35841544	21.9962	33.8172	0.620503	0.000147021	chr17:35846214-35846512
Rhbdf2	chr11:116459478-116488512	8.01368	12.2883	0.616745	0.000147021	chr11:116485513-116486240
Adcy6	chr15:98420420-98438064	24.1016	36.9485	0.616388	0.000147021	chr15:98432418-98432932
Rev1	chr1:38054854-38186507	6.36046	9.73908	0.614654	0.0294898	chr1:38185089-38185570
Slc22a17	chr14:55525140-55531969	7.54426	11.5488	0.61429	0.000147021	chr14:55548412-55549108
Taf1c	chr8:122099134-122129140	3.38576	5.18075	0.613682	0.000147021	chr8:122110980-122111276
Ubtd1	chr19:42056252-42109131	18.1609	27.7494	0.61162	0.000147021	chr19:42071588-42072083
Arl13b	chr16:62793514-62846866	11.1596	17.0078	0.607908	0.000147021	chr16:62854137-62854504
Ncs1	chr2:31101442-31150991	14.894	22.6868	0.60712	0.000147021	chr2:31119557-31120294
Arl16	chr11:120319442-120328914	7.62205	11.5967	0.60546	0.00116982	chr11:120318691-120319112
Polr2h	chr16:20717898-20722338	28.0197	42.5289	0.602002	0.000147021	chr16:20701682-20702493
Mars2	chr1:55294020-55296902	3.73783	5.67251	0.601789	0.000147021	chr1:55293379-55293705
Ctsh	chr9:89949104-89970933	13.5785	20.5378	0.596953	0.000147021	chr9:89932365-89932780
Lrrfip1	chr1:92895303-93035548	42.0614	63.4853	0.593925	0.000147021	chr1:92895741-92896230
Aga	chr8:54597079-54608776	20.705	31.1687	0.590118	0.000147021	chr8:54598225-54598643
Lama5	chr2:179911077-179960564	3.76184	5.65449	0.587957	0.000147021	chr2:179971124-179971560
Chpf	chr1:75471143-75476046	25.4316	38.1892	0.586544	0.000147021	chr1:75491535-75492121
Csnk1g1	chr9:65756816-65892821	7.49431	11.2284	0.583287	0.000147021	chr9:65757483-65758080
Auh	chr13:52930478-53025046	11.3714	16.9844	0.578802	0.000147021	chr13:53039723-53040220
Slc25a17	chr15:81149350-81191195	37.1529	55.4411	0.57748	0.000147021	chr15:81187374-81187742
Arhgap23	chr11:97311473-97363874	14.6707	21.7876	0.570571	0.000147021	chr11:97303090-97303537
Xab2	chr8:3610089-3621296	14.4183	21.3717	0.567805	0.000147021	chr8:3606815-3607332
Rfx7	chr9:72358938-72479335	7.90612	11.6892	0.564139	0.000416113	chr9:72383242-72383623
Zbtb11	chr16:55973380-56009025	6.89926	10.1976	0.563722	0.000147021	chr16:55962953-55963148
Bcar1	chr8:114234374-114276618	34.2658	50.6185	0.562892	0.000147021	chr8:114257306-114258294
Atg2b	chr12:106851748-106923451	9.46905	13.9601	0.560021	0.000147021	chr12:106918128-106918493
Gria3	chrX:38754030-39031778	19.9588	29.4178	0.559664	0.000147021	chrX:38754893-38755493
Hes6	chr1:93306647-93361875	9.09778	13.3925	0.557835	0.000283039	chr1:93297719-93298121
Fam174b	chr7:80885192-80921805	2.32953	3.42788	0.557278	0.000147021	chr7:80898030-80898522
Lmna	chr3:88285070-88307254	195.417	287.377	0.556388	0.000147021	chr3:88298587-88299338
Rtkn	chr6:83085801-83102573	7.59069	11.155	0.55539	0.000147021	chr6:83095673-83096027
Mtr	chr13:12279085-12350267	12.1023	17.7791	0.554896	0.000147021	chr13:12352679-12352916
Daxx	chr17:34044136-34052660	3.11441	4.57283	0.554127	0.0145373	chr17:34026924-34027653
Rassf6	chr5:91032101-91077540	4.59236	6.73676	0.552819	0.000147021	chr5:91088782-91089379
mKIAA1629	chr18:65739883-65849090	2.61314	3.83107	0.551962	0.0116287	chr18:65724996-65725691
BC034090	chr1:157059600-157079870	6.70341	9.80217	0.548206	0.000147021	chr1:157071351-157071954
Nek8	chr11:77979607-77990168	3.0948	4.51459	0.544749	0.000147021	chr11:77979242-77980427
Rabgef1	chr5:130647688-130690207	13.1104	19.1067	0.54337	0.000147021	chr5:130663285-130663846
Pip4k2b	chr11:97576470-97606018	17.7377	25.831	0.542282	0.000147021	chr11:97605596-97606003
Sorbs1	chr19:40366529-40588302	9.5361	13.8805	0.541587	0.000147021	chr19:40593256-40593573
Pdcd6ip	chr9:113560861-113617527	45.5182	66.1598	0.539512	0.000147021	chr9:113615275-113616369
Ndfip2	chr14:105650677-105708515	15.9264	23.1241	0.537972	0.000147021	chr14:105641293-105641749
Capn10	chr1:94830984-94844525	7.29627	10.5637	0.533889	0.000147021	chr1:94815659-94816294
Btg1	chr10:96079634-96085445	18.3911	26.6209	0.533549	0.000147021	chr10:96084071-96084499
Ndufa11	chr17:56857184-56863671	15.5718	22.4857	0.530071	0.000147021	chr17:56849045-56849812
Asap3	chr4:135762279-135802488	8.14668	11.7479	0.528117	0.000147021	chr4:135762345-135762976
Hdgfrp3	chr7:89003907-89079345	4.63215	6.64379	0.520326	0.000147021	chr7:89063226-89063600
Prrc2b	chr2:32006667-32090057	30.0141	42.9435	0.516802	0.000147021	chr2:32007629-32008265
Ahnak	chr19:9004183-9154249	42.867	61.2872	0.515719	0.0231265	chr19:9062107-9062746
Camsap1	chr2:25782057-25838802	12.2499	17.4606	0.511333	0.000147021	chr2:25849063-25849417
Rchy1	chr5:92377929-92392094	17.4304	24.812	0.509433	0.000147021	chr5:92391040-92391831
Plxnb2	chr15:88985978-89011218	62.5697	88.8835	0.506451	0.000147021	chr15:89009305-89009744
Dmpk	chr7:19661285-19703877	14.9058	21.1022	0.501521	0.00795991	chr7:19674067-19674497
9030617O03Rik	chr12:102017332-102267193	4.96576	7.02636	0.500763	0.000147021	chr12:102017004-102017720
Zxdc	chr6:90319487-90353480	4.31005	6.09293	0.49943	0.000147021	chr6:90334240-90334680
Wdr20a	chr12:111976158-112042448	8.63996	12.1743	0.494743	0.000147021	chr12:111963047-111964004
Hn1l	chr17:25074363-25097568	57.3688	80.8086	0.494242	0.000147021	chr17:25097173-25097795
Flad1	chr3:89205817-89215791	5.39464	7.56894	0.488564	0.000147021	chr3:89195675-89196444
Inf2	chr12:113826994-113880381	19.9062	27.8886	0.486462	0.000147021	chr12:113833629-113834263
Zcchc11	chr4:108132030-108232020	10.6654	14.9303	0.485313	0.000147021	chr4:108131639-108132166
Tnfsf9	chr17:57218003-57247180	7.72791	10.7661	0.478342	0.000147021	chr17:57261185-57261731
2900053A13Rik	chr8:3621550-3625545	8.15282	11.3276	0.474476	0.000147021	chr8:3606815-3607332
Fbxl3	chr14:103479455-103498726	16.6721	23.14	0.472953	0.000147021	chr14:103497907-103498234
Pisd-ps1	chr11:3024023-3093466	38.1967	52.7881	0.466767	0.00785477	chr11:3023753-3024276
Neat1	chr19:5821953-5846519	97.2204	134.154	0.464564	0.000147021	chr19:5837817-5838162
Dpcd	chr19:45635104-45734683	10.0682	13.8832	0.463525	0.00116982	chr19:45616227-45616621
Aebp2	chr6:140571183-140695933	33.2798	45.8218	0.46139	0.000147021	chr6:140569138-140569694
Mcm3ap	chr10:75911825-75978602	13.1146	18.0246	0.458796	0.000147021	chr10:75922462-75922695
Cables2	chr2:179993243-180008170	6.23386	8.56596	0.45849	0.000147021	chr2:180026209-180026590
Tmem192	chr8:67471083-67492935	15.3602	21.1038	0.458302	0.000147021	chr8:67469175-67469496
S100a4	chr3:90407691-90415702	1078.84	1475.69	0.451911	0.000147021	chr3:90395797-90396241
Ccm2	chr11:6446889-6496764	25.7043	35.0968	0.449326	0.000147021	chr11:6428146-6428877
D17Wsu92e	chr17:27888179-27957487	35.5518	48.4692	0.447148	0.000147021	chr17:27936976-27937577
Smox	chr2:131312098-131357540	6.25475	8.50072	0.442632	0.000147021	chr2:131335785-131336571
Hes1	chr16:30065442-30067882	5.04761	6.85403	0.441353	0.000147021	chr16:30059161-30059641
Sco1	chr11:66866171-66880942	3.4567	4.67925	0.436882	0.000147021	chr11:66871972-66872352
Micall2	chr5:140182646-140212287	20.5737	27.8425	0.436483	0.000147021	chr5:140198684-140199479
H13	chr2:152495196-152538635	22.8081	30.8113	0.43391	0.000147021	chr2:152478295-152478842
Tgif1	chr17:71173767-71274336	32.732	44.2058	0.433538	0.000147021	chr17:71183851-71184310
Ldb1	chr19:46101993-46119701	44.4754	60.0435	0.432999	0.0010492	chr19:46116818-46117138
Pfdn4	chr2:170308464-170345442	13.7037	18.4995	0.43292	0.00401456	chr2:170334444-170334803
Fat1	chr8:46035561-46137611	51.6524	69.6189	0.430644	0.000147021	chr8:46020215-46021442
Mrps14	chr1:162125390-162131317	15.6014	21.002	0.428851	0.000147021	chr1:162133777-162134159
Pip4k2c	chr10:126634122-126648678	2.94159	3.9511	0.425659	0.000147021	chr10:126656730-126657046
2310079F23Rik	chr5:35898857-35917719	3.04834	4.09352	0.425317	0.000147021	chr5:35936733-35937132
Acyp1	chr12:86613347-86621385	8.97723	12.0467	0.424292	0.000675754	chr12:86639202-86639739
Usp30	chr5:114550341-114572933	6.74075	9.04169	0.423684	0.000147021	chr5:114540924-114541490
Mical3	chr6:120878486-121081017	7.85363	10.5275	0.422734	0.000283039	chr6:121080013-121080448
1110059G10Rik	chr9:122854206-122860118	3.43671	4.59811	0.420012	0.000147021	chr9:122862557-122862888
Slc25a22	chr7:148615647-148623773	12.7297	16.993	0.416739	0.000147021	chr7:148628588-148629571
Stx12	chr4:132409978-132440373	41.0901	54.8321	0.416231	0.000147021	chr4:132439779-132440457
Ank3	chr10:68861520-69490326	6.80636	9.07934	0.415705	0.00268504	chr10:68998020-68998512
Oas1a	chr5:121346265-121357534	18.9329	25.2234	0.413868	0.000147021	chr5:121343358-121343586
Tjap1	chr17:46394824-46419962	23.5107	31.2762	0.411748	0.000147021	chr17:46403004-46403571
Itgb1	chr8:131209553-131315222	104.024	138.33	0.411199	0.00785477	chr8:131228275-131228716
Rhbdd2	chr5:136108523-136131867	3.29014	4.36737	0.408614	0.00592528	chr5:136097582-136098048
Dyrk1b	chr7:28964501-28972313	3.34558	4.42324	0.402849	0.000147021	chr7:28947170-28947525
Midn	chr10:79611034-79621112	32.2873	42.6618	0.401979	0.000147021	chr10:79626422-79626790
Fam73b	chr2:30219764-30247705	8.18072	10.8082	0.401826	0.000283039	chr2:30206241-30207029
Timp3	chr10:85211959-86083352	89.5209	118.242	0.401448	0.003908	chr10:85773085-85773611
Mcl1	chr3:95462642-95467101	50.519	66.7158	0.401201	0.000147021	chr3:95454473-95455143
Zadh2	chr18:84257549-84266906	14.481	19.1	0.39941	0.000147021	chr18:84257420-84257789
Zfp532	chr18:65739883-65849090	13.8545	18.2715	0.399242	0.000924551	chr18:65724996-65725691
Pafah2	chr4:133952274-133983370	7.4756	9.81406	0.392662	0.000147021	chr4:133957580-133958240
2610027L16Rik	chr14:56364529-56377261	11.0673	14.5289	0.392623	0.000147021	chr14:56379867-56380671
Smurf1	chr5:145637154-145726699	9.98628	13.1011	0.391668	0.000546499	chr5:145717955-145718290
Csrp2	chr10:110357231-110376570	46.4246	60.823	0.389729	0.000147021	chr10:110348684-110348899
Arhgef17	chr7:108018259-108080675	18.4519	24.1712	0.389522	0.000147021	chr7:108073462-108074092
Psmc3	chr2:90894172-90899595	106.959	139.957	0.387921	0.000147021	chr2:90902093-90902629
Mrpl10	chr11:96902899-96934207	30.547	39.7726	0.380744	0.000924551	chr11:96886931-96887681
Mgmt	chr7:144083087-144319871	12.3242	16.0437	0.38051	0.000147021	chr7:144086175-144086794
Anxa5	chr3:36347845-36374809	326.286	424.604	0.37998	0.000283039	chr3:36387830-36388185
Gtf3c3	chr1:54454424-54495815	13.5137	17.5451	0.376646	0.000147021	chr1:54495701-54496028
Arpc3	chr5:122841936-122856187	155.535	200.914	0.369337	0.000147021	chr5:122823660-122824037
Rfx1	chr8:86590734-86620891	6.11584	7.89984	0.369273	0.000416113	chr8:86577778-86578264
Eef1b2	chr1:63223404-63227060	406.801	525.463	0.369265	0.000147021	chr1:63241496-63241925
Cndp2	chr18:84836860-84855025	37.7639	48.7572	0.368606	0.000283039	chr18:84844511-84844984
Qrsl1	chr10:43593995-43621542	4.9283	6.36082	0.368124	0.000546499	chr10:43612811-43613046
Ccnf	chr17:24360176-24388354	13.751	17.732	0.366819	0.000147021	chr17:24388538-24389136
Pgpep1	chr8:73173009-73183580	13.4158	17.2897	0.365984	0.000283039	chr8:73173180-73173818
Dab2ip	chr2:35413977-35586514	2.53399	3.26539	0.365844	0.000283039	chr2:35415378-35415883
Rnpepl1	chr1:94807401-94820961	10.6858	13.7603	0.364819	0.000147021	chr1:94815659-94816294
Ttf1	chr2:28915782-28943170	5.29239	6.79723	0.361027	0.000283039	chr2:28921842-28922314
Ndufc2	chr7:104548512-104556310	73.2086	93.9049	0.359187	0.000147021	chr7:104548430-104548735
Grlf1	chr7:17079821-17200342	21.639	27.7268	0.357647	0.000147021	chr7:17199222-17199915
Vmac	chr17:56853354-56857122	5.42765	6.95005	0.356695	0.000675754	chr17:56849045-56849812
Trim32	chr4:65041836-66065517	14.9019	19.0467	0.354039	0.000283039	chr4:65265509-65266185
Kctd6	chr14:9046661-9056083	5.41589	6.91897	0.353358	0.00116982	chr14:9064534-9065115
Syf2	chr4:134486894-134493452	31.7712	40.4934	0.349965	0.00116982	chr4:134499966-134500344
Dvl3	chr16:20517136-20532593	16.8533	21.4537	0.348196	0.000416113	chr16:20511359-20511928
Zc3hav1	chr6:38260496-38304603	8.0408	10.2022	0.343472	0.000675754	chr6:38316261-38316656
Irak1bp1	chr9:82723412-82741295	7.25209	9.19794	0.342913	0.000147021	chr9:82722606-82723066
Prpf8	chr11:75300278-75322949	60.3568	76.4568	0.341128	0.000147021	chr11:75308760-75309071
Tufm	chr7:133630687-133634333	32.9892	41.7396	0.339423	0.00200119	chr7:133625959-133626224
Srek1ip1	chr13:105607318-105629350	6.82763	8.63638	0.339042	0.00775269	chr13:105617978-105618292
Armc9	chr1:88051354-88207556	5.5978	7.08041	0.338974	0.00592528	chr1:88047645-88048130
Mrps22	chr9:98489149-98502098	18.3417	23.1746	0.33742	0.000924551	chr9:98514433-98514762
Hgs	chr11:120328948-120345298	25.3452	32.0126	0.336922	0.000546499	chr11:120318691-120319112
Cox6c	chr15:35861730-35868001	286.026	361.024	0.335949	0.000802653	chr15:35873401-35873607
Mlec	chr5:115585904-115608208	94.0063	118.368	0.332449	0.000147021	chr5:115607781-115608301
Strn3	chr12:52709527-52839926	39.5892	49.8239	0.331733	0.00347432	chr12:52804736-52805102
AB346227	chr4:126009979-126015411	3.13481	3.94408	0.33131	0.00129102	chr4:125998186-125998712
2410003K15Rik	chr6:49023793-49034716	13.5919	17.061	0.327954	0.00153244	chr6:49012965-49013239
Smpd4	chr16:17619446-17644923	8.67146	10.8783	0.3271	0.000924551	chr16:17617459-17617805
Fam168a	chr7:107855215-107990144	24.1883	30.3229	0.326095	0.000924551	chr7:107847080-107847379
Elf4	chrX:45764225-45816309	12.2636	15.3259	0.321592	0.000802653	chrX:45813298-45813968
Hspg2	chr4:137024717-137126545	122.317	152.805	0.321063	0.00129102	chr4:137004058-137005786
Nploc4	chr11:120230875-120299014	24.6966	30.8184	0.31948	0.00129102	chr11:120318691-120319112
4921513D23Rik	chr16:14109258-14194165	14.0482	17.4936	0.316438	0.0253663	chr16:14178487-14178880
Hs2st1	chr3:144094070-144233180	17.6874	21.9963	0.314541	0.000416113	chr3:144218120-144218478
N4bp1	chr8:89365037-89409157	18.0157	22.4005	0.314281	0.000546499	chr8:89406660-89407476
Ptk7	chr17:46701399-46766453	60.3453	75.0322	0.314267	0.000546499	chr17:46760868-46761674
Cdc42ep4	chr11:113588163-113617744	16.6537	20.6985	0.31368	0.00188493	chr11:113629473-113630169
Gkap1	chr13:58334711-58375549	15.9789	19.8529	0.313185	0.00246155	chr13:58383346-58383662
Aldh2	chr5:122017695-122044927	52.583	65.164	0.309479	0.00141126	chr5:122031962-122032341
Zfp248	chr6:118377336-118405524	2.27324	2.81625	0.309023	0.00302494	chr6:118404357-118404725
Atp6v1a	chr16:44085516-44139132	39.4595	48.8319	0.307451	0.000924551	chr16:44132081-44132450
Lrrc8c	chr5:105924456-106037973	13.5731	16.7522	0.303599	0.00380362	chr5:105952099-105952471
Prkar1a	chr11:109511821-109530962	124.488	153.616	0.303316	0.00141126	chr11:109510262-109510905
Nhej1	chr1:75013919-75121800	3.85311	4.75055	0.302072	0.0490724	chr1:75120718-75121281
Sh2b1	chr7:133610507-133618644	14.8547	18.3032	0.30118	0.00455199	chr7:133625959-133626224
Ltbp2	chr12:86124161-86242056	153.661	189.299	0.300909	0.00176842	chr12:86208359-86208814
Preb	chr5:31252438-31262734	14.9319	18.3852	0.300152	0.00211668	chr5:31247636-31248112
Asna1	chr8:87541829-87549177	47.7813	58.8076	0.299558	0.00129102	chr8:87545420-87545827
Zswim7	chr11:62080725-62094897	8.81199	10.8392	0.298716	0.0130828	chr11:62082654-62083066
Sp1	chr15:102236746-102266835	16.4338	20.2114	0.2985	0.00380362	chr15:102235717-102236842
Asb8	chr15:97965070-97996009	14.3014	17.5745	0.297331	0.00412292	chr15:97986276-97986751
Nans	chr4:46502200-46549016	49.3306	60.5341	0.295266	0.00223218	chr4:46498531-46498974
Lsg1	chr16:30561454-30587675	19.7897	24.2412	0.292714	0.00268504	chr16:30572230-30572703
Arpc5l	chr2:38863658-38871392	31.6278	38.7188	0.291842	0.00302494	chr2:38843639-38844135
Ercc2	chr7:19967387-19989416	3.69082	4.51462	0.290663	0.00856654	chr7:19947081-19947441
Egfr	chr11:16652205-16813910	28.5477	34.9051	0.290065	0.00592528	chr11:16652945-16653623
Prdx5	chr19:6981308-6984135	271.836	332.14	0.289055	0.00246155	chr19:6994838-6995691
Mmp14	chr14:55037200-55064626	135.102	164.95	0.287987	0.0127076	chr14:55053909-55054528
Trerf1	chr17:47277890-47496407	6.12677	7.47719	0.28737	0.0075531	chr17:47279438-47279818
Vps28	chr15:76452517-76456457	49.499	60.3602	0.286198	0.00475772	chr15:76437685-76438213
Cops6	chr5:138602327-138605367	112.699	137.415	0.286064	0.00325319	chr5:138606089-138606722
Vps52	chr17:34092826-34103433	16.476	20.0457	0.282923	0.0049754	chr17:34077118-34077491
Pfdn5	chr15:102156546-102161920	123.324	149.94	0.281937	0.00358395	chr15:102155619-102155942
Lamp1	chr8:13159134-13175338	255.065	309.675	0.27989	0.00280027	chr8:13139688-13140423
Ccnc	chr4:21654849-21677693	16.4713	19.9922	0.27948	0.0195548	chr4:21654613-21655018
Eif3b	chr5:140895258-140919725	90.4455	109.742	0.279	0.00291317	chr5:140915192-140915418
Csnk2a2	chr8:97969995-98012720	17.7716	21.5552	0.27846	0.00444433	chr8:98030637-98030946
Pla2g4a	chr1:151676751-151808414	39.6783	47.9542	0.273306	0.0057177	chr1:151797722-151798164
1500002O20Rik	chr7:25184646-25207796	5.15073	6.22248	0.272713	0.00465989	chr7:25179541-25179921
Rps19	chr7:25669653-25674821	1696.33	2048.75	0.272327	0.00412292	chr7:25669441-25670227
Tex261	chr6:83720407-83725806	39.6449	47.8199	0.270476	0.00433369	chr6:83726964-83727368
Otub1	chr19:7272695-7280774	45.9383	55.282	0.267113	0.0057177	chr19:7269955-7270357
Rtn4	chr11:29592897-29926033	148.734	178.776	0.265419	0.00663802	chr11:29579836-29580449
Tbc1d22a	chr15:86026081-86328933	6.37836	7.62663	0.25786	0.0276635	chr15:86052434-86052746
Bst2	chr8:74058160-74061336	203.72	243.022	0.254499	0.00765145	chr8:74055115-74055292
Slc38a6	chr12:74387841-74453916	21.2631	25.361	0.254257	0.0151017	chr12:74395874-74396588
Rbm17	chr2:11507065-11524826	68.0337	80.9259	0.250352	0.00887414	chr2:11515790-11515969
Tlcd1	chr11:77990212-77994274	4.40018	5.23131	0.249611	0.0423881	chr11:77979242-77980427
Clpb	chr7:108812281-108943974	13.7576	16.3452	0.248633	0.0227645	chr7:108817398-108817763
Acap2	chr16:31092498-31201324	20.5016	24.2899	0.244625	0.0105663	chr16:31192438-31192909
Lrrc45	chr11:120575266-120582441	11.4963	13.6127	0.243779	0.0199249	chr11:120588198-120588805
Rps21	chr2:179992083-179993149	1239.77	1467.58	0.243366	0.0108591	chr2:179981423-179981542
Tomm20	chr8:129458449-129469730	135.103	159.681	0.241128	0.0128034	chr8:129456661-129457092
2015-03-05	chr19:37282034-37298947	42.1306	49.7941	0.241107	0.0411635	chr19:37282814-37283248
Srbd1	chr17:86384004-86544515	7.82059	9.23982	0.240588	0.0242985	chr17:86561020-86561638
Stk35	chr2:129622762-129658021	5.90155	6.9701	0.240086	0.048489	chr2:129643258-129643770
Pld3	chr7:28317036-28338131	43.8914	51.8223	0.239634	0.0144383	chr7:28338433-28338761
Ywhag	chr5:136384248-136410511	95.3845	112.167	0.233817	0.0149167	chr5:136409959-136410290
Gatad2a	chr8:72430967-72520278	15.6565	18.3994	0.232898	0.0201952	chr8:72536227-72536670
E430025E21Rik	chr15:59163551-59205707	30.4795	35.7825	0.231416	0.0181589	chr15:59218086-59218747
2610301B20Rik	chr4:10801644-10826570	11.5995	13.5993	0.229472	0.0304243	chr4:10812941-10813242
Rsu1	chr2:12998635-13192905	96.149	112.156	0.22216	0.022218	chr2:13201669-13202195
Poll	chr19:45626765-45635033	5.06371	5.90512	0.221771	0.0243826	chr19:45616227-45616621
Zbtb33	chrX:35542969-35550223	8.96611	10.4492	0.220841	0.0280872	chrX:35561951-35562509
Tmem70	chr1:16655271-16668356	31.8946	37.132	0.21935	0.0300815	chr1:16670877-16671029
Mrps2	chr2:28323480-28326697	19.4923	22.6311	0.215403	0.0382325	chr2:28321664-28321995
Nrbf2	chr10:66729436-66748029	16.2542	18.8418	0.213121	0.0455492	chr10:66761960-66762441
Plod2	chr9:92437060-92503265	89.6327	103.884	0.21288	0.0283591	chr9:92437084-92437744
Irg1	chr14:103446228-103455790	13.1836	15.2665	0.211623	0.0439826	chr14:103459770-103460183
Slfn2	chr11:82871365-82884748	25.2341	29.2167	0.211418	0.0434983	chr11:82891579-82891996
Ado	chr10:67007258-67024761	9.38618	10.8312	0.20658	0.0419875	chr10:67010905-67011545
Zfp51	chr17:21587315-21602553	5.56802	6.35669	0.191111	0.0491356	chr17:21575743-21576218
Derl1	chr15:57701056-57723973	35.1118	30.6274	-0.197134	0.0438028	chr15:57735265-57735627
Nmt1	chr11:102889875-102927419	75.3874	65.6624	-0.199255	0.0385812	chr11:102904012-102904477
Dnaja3	chr16:4684069-4707693	24.7829	21.533	-0.202798	0.0487352	chr16:4680985-4681405
A430005L14Rik	chr4:153331345-153336033	14.0253	12.1641	-0.205402	0.0379952	chr4:153348824-153349397
Prps1l3	chr12:58331398-58568028	13.5671	11.6921	-0.214583	0.0398075	chr12:58312811-58313207
Atf1	chr15:100058289-100091679	10.007	8.50532	-0.234572	0.0298165	chr15:100052940-100053248
Exoc4	chr6:33199149-33923985	21.8066	18.5164	-0.235964	0.0287105	chr6:33198738-33199440
Ccar1	chr10:62206675-62255116	43.3637	36.7584	-0.238414	0.0216743	chr10:62255098-62255463
Maml1	chr11:50069136-50105838	14.3457	12.1045	-0.245082	0.0147253	chr11:50117511-50117935
Prmt1	chr7:52232127-52241702	147.086	123.872	-0.247814	0.0110489	chr7:52229668-52230334
Nsun6	chr2:14916757-14976499	2.96656	2.48892	-0.25327	0.0255385	chr2:14985408-14985775
Clstn1	chr4:148960746-149022008	37.7648	31.5961	-0.257295	0.00835833	chr4:148946030-148946604
Sema3c	chr5:17080633-17236085	22.6962	18.9708	-0.258671	0.00765145	chr5:17062005-17062416
Polr1c	chr17:46380868-46384994	32.129	26.8497	-0.258971	0.0114428	chr17:46403004-46403571
Zfp61	chr7:25076064-25084568	5.90453	4.93076	-0.26001	0.0102746	chr7:25075002-25075893
Mtdh	chr15:34005255-34072140	43.3621	36.1899	-0.260848	0.00622818	chr15:33996796-33997145
Tmem106c	chr15:97794659-97800706	8.96376	7.43576	-0.269623	0.00927688	chr15:97812172-97812534
Glipr2	chr4:43970573-44006079	91.0696	75.3321	-0.273706	0.00475772	chr4:43977765-43978114
Gars	chr6:54985885-55038659	163.477	134.67	-0.279666	0.00444433	chr6:54986225-54986679
Eif2b5	chr16:20498889-20509398	23.7371	19.4831	-0.284925	0.00380362	chr16:20511359-20511928
BC057079	chr4:87740533-88084830	5.79962	4.7594	-0.28518	0.0355514	chr4:87759161-87759501
Emilin2	chr17:71601515-71660896	45.6177	37.358	-0.288176	0.00257435	chr17:71673485-71673853
Ate1	chr7:137535007-137663475	12.399	10.0501	-0.303012	0.00223218	chr7:137674467-137674702
Mrpl14	chr17:45823320-45835444	47.0179	38.0406	-0.305671	0.00358395	chr17:45821657-45822444
Pwwp2a	chr11:43495499-43536135	7.10119	5.74462	-0.305849	0.0049754	chr11:43514303-43514626
Wbp2	chr11:115939886-115948278	37.687	30.4128	-0.309387	0.00211668	chr11:115964991-115965406
Myo1g	chr11:6406550-6420961	2.76919	2.22979	-0.312557	0.00540005	chr11:6427027-6427255
Peci	chr13:35069616-35086013	32.7351	26.303	-0.31561	0.00200119	chr13:35096775-35097010
Rbbp7	chrX:159198303-159267331	135.311	108.504	-0.31853	0.00141126	chrX:159178143-159178368
Vamp2	chr11:68902029-68905883	20.3707	16.3108	-0.320666	0.0010492	chr11:68902850-68903404
Pex14	chr4:148334643-148473921	7.8282	6.23176	-0.32904	0.000924551	chr4:148455463-148455866
Thap11	chr8:108379002-108380850	17.4223	13.8521	-0.330826	0.00129102	chr8:108374427-108374911
Spata24	chr18:35816342-35821840	12.8854	10.2348	-0.332252	0.00401456	chr18:35834313-35834618
F630110N24Rik	chr10:80820314-80828565	5.1781	4.06874	-0.347841	0.0116287	chr10:80812612-80813018
Cyp26b1	chr6:84521407-84543902	17.8613	14.0163	-0.349737	0.000283039	chr6:84524295-84524684
Car3	chr3:14863537-14872373	23.6676	18.5422	-0.352099	0.000675754	chr3:14876253-14876738
Leprel4	chr11:100270063-100276133	48.12	37.5526	-0.357726	0.000283039	chr11:100268264-100268694
Arhgap32	chr9:31923720-32073096	3.01798	2.34998	-0.360937	0.000675754	chr9:31928610-31928782
Mad2l1	chr6:66485461-66492353	57.6416	44.8591	-0.361707	0.000283039	chr6:66476664-66476955
Rfc2	chr5:135058559-135074198	34.9606	27.1995	-0.362148	0.000546499	chr5:135053432-135053742
Rnd3	chr2:50985958-51004631	52.6963	40.9352	-0.364361	0.000283039	chr2:50997276-50997578
Rgma	chr7:80520405-80564785	9.36934	7.27536	-0.364929	0.000675754	chr7:80538619-80539114
Dhps	chr8:87595655-87604645	11.6069	9.00409	-0.366327	0.0164127	chr8:87584780-87585311
Hint1	chr11:54676042-54688181	155.328	120.197	-0.369913	0.00507719	chr11:54661688-54661923
Wbp11	chr6:136762174-136789075	13.5291	10.467	-0.370218	0.000147021	chr6:136756612-136757283
Unc5b	chr10:60225342-60294329	33.5085	25.8446	-0.374666	0.000147021	chr10:60289463-60289999
Nktr	chr9:121628298-121665959	42.066	32.2148	-0.38493	0.000147021	chr9:121615459-121615814
2700007P21Rik	chr2:106797863-106814602	28.7679	21.937	-0.39109	0.000147021	chr2:106831404-106831996
Fam162a	chr16:36043929-36071601	361.913	275.286	-0.394714	0.000147021	chr16:36071507-36072294
Dchs1	chr7:112901502-112936064	8.13392	6.18012	-0.396317	0.000147021	chr7:112926144-112926606
Trmt112	chr19:6984187-6996298	45.0366	34.0931	-0.401615	0.00927688	chr19:6994838-6995691
Actb	chr5:143622208-143672303	359.938	271.702	-0.405723	0.0106597	chr5:143684299-143684704
Fbxw4	chr19:45635104-45734683	5.44301	4.10705	-0.406303	0.0277409	chr19:45730026-45730462
Usp28	chr9:48793489-48850622	5.72877	4.29541	-0.41543	0.000147021	chr9:48804972-48805322
Ddx20	chr3:105480990-105490489	5.63416	4.21901	-0.417297	0.0121186	chr3:105507535-105508626
Zmiz1	chr14:26278777-26486223	29.2287	21.8686	-0.418526	0.000802653	chr14:26295631-26296518
Hs6st2	chrX:48740388-49034779	45.036	33.6155	-0.421953	0.000147021	chrX:49024943-49025387
2010305A19Rik	chr4:108000756-108013323	3.49556	2.60285	-0.425432	0.000147021	chr4:107980712-107981029
BC026590	chr4:56762551-56822477	8.65922	6.44262	-0.42659	0.0228558	chr4:56831702-56832057
Ehd2	chr7:16532312-16552884	78.739	58.4677	-0.429439	0.000147021	chr7:16561882-16562375
Arhgap28	chr17:68192047-68353448	11.4257	8.46551	-0.432615	0.000147021	chr17:68358093-68358514
0610009O20Rik	chr18:38409902-38422283	11.4842	8.46488	-0.440085	0.000147021	chr18:38419902-38420237
Ccdc112	chr18:46441804-46471582	3.0323	2.22744	-0.445025	0.000147021	chr18:46476565-46476786
Pgk1	chrX:103382462-103399038	881.988	646.154	-0.448882	0.000147021	chrX:103381972-103382636
Igdcc4	chr9:64948752-64985750	7.48142	5.47752	-0.44979	0.000147021	chr9:64957252-64957672
Drg1	chr11:3149924-3166389	56.2847	40.9727	-0.458082	0.000147021	chr11:3154547-3155054
4930534B04Rik	chr12:92236931-92622849	4.72113	3.42457	-0.463208	0.000147021	chr12:92639154-92639493
Myg1	chr15:102162139-102168569	22.6373	16.3369	-0.470567	0.000147021	chr15:102155619-102155942
Gpd1l	chr9:114808456-114843105	4.92365	3.54012	-0.475927	0.0304989	chr9:114851960-114852192
Camk2g	chr3:126299890-126549014	22.4483	16.1153	-0.478181	0.000147021	chr14:21624508-21625000
Prdm5	chr6:65728955-65886371	8.18757	5.84602	-0.485979	0.000147021	chr6:65746577-65747049
Isg20	chr7:86058343-86065282	5.02334	3.56793	-0.493561	0.000416113	chr7:86040537-86041604
Per1	chr11:68908755-68923459	13.1	9.29483	-0.49507	0.000147021	chr11:68902850-68903404
Arglu1	chr8:8666575-8690537	43.9101	31.0804	-0.498547	0.000147021	chr8:8700202-8700622
Cacnb3	chr15:98462650-98474961	24.3197	17.2088	-0.498976	0.000147021	chr15:98461549-98462212
Gxylt2	chr6:100654727-100755075	4.03772	2.85685	-0.499114	0.000147021	chr6:100659531-100659924
Srp68	chr11:116106479-116135531	52.8646	37.3922	-0.499568	0.000147021	chr11:116117235-116117924
Atf7ip	chr6:136467371-136555900	17.9921	12.4418	-0.532165	0.000147021	chr6:136447811-136448382
Pds5a	chr5:66006498-66089095	32.9598	22.7332	-0.535908	0.000147021	chr5:66070126-66070567
Nagk	chr6:83744453-83754831	30.7578	21.2083	-0.536321	0.000147021	chr6:83726964-83727368
Zfp608	chr18:55047698-55251650	7.63582	5.24363	-0.542217	0.000283039	chr18:55161586-55162258
Ndst1	chr18:60845629-60908319	23.7775	16.3226	-0.542727	0.000147021	chr18:60900419-60900739
Cyp20a1	chr1:60400215-60444231	34.2626	23.4658	-0.546074	0.000147021	chr1:60406781-60407596
AK087617	chr2:120519090-120527754	2.56828	1.75792	-0.546929	0.000147021	chr2:120506932-120507285
Kng2	chr16:22985924-23029174	4.27087	2.9225	-0.547328	0.000147021	chr16:23032166-23032502
Tnk1	chr11:69659873-69672232	6.22894	4.25769	-0.548917	0.00765145	chr11:69690380-69691054
Dbn1	chr13:55574788-55589437	46.3217	31.4144	-0.56026	0.000147021	chr13:55573803-55574156
Cln5	chr14:103469432-103476847	24.0697	16.3199	-0.560585	0.000147021	chr14:103459770-103460183
Kcnk6	chr7:30006493-30023168	2.78156	1.87434	-0.56951	0.000147021	chr7:30002072-30002530
Zyg11b	chr4:107900359-107973695	8.76238	5.90428	-0.569563	0.000147021	chr4:107980712-107981029
Chmp6	chr11:119775123-119780866	22.1659	14.8576	-0.577139	0.000147021	chr11:119765479-119765757
Ppp1cc	chr5:122606161-122635983	75.4328	50.4643	-0.579929	0.000147021	chr5:122626424-122626775
Ano10	chr9:122084996-122203492	19.953	13.2983	-0.585367	0.000147021	chr9:122190622-122190978
Ncaph	chr2:126929545-126970704	25.7369	17.0234	-0.596323	0.000147021	chr2:126962643-126963098
Cenpm	chr15:82064205-82075177	8.83474	5.83746	-0.597847	0.000147021	chr15:82076630-82076998
Zfp260	chr7:30877202-30894829	5.51255	3.62087	-0.606383	0.00622818	chr7:30875880-30876267
Nmral1	chr16:4711317-4719059	11.7157	7.69268	-0.606885	0.000147021	chr16:4702658-4703043
Dhx15	chr5:52523478-52637135	89.439	58.6257	-0.609371	0.000147021	chr5:52582273-52582885
Als2cr4	chr1:59157436-59177226	13.5909	8.84716	-0.619352	0.000147021	chr1:59196218-59196451
Cbr2	chr11:120590798-120628642	36.9932	23.9893	-0.624868	0.00116982	chr11:120588198-120588805
Gpam	chr19:55141757-55201706	9.05083	5.85994	-0.627164	0.000147021	chr19:55204595-55205119
Lrrc25	chr8:73140742-73144749	9.96071	6.40349	-0.63739	0.000147021	chr8:73155660-73156144
Setd5	chr6:113027632-113103418	32.7894	21.0015	-0.642735	0.000147021	chr6:113034015-113034495
Mtap4	chr9:109834277-109986451	93.5992	59.6616	-0.649692	0.000147021	chr9:109825798-109826115
Mpp2	chr11:101918330-101949829	4.13347	2.63238	-0.650985	0.000147021	chr11:101958021-101958439
Efna2	chr10:79642226-79652755	3.43512	2.18473	-0.652907	0.000147021	chr10:79626422-79626790
Nutf2	chr8:108384533-108404301	50.2362	31.6363	-0.667145	0.000147021	chr8:108374427-108374911
Snx15	chr19:6119403-6128215	9.755	6.14012	-0.667874	0.000147021	chr19:6117839-6118582
Sp3	chr2:72774489-72818503	38.7234	24.3341	-0.670224	0.000147021	chr2:72833515-72834290
Lrmp	chr6:145064155-145159490	4.54739	2.83528	-0.681549	0.000147021	chr6:145053110-145053518
Wdr41	chr13:95746302-95793269	8.57528	5.34338	-0.682431	0.000147021	chr13:95741643-95741956
Kpnb1	chr11:96986394-97141890	133.306	82.6607	-0.689468	0.000147021	chr11:97053572-97053972
Socs3	chr11:117817163-117842889	32.2348	19.9505	-0.692196	0.000147021	chr11:117823552-117824058
Pprc1	chr19:46131028-46147399	22.1903	13.7272	-0.692897	0.000147021	chr19:46116818-46117138
Spop	chr11:95275396-95354724	62.8848	38.5982	-0.704178	0.000147021	chr11:95294359-95294630
Lum	chr10:97028134-97035337	163.483	99.8093	-0.711892	0.000147021	chr10:97024739-97025144
Spin1	chr13:51196266-51247915	23.9634	14.423	-0.732461	0.000147021	chr13:51185710-51186113
Lrig3	chr10:125403274-125452415	17.7304	10.5905	-0.743451	0.000147021	chr10:125401762-125402250
4831426I19Rik	chr12:106163183-106248019	5.55258	3.29808	-0.751531	0.000147021	chr12:106237316-106237821
Pcnt	chr10:75813998-75905657	5.29182	3.14031	-0.752857	0.000147021	chr10:75909853-75910263
Slc2a1	chr4:118777548-118815823	83.8528	49.6884	-0.754948	0.000147021	chr4:118797904-118798565
Trmu	chr15:85709756-85727823	4.94207	2.89914	-0.769492	0.000147021	chr15:85689738-85690878
Aurka	chr2:172181695-172196025	37.663	21.9324	-0.780082	0.000147021	chr2:172196206-172196583
Slc38a1	chr15:96395088-96473344	15.3747	8.93727	-0.782647	0.000147021	chr15:96489220-96489554
Osmr	chr15:6763576-6824313	80.5539	46.5791	-0.790272	0.000147021	chr15:6837932-6838350
Rftn2	chr1:55227003-55283626	4.54752	2.62245	-0.794162	0.000147021	chr1:55293379-55293705
Akr1cl	chr1:65059659-65079322	6.20659	3.56336	-0.800561	0.000147021	chr1:65088402-65088918
Mrps16	chr14:21210452-21212777	73.1177	41.8201	-0.806025	0.000147021	chr14:21207570-21208173
Ect2	chr3:26996143-27052800	22.5054	12.8168	-0.812236	0.000147021	chr3:27058630-27058948
l7Rn6	chr7:97067198-97089695	45.8996	26.0903	-0.814964	0.000147021	chr7:97099622-97099897
Gpc6	chr14:117324536-118378751	10.0333	5.68255	-0.820192	0.000147021	chr14:117316150-117316508
Fpgs	chr2:32502114-32549695	14.4617	8.08892	-0.838218	0.000283039	chr2:32537162-32537576
Ttc26	chr6:38331523-38474790	3.12204	1.74154	-0.842128	0.0154841	chr6:38316261-38316656
Slc2a10	chr2:165329477-165345411	4.14254	2.29323	-0.853136	0.000147021	chr2:165318778-165319011
Wdr67	chr15:57743753-57801623	11.6539	6.43058	-0.857799	0.000147021	chr15:57735265-57735627
Obsl1	chr1:75482399-75503027	29.862	16.3697	-0.867285	0.000147021	chr1:75491535-75492121
Nsmce4a	chr7:137668686-137690895	28.8018	15.6708	-0.878082	0.000147021	chr7:137674467-137674702
Six5	chr7:19661285-19703877	5.61035	3.05138	-0.878628	0.0296622	chr7:19674067-19674497
Ccdc8	chr7:17579936-17581994	14.8808	8.04369	-0.887519	0.000147021	chr7:17590299-17590761
Ccne2	chr4:11118500-11181406	6.39428	3.45009	-0.890151	0.000546499	chr4:11111371-11111630
P2ry6	chr7:108086147-108112880	7.47398	4.03135	-0.890615	0.000147021	chr7:108125917-108126510
Mtss1l	chr8:113245383-113265300	7.42906	3.95819	-0.908337	0.000147021	chr8:113236992-113237357
Uck2	chr1:169153019-169215258	29.0876	15.4192	-0.915678	0.000147021	chr1:169198976-169199610
Hmmr	chr11:40514889-40546939	32.6812	17.0957	-0.934828	0.000147021	chr11:40547175-40548068
Gas7	chr11:67346499-67587651	10.0979	5.27846	-0.935873	0.000147021	chr11:67335574-67335907
Epb4.1l3	chr17:69506149-69639327	59.4838	31.0638	-0.937263	0.000147021	chr17:69494584-69495063
Kif15	chr9:122860198-122927851	11.6865	5.92527	-0.979887	0.000147021	chr9:122862557-122862888
Papd4	chr13:93917354-93962238	38.7094	19.4887	-0.990043	0.000147021	chr13:93980946-93981333
Maml2	chr9:13424432-13513977	7.41213	3.73097	-0.990338	0.000147021	chr9:13407826-13408395
Taf15	chr11:83286609-83320242	71.5647	35.8949	-0.995468	0.000147021	chr11:83269010-83269595
Dse	chr10:33871198-33927357	44.2917	21.988	-1.01032	0.000147021	chr10:33917020-33917446
Dpf1	chr7:30089023-30102605	2.90938	1.43141	-1.02327	0.000147021	chr7:30072479-30072913
Aurkb	chr11:68858891-68876846	32.0889	15.7853	-1.0235	0.000147021	chr11:68839834-68840521
Farsb	chr1:78306920-78485421	51.4485	25.1962	-1.02992	0.000147021	chr1:78493831-78494168
Eya4	chr10:22823973-23070592	5.85916	2.85274	-1.03835	0.000147021	chr10:23061574-23062029
2810417H13Rik	chr9:65539389-65756601	46.2722	22.4443	-1.0438	0.000147021	chr9:65757483-65758080
Ndrg2	chr14:52524945-52533163	21.91	10.506	-1.06037	0.000147021	chr14:52550507-52550829
Fignl1	chr11:11687433-11708965	12.1855	5.7767	-1.07685	0.000147021	chr11:11728321-11729176
Thra	chr11:98603186-98636556	38.541	18.0486	-1.09451	0.000147021	chr11:98610242-98610587
Tnrc18	chr5:143200557-143615034	23.4363	10.9746	-1.09457	0.000147021	chr5:143584963-143585485
Grb14	chr2:64750539-64863715	25.6459	11.9644	-1.09998	0.000147021	chr2:64877894-64878420
1190002H23Rik	chr14:79688556-79701442	8.67347	3.88865	-1.15734	0.000147021	chr14:79704831-79705277
Fdft1	chr14:63741301-63798415	30.5305	13.5585	-1.17106	0.00856654	chr14:63789814-63790067
Mdm4	chr1:134886421-134927160	16.056	7.11029	-1.17513	0.000147021	chr1:134916491-134917196
Bnc2	chr4:83918445-84320990	8.67715	3.82957	-1.18004	0.000147021	chr4:84315021-84315245
Nfic	chr10:80858935-80893539	31.0185	13.1696	-1.23592	0.000147021	chr10:80894108-80894764
Rac3	chr11:120582781-120585283	7.2835	3.05644	-1.25278	0.000147021	chr11:120588198-120588805
AK018679	chr16:49855766-49915121	24.8928	10.1295	-1.29716	0.000147021	chr16:49915721-49916305
Figf	chrX:160811479-160840579	40.1151	15.3725	-1.38379	0.000147021	chrX:160819995-160820475
Fam195b	chr11:120404201-120411041	44.1815	16.9274	-1.38408	0.000147021	chr11:120410327-120410871
Tshz2	chr2:169449124-169897316	7.1542	2.55299	-1.4866	0.000147021	chr2:169478487-169478772
Adm	chr7:117771182-117773333	191.664	58.2597	-1.71801	0.000147021	chr7:117788887-117789354
Ddah2	chr17:35195979-35199044	33.4306	6.90259	-2.27596	0.000147021	chr17:35188211-35189016
Mipol1	chr12:58331398-58568028	3.28463	0.586148	-2.48639	0.00165251	chr12:58312811-58313207
Thrsp	chr7:104561466-104566020	7.00076	1.08417	-2.69092	0.000147021	chr7:104548430-104548735

## Sheet: lincRNA-Mouse
LincRNAname	Coordinates	FPKM(MEF UNT)	FPKM(MEF DOX)	Log2FoldChange(MEF)	qValue(MEF)	p53bindingSite
lincRNA-1	chr11:52450394-52477366	0.0873029	2.96005	5.08345	0.000147021	chr11:52461338-52462005
lincRNA-2	chr5:35376512-35382346	0.204213	2.16828	3.4084	0.000147021	chr5:35375585-35376154
lincRNA-3	chr10:120134212-120139718	0.421416	4.14863	3.29932	0.000147021	chr10:120138938-120139432
lincRNA-4	chr10:120062084-120133955	0.841593	8.20656	3.28558	0.000147021	chr10:120065056-120065466
lincRNA-5	chr1:95109300-95127649	0.132353	1.14854	3.11734	0.000147021	chr1:95106910-95107308
lincRNA-6	chr6:39177241-39195665	0.146035	1.07146	2.87519	0.000147021	chr6:39176173-39176638
lincRNA-7	chr2:111997910-112041140	0.313183	1.96381	2.64858	0.000147021	chr2:112043066-112043652
lincRNA-8	chr4:149421100-149448500	1.75359	9.82363	2.48594	0.000147021	chr4:149422249-149423859
lincRNA-9	chr1:156910244-156930632	0.237854	1.25532	2.39991	0.000147021	chr1:156936524-156936866
lincRNA-10	chr15:61869354-62208396	1.38708	7.04224	2.34398	0.000147021	chr15:61870436-61871257
lincRNA-11	chr1:121011115-121049415	0.316658	1.32406	2.06397	0.000147021	chr1:121022103-121022846
lincRNA-12	chr17:17648160-17656689	0.334626	1.03023	1.62235	0.000147021	chr17:17641218-17641497
lincRNA-13	chr16:13754496-13767255	1.01726	2.99465	1.5577	0.000147021	chr16:13766352-13766888
lincRNA-14	chr11:6421564-6440265	13.6632	39.641	1.5367	0.000147021	chr11:6428146-6428877
lincRNA-15	chr4:129635153-129644047	2.06967	4.49235	1.11807	0.000147021	chr4:129639957-129640417
lincRNA-16	chr3:89198211-89202701	0.836922	1.69378	1.01708	0.0010492	chr3:89195675-89196444
lincRNA-17	chr9:102689824-102692408	0.615105	1.18352	0.944179	0.00116982	chr9:102676799-102677174
lincRNA-18	chr11:120590798-120628642	13.5887	22.249	0.711335	0.000147021	chr11:120588198-120588805
lincRNA-19	chr11:96124457-96128534	2.39599	3.67707	0.617937	0.000147021	chr11:96113877-96114385
lincRNA-20	chr6:83718883-83720333	30.3534	35.78	0.237296	0.0190287	chr6:83726964-83727368
lincRNA-21	chr4:151539680-151540609	0	1.25135	inf	0.000147021	chr4:151539172-151540068
lincRNA-22	chr17:39979812-39986177	294.006	243.094	-0.274329	0.00997164	chr17:39979882-39985867
lincRNA-23	chr17:21603739-21617364	33.877	27.1854	-0.317474	0.000675754	chr17:21615062-21615285
lincRNA-24	chr17:35086538-35093167	114.94	90.5803	-0.343618	0.0057177	chr17:35102561-35102881
lincRNA-25	chr7:72929698-72956273	4.69584	2.60424	-0.850522	0.000147021	chr7:72961545-72961835
