# Supplementary material for: Integrative genomic analysis reveals widespread enhancer regulation by p53 in response to DNA damage
Source: Nucleic Acids Res. 2015 Apr 16;43(9):4447–62. doi: 10.1093/nar/gkv284 (PMC4482066; doi:10.1093/nar/gkv284)
Supplement: SUPPLEMENTARY DATA [file supp_gkv284_nar-03119-d-2014-File010.xlsx]

## Sheet: lincRNA-1
LincRNA	Pathway	Enrichment Score (ES)	Normalized Enrichment Score (NES)	Nominal p value (NP)	False discovery rate (FDR)	FamilyWise-Error Rate (FWER)
XLOC_012976	PROCESSING_OF_CAPPED_INTRON_CONTAINING_PRE_MRNA	0.5727	5.8187	0	0	0
XLOC_012976	CELL_CYCLE_MITOTIC	0.4336	5.7071	0	0	0
XLOC_012976	MRNA_PROCESSING	0.5299	5.599	0	0	0
XLOC_012976	DNA_REPLICATION	0.4874	5.5709	0	0	0
XLOC_012976	MITOTIC_M_M_G1_PHASES	0.5007	5.5181	0	0	0
XLOC_012976	METABOLISM_OF_RNA	0.4175	5.2115	0	0	0
XLOC_012976	MRNA_SPLICING	0.5564	5.1838	0	0	0
XLOC_012976	CELL_CYCLE	0.3554	5.0935	0	0	0
XLOC_012976	RNA_POL_II_TRANSCRIPTION	0.5213	4.7846	0	0	0
XLOC_012976	HIV_LIFE_CYCLE	0.479	4.7746	0	0	0
XLOC_012976	LATE_PHASE_OF_HIV_LIFE_CYCLE	0.503	4.7332	0	0	0
XLOC_012976	DNA_REPAIR	0.4903	4.6145	0	0	0
XLOC_012976	CELL_CYCLE_CHECKPOINTS	0.4739	4.5311	0	0	0
XLOC_012976	MITOTIC_PROMETAPHASE	0.523	4.5206	0	0	0
XLOC_012976	DNA_STRAND_ELONGATION	0.7805	4.488	0	0	0
XLOC_012976	METABOLISM_OF_MRNA	0.3805	4.4747	0	0	0
XLOC_012976	HIV_INFECTION	0.3792	4.4421	0	0	0
XLOC_012976	METABOLISM_OF_NON_CODING_RNA	0.6155	4.1759	0	0	0
XLOC_012976	INFLUENZA_LIFE_CYCLE	0.3998	4.1366	0	0	0
XLOC_012976	TRANSPORT_OF_MATURE_TRANSCRIPT_TO_CYTOPLASM	0.6146	4.1354	0	0	0
XLOC_012976	G2_M_CHECKPOINTS	0.6863	4.125	0	0	0
XLOC_012976	S_PHASE	0.4383	4.0872	0	0	0
XLOC_012976	EXTENSION_OF_TELOMERES	0.7332	4.0653	0	0	0
XLOC_012976	GENERIC_TRANSCRIPTION_PATHWAY	0.2951	4.048	0	0	0
XLOC_012976	SYNTHESIS_OF_DNA	0.4505	4.0045	0	0	0
XLOC_012976	ACTIVATION_OF_THE_PRE_REPLICATIVE_COMPLEX	0.7491	3.964	0	0	0
XLOC_012976	M_G1_TRANSITION	0.4787	3.9289	0	0	0
XLOC_012976	MRNA_SPLICING_MINOR_PATHWAY	0.5971	3.9283	0	0	0
XLOC_012976	ACTIVATION_OF_ATR_IN_RESPONSE_TO_REPLICATION_STRESS	0.6873	3.9034	0	0	0
XLOC_012976	RNA_POL_II_PRE_TRANSCRIPTION_EVENTS	0.5022	3.8921	0	0	0
XLOC_012976	TRANSLATION	0.3627	3.8484	0	0	0
XLOC_012976	G1_S_TRANSITION	0.4112	3.8061	0	0	0
XLOC_012976	MITOTIC_G1_G1_S_PHASES	0.3768	3.7562	0	0	0
XLOC_012976	METABOLISM_OF_PROTEINS	0.262	3.7153	0	0	0
XLOC_012976	MITOTIC_G2_G2_M_PHASES	0.446	3.7126	0	0	0
XLOC_012976	TRANSPORT_OF_MATURE_MRNA_DERIVED_FROM_AN_INTRONLESS_TRANSCRIPT	0.6294	3.6944	0	0	0
XLOC_012976	NONSENSE_MEDIATED_DECAY_ENHANCED_BY_THE_EXON_JUNCTION_COMPLEX	0.389	3.6401	0	0	0
XLOC_012976	NEP_NS2_INTERACTS_WITH_THE_CELLULAR_EXPORT_MACHINERY	0.6591	3.5867	0	0	0
XLOC_012976	TRANSCRIPTION	0.3015	3.5854	0	0	0
XLOC_012976	TRANSCRIPTION_COUPLED_NER_TC_NER	0.5273	3.5705	0	0	0
XLOC_012976	FORMATION_OF_RNA_POL_II_ELONGATION_COMPLEX_	0.528	3.5617	0	0	0
XLOC_012976	ANTIGEN_PROCESSING_UBIQUITINATION_PROTEASOME_DEGRADATION	0.3042	3.5586	0	0	0
XLOC_012976	CLEAVAGE_OF_GROWING_TRANSCRIPT_IN_THE_TERMINATION_REGION_	0.5799	3.5534	0	0	0
XLOC_012976	REGULATION_OF_MITOTIC_CELL_CYCLE	0.4194	3.5532	0	0	0
XLOC_012976	TRNA_AMINOACYLATION	0.5185	3.4979	0	0	0
XLOC_012976	NUCLEOTIDE_EXCISION_REPAIR	0.5078	3.4891	0	0	0
XLOC_012976	ASSEMBLY_OF_THE_PRE_REPLICATIVE_COMPLEX	0.462	3.4493	0	0	0
XLOC_012976	TCA_CYCLE_AND_RESPIRATORY_ELECTRON_TRANSPORT	0.3459	3.4164	0	0	0
XLOC_012976	CLASS_I_MHC_MEDIATED_ANTIGEN_PROCESSING_PRESENTATION	0.2679	3.4127	0	0	0
XLOC_012976	LAGGING_STRAND_SYNTHESIS	0.7232	3.3846	0	0	0
XLOC_012976	CHROMOSOME_MAINTENANCE	0.3376	3.3487	0	0	0
XLOC_012976	FORMATION_OF_THE_HIV1_EARLY_ELONGATION_COMPLEX	0.5505	3.3414	0	0	0
XLOC_012976	TRANSPORT_OF_RIBONUCLEOPROTEINS_INTO_THE_HOST_NUCLEUS	0.6206	3.3241	0	0	0
XLOC_012976	REGULATION_OF_MRNA_STABILITY_BY_PROTEINS_THAT_BIND_AU_RICH_ELEMENTS	0.3853	3.3002	0	0	0
XLOC_012976	3_UTR_MEDIATED_TRANSLATIONAL_REGULATION	0.3515	3.2793	0	0	0
XLOC_012976	RESPIRATORY_ELECTRON_TRANSPORT_ATP_SYNTHESIS_BY_CHEMIOSMOTIC_COUPLING_AND_HEAT_PRODUCTION_BY_UNCOUPLING_PROTEINS_	0.3778	3.2755	0	0	0
XLOC_012976	INFLUENZA_VIRAL_RNA_TRANSCRIPTION_AND_REPLICATION	0.3546	3.2692	0	0	0
XLOC_012976	MRNA_3_END_PROCESSING	0.6201	3.2686	0	0	0
XLOC_012976	RNA_POL_II_TRANSCRIPTION_PRE_INITIATION_AND_PROMOTER_OPENING	0.5022	3.2578	0	0	0
XLOC_012976	APC_C_CDH1_MEDIATED_DEGRADATION_OF_CDC20_AND_OTHER_APC_C_CDH1_TARGETED_PROTEINS_IN_LATE_MITOSIS_EARLY_G1	0.4166	3.2265	0	0	0
XLOC_012976	RECRUITMENT_OF_MITOTIC_CENTROSOME_PROTEINS_AND_COMPLEXES	0.4304	3.2027	0	0	0
XLOC_012976	ABORTIVE_ELONGATION_OF_HIV1_TRANSCRIPT_IN_THE_ABSENCE_OF_TAT	0.6051	3.2001	0	0	0
XLOC_012976	APC_C_CDC20_MEDIATED_DEGRADATION_OF_MITOTIC_PROTEINS	0.4129	3.166	0	0	0
XLOC_012976	MRNA_CAPPING	0.5504	3.1597	0	0	0
XLOC_012976	REGULATION_OF_GLUCOKINASE_BY_GLUCOKINASE_REGULATORY_PROTEIN	0.5886	3.1509	0	0	0
XLOC_012976	HOST_INTERACTIONS_OF_HIV_FACTORS	0.3211	3.1433	0	0	0.001
XLOC_012976	SRP_DEPENDENT_COTRANSLATIONAL_PROTEIN_TARGETING_TO_MEMBRANE	0.3381	3.1328	0	0	0.001
XLOC_012976	RESPIRATORY_ELECTRON_TRANSPORT	0.3989	3.1254	0	0	0.001
XLOC_012976	G0_AND_EARLY_G1	0.6112	3.1235	0	0	0.001
XLOC_012976	ELONGATION_ARREST_AND_RECOVERY	0.5226	3.1216	0	0	0.001
XLOC_012976	ORC1_REMOVAL_FROM_CHROMATIN	0.4045	3.0876	0	0	0.001
XLOC_012976	INTERACTIONS_OF_VPR_WITH_HOST_CELLULAR_PROTEINS	0.5356	3.0816	0	0	0.001
XLOC_012976	ASPARAGINE_N_LINKED_GLYCOSYLATION	0.3492	3.0601	0	0	0.001
XLOC_012976	PROCESSING_OF_CAPPED_INTRONLESS_PRE_MRNA	0.5795	3.0595	0	0	0.001
XLOC_012976	DEADENYLATION_DEPENDENT_MRNA_DECAY	0.477	3.0539	0	0	0.001
XLOC_012976	REGULATORY_RNA_PATHWAYS	0.5609	3.0433	0	0	0.001
XLOC_012976	LOSS_OF_NLP_FROM_MITOTIC_CENTROSOMES	0.4143	3.0379	0	0	0.001
XLOC_012976	PROCESSIVE_SYNTHESIS_ON_THE_LAGGING_STRAND	0.6912	3.0369	0	0	0.001
XLOC_012976	CYCLIN_E_ASSOCIATED_EVENTS_DURING_G1_S_TRANSITION_	0.3889	3.0366	0	0	0.001
XLOC_012976	P53_DEPENDENT_G1_DNA_DAMAGE_RESPONSE	0.4159	3.0293	0	0	0.001
XLOC_012976	DOWNSTREAM_SIGNALING_EVENTS_OF_B_CELL_RECEPTOR_BCR	0.3306	3.0237	0	0	0.001
XLOC_012976	BIOSYNTHESIS_OF_THE_N_GLYCAN_PRECURSOR_DOLICHOL_LIPID_LINKED_OLIGOSACCHARIDE_LLO_AND_TRANSFER_TO_A_NASCENT_PROTEIN	0.5457	3.0218	0	0	0.001
XLOC_012976	AUTODEGRADATION_OF_CDH1_BY_CDH1_APC_C	0.4057	3.0125	0	0	0.001
XLOC_012976	PEPTIDE_CHAIN_ELONGATION	0.3452	2.986	0	0	0.001
XLOC_012976	CDT1_ASSOCIATION_WITH_THE_CDC6_ORC_ORIGIN_COMPLEX	0.4299	2.9777	0	0	0.001
XLOC_012976	GLUCOSE_TRANSPORT	0.4756	2.9738	0	0	0.001
XLOC_012976	FORMATION_OF_TRANSCRIPTION_COUPLED_NER_TC_NER_REPAIR_COMPLEX	0.5503	2.9731	0	0	0.001
XLOC_012976	FORMATION_OF_THE_TERNARY_COMPLEX_AND_SUBSEQUENTLY_THE_43S_COMPLEX	0.4192	2.9689	0	0	0.001
XLOC_012976	ACTIVATION_OF_THE_MRNA_UPON_BINDING_OF_THE_CAP_BINDING_COMPLEX_AND_EIFS_AND_SUBSEQUENT_BINDING_TO_43S	0.4105	2.948	0	0	0.001
XLOC_012976	SCF_BETA_TRCP_MEDIATED_DEGRADATION_OF_EMI1	0.4104	2.9179	0	0	0.001
XLOC_012976	AUTODEGRADATION_OF_THE_E3_UBIQUITIN_LIGASE_COP1	0.4242	2.8958	0	0	0.001
XLOC_012976	SCFSKP2_MEDIATED_DEGRADATION_OF_P27_P21	0.3952	2.8886	0	0	0.001
XLOC_012976	P53_INDEPENDENT_G1_S_DNA_DAMAGE_CHECKPOINT	0.4293	2.8791	0	0	0.001
XLOC_012976	E2F_MEDIATED_REGULATION_OF_DNA_REPLICATION	0.5485	2.8645	0	0	0.001
XLOC_012976	CYTOSOLIC_TRNA_AMINOACYLATION	0.5389	2.8628	0	0	0.001
XLOC_012976	DESTABILIZATION_OF_MRNA_BY_AUF1_HNRNP_D0	0.3951	2.8381	0	0	0.002
XLOC_012976	SIGNALING_BY_WNT	0.3677	2.8343	0	0	0.002
XLOC_012976	UNFOLDED_PROTEIN_RESPONSE	0.3326	2.8155	0	0	0.003
XLOC_012976	CDK_MEDIATED_PHOSPHORYLATION_AND_REMOVAL_OF_CDC6	0.4204	2.766	0	0	0.003
XLOC_012976	MITOCHONDRIAL_PROTEIN_IMPORT	0.3925	2.7534	0	0	0.003
XLOC_012976	GLOBAL_GENOMIC_NER_GG_NER	0.4846	2.7511	0	0	0.003
XLOC_012976	MICRORNA_MIRNA_BIOGENESIS	0.5533	2.7391	0	0	0.003
XLOC_012976	FANCONI_ANEMIA_PATHWAY	0.5755	2.7376	0	0	0.003
XLOC_012976	RNA_POL_III_TRANSCRIPTION	0.4508	2.7259	0	0	0.003
XLOC_012976	BASE_EXCISION_REPAIR	0.5656	2.7114	0	0	0.003
XLOC_012976	MITOCHONDRIAL_TRNA_AMINOACYLATION	0.5485	2.6498	0	0.0001	0.006
XLOC_012976	REGULATION_OF_ORNITHINE_DECARBOXYLASE_ODC	0.3742	2.6233	0	0.0001	0.007
XLOC_012976	RNA_POL_III_TRANSCRIPTION_INITIATION_FROM_TYPE_2_PROMOTER	0.4979	2.5986	0	0.0001	0.007
XLOC_012976	CHOLESTEROL_BIOSYNTHESIS	0.5147	2.5917	0	0.0001	0.007
XLOC_012976	SIGNALLING_BY_NGF	0.2128	2.5787	0	0.0001	0.009
XLOC_012976	ACTIVATION_OF_NF_KAPPAB_IN_B_CELLS	0.3372	2.576	0	0.0001	0.009
XLOC_012976	RNA_POL_I_TRANSCRIPTION_INITIATION	0.5083	2.5556	0	0.0001	0.012
XLOC_012976	DOUBLE_STRAND_BREAK_REPAIR	0.4992	2.5371	0	0.0001	0.015
XLOC_012976	HOMOLOGOUS_RECOMBINATION_REPAIR_OF_REPLICATION_INDEPENDENT_DOUBLE_STRAND_BREAKS	0.5714	2.5014	0	0.0001	0.019
XLOC_012976	MEMBRANE_TRAFFICKING	0.2457	2.4938	0	0.0002	0.021
XLOC_012976	VIF_MEDIATED_DEGRADATION_OF_APOBEC3G	0.3649	2.4856	0	0.0002	0.023
XLOC_012976	RNA_POL_I_TRANSCRIPTION_TERMINATION	0.5049	2.482	0	0.0002	0.023
XLOC_012976	ENDOSOMAL_SORTING_COMPLEX_REQUIRED_FOR_TRANSPORT_ESCRT	0.4656	2.4803	0	0.0002	0.023
XLOC_012976	RNA_POL_III_TRANSCRIPTION_INITIATION_FROM_TYPE_3_PROMOTER	0.4459	2.4801	0	0.0002	0.024
XLOC_012976	SIGNALING_BY_EGFR_IN_CANCER	0.254	2.4747	0	0.0002	0.025
XLOC_012976	DESTABILIZATION_OF_MRNA_BY_KSRP	0.5429	2.471	0	0.0002	0.027
XLOC_012976	SIGNALING_BY_TGF_BETA_RECEPTOR_COMPLEX	0.3211	2.4611	0	0.0002	0.028
XLOC_012976	NGF_SIGNALLING_VIA_TRKA_FROM_THE_PLASMA_MEMBRANE	0.2399	2.4496	0	0.0003	0.035
XLOC_012976	RESOLUTION_OF_AP_SITES_VIA_THE_MULTIPLE_NUCLEOTIDE_PATCH_REPLACEMENT_PATHWAY	0.5172	2.4434	0	0.0003	0.035
XLOC_012976	KINESINS	0.4643	2.4354	0.0014	0.0003	0.037
XLOC_012976	TELOMERE_MAINTENANCE	0.2876	2.4166	0	0.0003	0.048
XLOC_012976	REGULATION_OF_APOPTOSIS	0.3249	2.4006	0	0.0004	0.055
XLOC_012976	APOPTOSIS	0.2245	2.3753	0	0.0005	0.071
XLOC_012976	SIGNALING_BY_NOTCH	0.2589	2.3723	0	0.0005	0.073
XLOC_012976	ER_PHAGOSOME_PATHWAY	0.3287	2.3675	0	0.0005	0.075
XLOC_012976	PERK_REGULATED_GENE_EXPRESSION	0.4192	2.3451	0	0.0006	0.094
XLOC_012976	TRANS_GOLGI_NETWORK_VESICLE_BUDDING	0.3056	2.3435	0.0026	0.0006	0.094
XLOC_012976	POST_TRANSLATIONAL_MODIFICATION_SYNTHESIS_OF_GPI_ANCHORED_PROTEINS	0.4152	2.343	0	0.0006	0.094
XLOC_012976	INHIBITION_OF_THE_PROTEOLYTIC_ACTIVITY_OF_APC_C_REQUIRED_FOR_THE_ONSET_OF_ANAPHASE_BY_MITOTIC_SPINDLE_CHECKPOINT_COMPONENTS	0.503	2.2914	0	0.0009	0.132
XLOC_012976	ACTIVATION_OF_GENES_BY_ATF4	0.4301	2.2792	0.0015	0.001	0.144
XLOC_012976	FORMATION_OF_INCISION_COMPLEX_IN_GG_NER	0.4982	2.2757	0.0015	0.001	0.147
XLOC_012976	APC_CDC20_MEDIATED_DEGRADATION_OF_NEK2A	0.4666	2.2693	0	0.0011	0.155
XLOC_012976	PRE_NOTCH_TRANSCRIPTION_AND_TRANSLATION	0.4111	2.2653	0	0.0011	0.164
XLOC_012976	DOWNSTREAM_SIGNAL_TRANSDUCTION	0.2484	2.2544	0.0012	0.0012	0.182
XLOC_012976	DESTABILIZATION_OF_MRNA_BY_TRISTETRAPROLIN_TTP	0.4864	2.2544	0	0.0013	0.182
XLOC_012976	CROSS_PRESENTATION_OF_SOLUBLE_EXOGENOUS_ANTIGENS_ENDOSOMES	0.3315	2.2349	0.0013	0.0015	0.21
XLOC_012976	METABOLISM_OF_NUCLEOTIDES	0.2766	2.2181	0	0.0017	0.243
XLOC_012976	ACTIVATION_OF_CHAPERONE_GENES_BY_XBP1S	0.3291	2.217	0	0.0017	0.245
XLOC_012976	SIGNALING_BY_THE_B_CELL_RECEPTOR_BCR	0.2213	2.198	0.0011	0.002	0.28
XLOC_012976	AMINO_ACID_SYNTHESIS_AND_INTERCONVERSION_TRANSAMINATION	0.4818	2.1942	0.0016	0.002	0.291
XLOC_012976	PYRUVATE_METABOLISM_AND_CITRIC_ACID_TCA_CYCLE	0.3334	2.1861	0	0.0022	0.312
XLOC_012976	ANTIVIRAL_MECHANISM_BY_IFN_STIMULATED_GENES	0.2755	2.1826	0.0013	0.0022	0.314
XLOC_012976	GOLGI_ASSOCIATED_VESICLE_BIOGENESIS	0.3028	2.181	0.0013	0.0022	0.316
XLOC_012976	PHOSPHORYLATION_OF_THE_APC_C	0.4846	2.1392	0.0015	0.0029	0.391
XLOC_012976	APC_C_CDC20_MEDIATED_DEGRADATION_OF_CYCLIN_B	0.4609	2.1272	0.0016	0.0032	0.426
XLOC_012976	CONVERSION_FROM_APC_C_CDC20_TO_APC_C_CDH1_IN_LATE_ANAPHASE	0.4816	2.1205	0	0.0033	0.436
XLOC_012976	SIGNALING_BY_ERBB2	0.2191	2.1133	0.0024	0.0035	0.451
XLOC_012976	INTRINSIC_PATHWAY_FOR_APOPTOSIS	0.3697	2.0941	0.0014	0.0041	0.503
XLOC_012976	RNA_POL_III_CHAIN_ELONGATION	0.4439	2.0758	0	0.0045	0.544
XLOC_012976	SMAD2_SMAD3_SMAD4_HETEROTRIMER_REGULATES_TRANSCRIPTION	0.3961	2.0712	0.003	0.0046	0.557
XLOC_012976	TRANSCRIPTIONAL_ACTIVITY_OF_SMAD2_SMAD3_SMAD4_HETEROTRIMER	0.3257	2.0661	0.0028	0.0048	0.569
XLOC_012976	PRE_NOTCH_EXPRESSION_AND_PROCESSING	0.318	2.0638	0	0.0049	0.577
XLOC_012976	NOTCH1_INTRACELLULAR_DOMAIN_REGULATES_TRANSCRIPTION	0.3141	2.0519	0.0027	0.0053	0.616
XLOC_012976	SIGNALING_BY_FGFR_IN_DISEASE	0.2017	2.0357	0.0023	0.0059	0.666
XLOC_012976	MAP_KINASE_ACTIVATION_IN_TLR_CASCADE	0.301	2.0314	0.0051	0.006	0.677
XLOC_012976	RECYCLING_PATHWAY_OF_L1	0.3626	2.0293	0.0029	0.006	0.682
XLOC_012976	POST_TRANSLATIONAL_PROTEIN_MODIFICATION	0.172	2.0165	0.0022	0.0066	0.721
XLOC_012976	PPARA_ACTIVATES_GENE_EXPRESSION	0.2077	2.0095	0.0024	0.0069	0.736
XLOC_012976	DESTABILIZATION_OF_MRNA_BY_BRF1	0.4337	2.0073	0.0031	0.007	0.741
XLOC_012976	PROTEIN_FOLDING	0.2896	1.9923	0.0053	0.0077	0.778
XLOC_012976	SIGNALING_BY_HIPPO	0.4356	1.9889	0	0.0079	0.789
XLOC_012976	DIABETES_PATHWAYS	0.1971	1.9841	0	0.0082	0.802
XLOC_012976	SIGNALING_BY_INSULIN_RECEPTOR	0.2066	1.9695	0.0048	0.009	0.831
XLOC_012976	SYNTHESIS_OF_GLYCOSYLPHOSPHATIDYLINOSITOL_GPI	0.4304	1.9668	0.0044	0.0091	0.836
XLOC_012976	TRAF6_MEDIATED_INDUCTION_OF_NFKB_AND_MAP_KINASES_UPON_TLR7_8_OR_9_ACTIVATION	0.2449	1.9651	0.0051	0.0092	0.838
XLOC_012976	SIGNALING_BY_NOTCH1	0.2488	1.9635	0.005	0.0092	0.842
XLOC_012976	ASSOCIATION_OF_TRIC_CCT_WITH_TARGET_PROTEINS_DURING_BIOSYNTHESIS	0.3532	1.9426	0.0029	0.0106	0.874
XLOC_012976	METABOLISM_OF_VITAMINS_AND_COFACTORS	0.2709	1.939	0.0053	0.0108	0.879
XLOC_012976	FATTY_ACID_TRIACYLGLYCEROL_AND_KETONE_BODY_METABOLISM	0.1707	1.9286	0.0022	0.0115	0.897
XLOC_012976	GAB1_SIGNALOSOME	0.2963	1.928	0.0056	0.0115	0.898
XLOC_012976	INSULIN_RECEPTOR_SIGNALLING_CASCADE	0.2216	1.9162	0.0073	0.0122	0.916
XLOC_012976	RNA_POL_III_TRANSCRIPTION_TERMINATION	0.4085	1.9153	0.0074	0.0123	0.918
XLOC_012976	RNA_POL_I_RNA_POL_III_AND_MITOCHONDRIAL_TRANSCRIPTION	0.1951	1.9137	0.0069	0.0124	0.918
XLOC_012976	G1_PHASE	0.3098	1.9096	0.0084	0.0126	0.919
XLOC_012976	SIGNALLING_TO_ERKS	0.3093	1.9029	0.0081	0.0131	0.929
XLOC_012976	SIGNALING_BY_FGFR	0.1967	1.8897	0.0081	0.0142	0.954
XLOC_012976	PURINE_METABOLISM	0.3232	1.8897	0.0141	0.0142	0.953
XLOC_012976	SHC_RELATED_EVENTS	0.4337	1.8702	0.0079	0.0157	0.967
XLOC_012976	TRIF_MEDIATED_TLR3_SIGNALING	0.2289	1.848	0.0126	0.018	0.98
XLOC_012976	PROLONGED_ERK_ACTIVATION_EVENTS	0.3857	1.8456	0.0122	0.0183	0.98
XLOC_012976	ADAPTIVE_IMMUNE_SYSTEM	0.1211	1.827	0.0051	0.0205	0.983
XLOC_012976	DEPOSITION_OF_NEW_CENPA_CONTAINING_NUCLEOSOMES_AT_THE_CENTROMERE	0.2429	1.8138	0.0177	0.022	0.984
XLOC_012976	CITRIC_ACID_CYCLE_TCA_CYCLE	0.3766	1.8095	0.0152	0.0225	0.985
XLOC_012976	SIGNALING_BY_ROBO_RECEPTOR	0.3173	1.7989	0.0058	0.0239	0.99
XLOC_012976	PIP3_ACTIVATES_AKT_SIGNALING	0.3129	1.7929	0.0101	0.0246	0.992
XLOC_012976	SIGNALLING_TO_RAS	0.3366	1.7925	0.0163	0.0245	0.992
XLOC_012976	NUCLEAR_EVENTS_KINASE_AND_TRANSCRIPTION_FACTOR_ACTIVATION	0.3475	1.765	0.0188	0.0287	0.998
XLOC_012976	BRANCHED_CHAIN_AMINO_ACID_CATABOLISM	0.3841	1.7534	0.0184	0.0304	0.998
XLOC_012976	MAPK_TARGETS_NUCLEAR_EVENTS_MEDIATED_BY_MAP_KINASES	0.3198	1.7479	0.0126	0.0312	0.998
XLOC_012976	SYNTHESIS_OF_PIPS_AT_THE_GOLGI_MEMBRANE	0.395	1.7442	0.0218	0.0317	1
XLOC_012976	PI_METABOLISM	0.2468	1.7423	0.02	0.0319	1
XLOC_012976	DOWNSTREAM_SIGNALING_OF_ACTIVATED_FGFR	0.1846	1.7263	0.0227	0.035	1
XLOC_012976	PYRUVATE_METABOLISM	0.3735	1.7233	0.0226	0.0354	1
XLOC_012976	P75_NTR_RECEPTOR_MEDIATED_SIGNALLING	0.2018	1.7203	0.0275	0.0358	1
XLOC_012976	EGFR_DOWNREGULATION	0.3157	1.7192	0.0268	0.0358	1
XLOC_012976	PREFOLDIN_MEDIATED_TRANSFER_OF_SUBSTRATE_TO_CCT_TRIC	0.3391	1.7165	0.0279	0.0363	1
XLOC_012976	MHC_CLASS_II_ANTIGEN_PRESENTATION	0.1875	1.6784	0.0306	0.045	1
XLOC_012976	ACTIVATION_OF_BH3_ONLY_PROTEINS	0.3855	1.6769	0.0299	0.0452	1
XLOC_012976	TRANSCRIPTIONAL_REGULATION_OF_WHITE_ADIPOCYTE_DIFFERENTIATION	0.2046	1.6756	0.0329	0.0454	1
XLOC_012976	SIGNALING_BY_CONSTITUTIVELY_ACTIVE_EGFR	0.3548	1.671	0.0256	0.0464	1
XLOC_012976	ARMS_MEDIATED_ACTIVATION	0.3663	1.6612	0.0407	0.0487	1
XLOC_012976	ERK_MAPK_TARGETS	0.3404	1.6575	0.037	0.0495	1
XLOC_012976	RORA_ACTIVATES_CIRCADIAN_EXPRESSION	0.3158	1.655	0.0357	0.0498	1
XLOC_012976	SIGNALING_BY_SCF_KIT	0.1923	1.6516	0.0434	0.0505	1
XLOC_012976	DEVELOPMENTAL_BIOLOGY	0.1162	1.6471	0.0195	0.0514	1
XLOC_012976	CIRCADIAN_REPRESSION_OF_EXPRESSION_BY_REV_ERBA	0.3157	1.645	0.05	0.0517	1
XLOC_012976	CELL_DEATH_SIGNALLING_VIA_NRAGE_NRIF_AND_NADE	0.2131	1.6371	0.0326	0.0535	1
XLOC_012976	ANTIGEN_PROCESSING_CROSS_PRESENTATION	0.2029	1.6216	0.0395	0.0578	1
XLOC_012976	NEGATIVE_REGULATORS_OF_RIG_I_MDA5_SIGNALING	0.2759	1.6182	0.0471	0.0584	1
XLOC_012976	MYD88_MAL_CASCADE_INITIATED_ON_PLASMA_MEMBRANE	0.1899	1.6163	0.0426	0.0587	1
XLOC_012976	SIGNALING_BY_PDGF	0.1609	1.6127	0.0399	0.0595	1
XLOC_012976	PHOSPHOLIPID_METABOLISM	0.138	1.6091	0.0322	0.0605	1
XLOC_012976	PI3K_EVENTS_IN_ERBB2_SIGNALING	0.2339	1.6061	0.0434	0.0614	1
XLOC_012976	SIGNALING_BY_ERBB4	0.1812	1.6026	0.038	0.0622	1
XLOC_012976	NFKB_AND_MAP_KINASES_ACTIVATION_MEDIATED_BY_TLR4_SIGNALING_REPERTOIRE	0.2031	1.594	0.0502	0.0647	1
XLOC_012976	DOWNREGULATION_OF_TGF_BETA_RECEPTOR_SIGNALING	0.3183	1.5844	0.0405	0.0678	1
XLOC_012976	ACTIVATED_TLR4_SIGNALLING	0.1766	1.5823	0.0569	0.0682	1
XLOC_012976	DOWNREGULATION_OF_SMAD2_3_SMAD4_TRANSCRIPTIONAL_ACTIVITY	0.3445	1.5819	0.0457	0.068	1
XLOC_012976	PI3K_AKT_ACTIVATION	0.2462	1.5761	0.0425	0.0697	1
XLOC_012976	FORMATION_OF_TUBULIN_FOLDING_INTERMEDIATES_BY_CCT_TRIC	0.3587	1.5559	0.0582	0.0768	1
XLOC_012976	YAP1_AND_WWTR1_TAZ_STIMULATED_GENE_EXPRESSION	0.2944	1.5541	0.0529	0.0773	1
XLOC_012976	CIRCADIAN_CLOCK	0.2078	1.5115	0.0703	0.0947	1
XLOC_012976	AXON_GUIDANCE	0.1216	1.5093	0.0592	0.0953	1
XLOC_012976	PKB_MEDIATED_EVENTS	0.2683	1.502	0.0665	0.0983	1
XLOC_012976	TRANSPORT_TO_THE_GOLGI_AND_SUBSEQUENT_MODIFICATION	0.2468	1.5013	0.0684	0.0982	1
XLOC_012976	METABOLISM_OF_AMINO_ACIDS_AND_DERIVATIVES	0.129	1.4956	0.0695	0.1004	1
XLOC_012976	PI3K_CASCADE	0.1865	1.4778	0.0704	0.1086	1
XLOC_012976	SIGNAL_TRANSDUCTION_BY_L1	0.2394	1.467	0.0848	0.1134	1
XLOC_012976	PI3K_EVENTS_IN_ERBB4_SIGNALING	0.2272	1.4614	0.0833	0.1157	1
XLOC_012976	SYNTHESIS_AND_INTERCONVERSION_OF_NUCLEOTIDE_DI_AND_TRIPHOSPHATES	0.3284	1.461	0.0881	0.1154	1
XLOC_012976	SIGNALING_BY_BMP	0.2836	1.4565	0.0945	0.1171	1
XLOC_012976	CHONDROITIN_SULFATE_DERMATAN_SULFATE_METABOLISM	0.2092	1.4449	0.0879	0.1229	1
XLOC_012976	GRB2_EVENTS_IN_ERBB2_SIGNALING	0.2756	1.4213	0.1052	0.1358	1
XLOC_012976	TGF_BETA_RECEPTOR_SIGNALING_ACTIVATES_SMADS	0.2822	1.4193	0.0997	0.1365	1
XLOC_012976	METABOLISM_OF_CARBOHYDRATES	0.1131	1.4025	0.0987	0.1464	1
XLOC_012976	BMAL1_CLOCK_NPAS2_ACTIVATES_CIRCADIAN_EXPRESSION	0.2147	1.3919	0.1073	0.1526	1
XLOC_012976	PI_3K_CASCADE	0.1808	1.3812	0.1127	0.159	1
XLOC_012976	SPHINGOLIPID_METABOLISM	0.1757	1.3792	0.1348	0.1597	1
XLOC_012976	REGULATION_OF_HYPOXIA_INDUCIBLE_FACTOR_HIF_BY_OXYGEN	0.2655	1.3604	0.1196	0.1719	1
XLOC_012976	G_ALPHA1213_SIGNALLING_EVENTS	0.1655	1.3589	0.1565	0.1722	1
XLOC_012976	SIGNALING_BY_FGFR1_FUSION_MUTANTS	0.3033	1.3582	0.125	0.172	1
XLOC_012976	PROTEOLYTIC_CLEAVAGE_OF_SNARE_COMPLEX_PROTEINS	0.2963	1.3449	0.1536	0.1812	1
XLOC_012976	RNA_POL_I_TRANSCRIPTION	0.1594	1.3388	0.1484	0.1851	1
XLOC_012976	OPIOID_SIGNALLING	0.1601	1.3309	0.1587	0.1903	1
XLOC_012976	PEROXISOMAL_LIPID_METABOLISM	0.2672	1.3131	0.1508	0.2035	1
XLOC_012976	APOPTOTIC_EXECUTION_PHASE	0.1814	1.3083	0.1625	0.2065	1
XLOC_012976	TRIGLYCERIDE_BIOSYNTHESIS	0.1984	1.3049	0.1585	0.2086	1
XLOC_012976	SIGNALING_BY_RHO_GTPASES	0.1288	1.2606	0.1965	0.2463	1
XLOC_012976	ACTIVATION_OF_KAINATE_RECEPTORS_UPON_GLUTAMATE_BINDING	0.2196	1.2577	0.1918	0.2479	1
XLOC_012976	FRS2_MEDIATED_CASCADE	0.1978	1.248	0.218	0.2561	1
XLOC_012976	MEIOSIS	0.1341	1.2437	0.22	0.259	1
XLOC_012976	MYOGENESIS	0.221	1.2244	0.2051	0.2767	1
XLOC_012976	BOTULINUM_NEUROTOXICITY	0.2612	1.2222	0.2188	0.2778	1
XLOC_012976	METABOLISM_OF_LIPIDS_AND_LIPOPROTEINS	0.0836	1.2212	0.2165	0.2777	1
XLOC_012976	LYSOSOME_VESICLE_BIOGENESIS	0.2473	1.2129	0.2196	0.2851	1
XLOC_012976	PLC_BETA_MEDIATED_EVENTS	0.1828	1.2047	0.2464	0.2925	1
XLOC_012976	NOD1_2_SIGNALING_PATHWAY	0.2253	1.1994	0.2423	0.2972	1
XLOC_012976	SHC1_EVENTS_IN_ERBB4_SIGNALING	0.2462	1.1963	0.2496	0.2994	1
XLOC_012976	L1CAM_INTERACTIONS	0.136	1.1905	0.2821	0.3043	1
XLOC_012976	SEMAPHORIN_INTERACTIONS	0.1496	1.1865	0.2574	0.3072	1
XLOC_012976	SULFUR_AMINO_ACID_METABOLISM	0.2333	1.1847	0.2685	0.3081	1
XLOC_012976	MEIOTIC_RECOMBINATION	0.1372	1.168	0.2716	0.3245	1
XLOC_012976	NEGATIVE_REGULATION_OF_FGFR_SIGNALING	0.1862	1.1632	0.2797	0.3287	1
XLOC_012976	SYNTHESIS_OF_PC	0.2537	1.158	0.2718	0.3331	1
XLOC_012976	ACTIVATED_NOTCH1_TRANSMITS_SIGNAL_TO_THE_NUCLEUS	0.211	1.1576	0.2813	0.3323	1
XLOC_012976	INSULIN_SYNTHESIS_AND_PROCESSING	0.241	1.1571	0.2583	0.3316	1
XLOC_012976	NRAGE_SIGNALS_DEATH_THROUGH_JNK	0.1743	1.1522	0.2885	0.3357	1
XLOC_012976	ENERGY_DEPENDENT_REGULATION_OF_MTOR_BY_LKB1_AMPK	0.2466	1.1521	0.2953	0.3346	1
XLOC_012976	SIGNALING_BY_FGFR_MUTANTS	0.1712	1.1477	0.2834	0.3382	1
XLOC_012976	GLYCOSPHINGOLIPID_METABOLISM	0.1811	1.1361	0.2969	0.3501	1
XLOC_012976	DARPP_32_EVENTS	0.2316	1.1153	0.3072	0.3728	1
XLOC_012976	GLUCOSE_METABOLISM	0.1467	1.1148	0.321	0.3721	1
XLOC_012976	TRAFFICKING_OF_AMPA_RECEPTORS	0.1989	1.1041	0.3273	0.3833	1
XLOC_012976	POST_NMDA_RECEPTOR_ACTIVATION_EVENTS	0.1838	1.1005	0.336	0.3862	1
XLOC_012976	MEIOTIC_SYNAPSIS	0.1337	1.0935	0.3499	0.393	1
XLOC_012976	PYRIMIDINE_METABOLISM	0.1996	1.0836	0.3424	0.4034	1
XLOC_012976	CD28_CO_STIMULATION	0.1755	1.0691	0.3628	0.4196	1
XLOC_012976	SYNTHESIS_OF_PIPS_AT_THE_PLASMA_MEMBRANE	0.1854	1.059	0.381	0.4308	1
XLOC_012976	ACTIVATION_OF_NMDA_RECEPTOR_UPON_GLUTAMATE_BINDING_AND_POSTSYNAPTIC_EVENTS	0.1668	1.0462	0.3842	0.4457	1
XLOC_012976	SEMA4D_INDUCED_CELL_MIGRATION_AND_GROWTH_CONE_COLLAPSE	0.1881	1.0242	0.3989	0.4725	1
XLOC_012976	SIGNALING_BY_FGFR1_MUTANTS	0.1808	1.021	0.4172	0.4749	1
XLOC_012976	SPHINGOLIPID_DE_NOVO_BIOSYNTHESIS	0.1885	1.0172	0.4373	0.4782	1
XLOC_012976	G_BETA_GAMMA_SIGNALLING_THROUGH_PLC_BETA	0.2052	1.0139	0.4337	0.481	1
XLOC_012976	FACTORS_INVOLVED_IN_MEGAKARYOCYTE_DEVELOPMENT_AND_PLATELET_PRODUCTION	0.101	1.0106	0.448	0.4839	1
XLOC_012976	HS_GAG_BIOSYNTHESIS	0.1703	0.9987	0.4263	0.4978	1
XLOC_012976	INHIBITION_OF_INSULIN_SECRETION_BY_ADRENALINE_NORADRENALINE	0.177	0.947	0.5119	0.5669	1
XLOC_012976	BASIGIN_INTERACTIONS	0.1792	0.9306	0.533	0.5883	1
XLOC_012976	G_PROTEIN_ACTIVATION	0.1608	0.9268	0.539	0.5919	1
XLOC_012976	N_GLYCAN_ANTENNAE_ELONGATION_IN_THE_MEDIAL_TRANS_GOLGI	0.1989	0.9257	0.5524	0.5915	1
XLOC_012976	GLYCOLYSIS	0.1671	0.9194	0.5414	0.5985	1
XLOC_012976	HEPARAN_SULFATE_HEPARIN_HS_GAG_METABOLISM	0.1307	0.9173	0.5389	0.5995	1
XLOC_012976	FATTY_ACYL_COA_BIOSYNTHESIS	0.1856	0.8964	0.5917	0.626	1
XLOC_012976	CD28_DEPENDENT_PI3K_AKT_SIGNALING	0.1818	0.8957	0.597	0.6249	1
XLOC_012976	GLUCONEOGENESIS	0.1526	0.8909	0.5839	0.6293	1
XLOC_012976	HS_GAG_DEGRADATION	0.179	0.8737	0.6079	0.6512	1
XLOC_012976	GLYCEROPHOSPHOLIPID_BIOSYNTHESIS	0.1005	0.8696	0.6319	0.6549	1
XLOC_012976	REGULATION_OF_KIT_SIGNALING	0.1892	0.864	0.6037	0.6607	1
XLOC_012976	CREB_PHOSPHORYLATION_THROUGH_THE_ACTIVATION_OF_RAS	0.157	0.8564	0.6265	0.669	1
XLOC_012976	SIGNALING_BY_NODAL	0.1951	0.8539	0.6399	0.6703	1
XLOC_012976	ADP_SIGNALLING_THROUGH_P2RY12	0.1656	0.8292	0.6523	0.7014	1
XLOC_012976	SIGNAL_AMPLIFICATION	0.137	0.7979	0.7175	0.7413	1
XLOC_012976	ZINC_TRANSPORTERS	0.1815	0.7976	0.7056	0.7393	1
XLOC_012976	ADP_SIGNALLING_THROUGH_P2RY1	0.1439	0.7852	0.6988	0.7531	1
XLOC_012976	NUCLEOTIDE_BINDING_DOMAIN_LEUCINE_RICH_REPEAT_CONTAINING_RECEPTOR_NLR_SIGNALING_PATHWAYS	0.1207	0.7764	0.7427	0.7624	1
XLOC_012976	PROSTACYCLIN_SIGNALLING_THROUGH_PROSTACYCLIN_RECEPTOR	0.1607	0.7612	0.7438	0.7792	1
XLOC_012976	THROMBIN_SIGNALLING_THROUGH_PROTEINASE_ACTIVATED_RECEPTORS_PARS	0.1213	0.7233	0.7836	0.8232	1
XLOC_012976	G_PROTEIN_BETA_GAMMA_SIGNALLING	0.1258	0.7136	0.8338	0.8323	1
XLOC_012976	CTLA4_INHIBITORY_SIGNALING	0.1437	0.7088	0.8193	0.8353	1
XLOC_012976	THROMBOXANE_SIGNALLING_THROUGH_TP_RECEPTOR	0.1332	0.6916	0.8273	0.8522	1
XLOC_012976	TRANSPORT_OF_VITAMINS_NUCLEOSIDES_AND_RELATED_MOLECULES	0.1121	0.6718	0.8859	0.8705	1
XLOC_012976	ACTIVATED_AMPK_STIMULATES_FATTY_ACID_OXIDATION_IN_MUSCLE	0.1406	0.6495	0.8821	0.8903	1
XLOC_012976	G_BETA_GAMMA_SIGNALLING_THROUGH_PI3KGAMMA	0.1094	0.5911	0.9272	0.9376	1
XLOC_012976	AMINO_ACID_TRANSPORT_ACROSS_THE_PLASMA_MEMBRANE	0.0973	0.5752	0.9513	0.9453	1
XLOC_012976	SHC_MEDIATED_CASCADE	0.1008	0.5726	0.9359	0.944	1
XLOC_012976	METAL_ION_SLC_TRANSPORTERS	-0.0943	-0.5554	0.9866	0.9782	1
XLOC_012976	SYNTHESIS_SECRETION_AND_INACTIVATION_OF_GLP1	-0.1366	-0.6893	0.8796	0.8822	1
XLOC_012976	GLUTATHIONE_CONJUGATION	-0.1255	-0.7314	0.8469	0.8374	1
XLOC_012976	SYNTHESIS_OF_PA	-0.1117	-0.74	0.7819	0.8314	1
XLOC_012976	FGFR_LIGAND_BINDING_AND_ACTIVATION	-0.1276	-0.7752	0.805	0.7872	1
XLOC_012976	INCRETIN_SYNTHESIS_SECRETION_AND_INACTIVATION	-0.1383	-0.7787	0.7647	0.787	1
XLOC_012976	ABCA_TRANSPORTERS_IN_LIPID_HOMEOSTASIS	-0.1748	-0.8423	0.6448	0.6924	1
XLOC_012976	PTM_GAMMA_CARBOXYLATION_HYPUSINE_FORMATION_AND_ARYLSULFATASE_ACTIVATION	-0.1372	-0.8709	0.6392	0.6506	1
XLOC_012976	NUCLEAR_SIGNALING_BY_ERBB4	-0.1245	-0.8857	0.6228	0.6315	1
XLOC_012976	TIE2_SIGNALING	-0.1809	-0.9024	0.5697	0.6084	1
XLOC_012976	REGULATION_OF_SIGNALING_BY_CBL	-0.1912	-0.9812	0.4409	0.4914	1
XLOC_012976	A_TETRASACCHARIDE_LINKER_SEQUENCE_IS_REQUIRED_FOR_GAG_SYNTHESIS	-0.1674	-1.0058	0.4554	0.4582	1
XLOC_012976	NEF_MEDIATES_DOWN_MODULATION_OF_CELL_SURFACE_RECEPTORS_BY_RECRUITING_THEM_TO_CLATHRIN_ADAPTERS	-0.1841	-1.0247	0.4336	0.436	1
XLOC_012976	GLUCAGON_SIGNALING_IN_METABOLIC_REGULATION	-0.1519	-1.0329	0.4047	0.428	1
XLOC_012976	ADHERENS_JUNCTIONS_INTERACTIONS	-0.168	-1.0588	0.3409	0.3957	1
XLOC_012976	KERATAN_SULFATE_BIOSYNTHESIS	-0.1723	-1.0942	0.3445	0.3529	1
XLOC_012976	PKA_MEDIATED_PHOSPHORYLATION_OF_CREB	-0.2255	-1.1382	0.2914	0.3051	1
XLOC_012976	REGULATION_OF_GENE_EXPRESSION_IN_BETA_CELLS	-0.2142	-1.1402	0.2768	0.305	1
XLOC_012976	KERATAN_SULFATE_KERATIN_METABOLISM	-0.1723	-1.1481	0.2457	0.2986	1
XLOC_012976	TRAF6_MEDIATED_NFKB_ACTIVATION	-0.2081	-1.1533	0.2588	0.2944	1
XLOC_012976	ABC_FAMILY_PROTEINS_MEDIATED_TRANSPORT	-0.1653	-1.1584	0.229	0.291	1
XLOC_012976	APOPTOTIC_CLEAVAGE_OF_CELLULAR_PROTEINS	-0.1564	-1.1619	0.2437	0.2893	1
XLOC_012976	REGULATION_OF_WATER_BALANCE_BY_RENAL_AQUAPORINS	-0.1526	-1.1881	0.2246	0.2646	1
XLOC_012976	CA_DEPENDENT_EVENTS	-0.1835	-1.1956	0.2111	0.2593	1
XLOC_012976	NETRIN1_SIGNALING	-0.1595	-1.1964	0.2282	0.2604	1
XLOC_012976	TAK1_ACTIVATES_NFKB_BY_PHOSPHORYLATION_AND_ACTIVATION_OF_IKKS_COMPLEX	-0.2201	-1.1997	0.2168	0.2589	1
XLOC_012976	DOWNSTREAM_TCR_SIGNALING	-0.1789	-1.205	0.2274	0.2555	1
XLOC_012976	G_ALPHA_Z_SIGNALLING_EVENTS	-0.1461	-1.2073	0.2227	0.2551	1
XLOC_012976	ACYL_CHAIN_REMODELLING_OF_PG	-0.2413	-1.2179	0.2194	0.2466	1
XLOC_012976	NCAM_SIGNALING_FOR_NEURITE_OUT_GROWTH	-0.1241	-1.2772	0.1538	0.1972	1
XLOC_012976	THE_ROLE_OF_NEF_IN_HIV1_REPLICATION_AND_DISEASE_PATHOGENESIS	-0.1979	-1.278	0.1472	0.1981	1
XLOC_012976	NEPHRIN_INTERACTIONS	-0.2356	-1.28	0.1782	0.198	1
XLOC_012976	PHOSPHOLIPASE_C_MEDIATED_CASCADE	-0.1425	-1.2846	0.1849	0.196	1
XLOC_012976	DAG_AND_IP3_SIGNALING	-0.1974	-1.2866	0.1645	0.196	1
XLOC_012976	GABA_SYNTHESIS_RELEASE_REUPTAKE_AND_DEGRADATION	-0.2548	-1.2939	0.1546	0.1925	1
XLOC_012976	GLUCAGON_TYPE_LIGAND_RECEPTORS	-0.1886	-1.3198	0.1293	0.1753	1
XLOC_012976	ANTIGEN_PRESENTATION_FOLDING_ASSEMBLY_AND_PEPTIDE_LOADING_OF_CLASS_I_MHC	-0.2605	-1.3323	0.1224	0.1685	1
XLOC_012976	INFLAMMASOMES	-0.2713	-1.3392	0.1111	0.1646	1
XLOC_012976	REGULATION_OF_BETA_CELL_DEVELOPMENT	-0.2064	-1.3567	0.1077	0.1541	1
XLOC_012976	IL_2_SIGNALING	-0.1689	-1.36	0.1179	0.1535	1
XLOC_012976	INTERFERON_SIGNALING	-0.0883	-1.3654	0.1215	0.1512	1
XLOC_012976	GLUTAMATE_NEUROTRANSMITTER_RELEASE_CYCLE	-0.2737	-1.3673	0.1072	0.1511	1
XLOC_012976	GROWTH_HORMONE_RECEPTOR_SIGNALING	-0.2427	-1.3692	0.1144	0.1512	1
XLOC_012976	TRANSFERRIN_ENDOCYTOSIS_AND_RECYCLING	-0.2189	-1.3738	0.0958	0.1498	1
XLOC_012976	TIGHT_JUNCTION_INTERACTIONS	-0.214	-1.3852	0.0867	0.1438	1
XLOC_012976	INTEGRIN_ALPHAIIB_BETA3_SIGNALING	-0.225	-1.3924	0.1014	0.1405	1
XLOC_012976	EFFECTS_OF_PIP2_HYDROLYSIS	-0.2423	-1.396	0.0863	0.1396	1
XLOC_012976	ANTIGEN_ACTIVATES_B_CELL_RECEPTOR_LEADING_TO_GENERATION_OF_SECOND_MESSENGERS	-0.2174	-1.4013	0.0997	0.1376	1
XLOC_012976	ACTIVATED_POINT_MUTANTS_OF_FGFR2	-0.2784	-1.4048	0.0995	0.1369	1
XLOC_012976	SYNTHESIS_OF_BILE_ACIDS_AND_BILE_SALTS_VIA_7ALPHA_HYDROXYCHOLESTEROL	-0.2852	-1.405	0.0961	0.1379	1
XLOC_012976	INSULIN_RECEPTOR_RECYCLING	-0.2594	-1.4123	0.0881	0.1351	1
XLOC_012976	GLYCOSAMINOGLYCAN_METABOLISM	-0.1053	-1.4226	0.0672	0.1304	1
XLOC_012976	TRAF6_MEDIATED_IRF7_ACTIVATION	-0.2144	-1.4325	0.0775	0.126	1
XLOC_012976	IL1_SIGNALING	-0.193	-1.4329	0.0741	0.127	1
XLOC_012976	CGMP_EFFECTS	-0.2683	-1.4462	0.1026	0.1208	1
XLOC_012976	ACYL_CHAIN_REMODELLING_OF_PE	-0.2502	-1.4487	0.0915	0.1205	1
XLOC_012976	INTERACTION_BETWEEN_L1_AND_ANKYRINS	-0.2562	-1.4574	0.0732	0.1171	1
XLOC_012976	SEMA4D_IN_SEMAPHORIN_SIGNALING	-0.2175	-1.4597	0.0722	0.117	1
XLOC_012976	COSTIMULATION_BY_THE_CD28_FAMILY	-0.1559	-1.4622	0.0798	0.1167	1
XLOC_012976	CELL_CELL_JUNCTION_ORGANIZATION	-0.1616	-1.4869	0.0645	0.1053	0.998
XLOC_012976	RIG_I_MDA5_MEDIATED_INDUCTION_OF_IFN_ALPHA_BETA_PATHWAYS	-0.1458	-1.5134	0.0561	0.0942	0.998
XLOC_012976	NUCLEOTIDE_LIKE_PURINERGIC_RECEPTORS	-0.3246	-1.5318	0.0575	0.0877	0.997
XLOC_012976	IRON_UPTAKE_AND_TRANSPORT	-0.2041	-1.56	0.0438	0.0779	0.996
XLOC_012976	GAP_JUNCTION_TRAFFICKING	-0.2499	-1.5667	0.0586	0.0762	0.995
XLOC_012976	ACYL_CHAIN_REMODELLING_OF_PC	-0.2615	-1.5898	0.0344	0.0692	0.993
XLOC_012976	REGULATION_OF_INSULIN_SECRETION_BY_GLUCAGON_LIKE_PEPTIDE1	-0.2016	-1.6045	0.04	0.065	0.99
XLOC_012976	TOLL_RECEPTOR_CASCADES	-0.1236	-1.6056	0.0186	0.0654	0.989
XLOC_012976	IL_3_5_AND_GM_CSF_SIGNALING	-0.1959	-1.61	0.041	0.0647	0.988
XLOC_012976	RAS_ACTIVATION_UOPN_CA2_INFUX_THROUGH_NMDA_RECEPTOR	-0.331	-1.6215	0.0392	0.0622	0.982
XLOC_012976	AQUAPORIN_MEDIATED_TRANSPORT	-0.182	-1.6289	0.0465	0.0605	0.98
XLOC_012976	SLC_MEDIATED_TRANSMEMBRANE_TRANSPORT	-0.0871	-1.6621	0.0152	0.0521	0.972
XLOC_012976	TCR_SIGNALING	-0.2006	-1.702	0.0128	0.043	0.951
XLOC_012976	RIP_MEDIATED_NFKB_ACTIVATION_VIA_DAI	-0.335	-1.711	0.0216	0.0416	0.942
XLOC_012976	SYNTHESIS_OF_BILE_ACIDS_AND_BILE_SALTS	-0.317	-1.7414	0.0228	0.0357	0.909
XLOC_012976	PACKAGING_OF_TELOMERE_ENDS	-0.2021	-1.7429	0.011	0.0359	0.907
XLOC_012976	O_LINKED_GLYCOSYLATION_OF_MUCINS	-0.1833	-1.7485	0.0179	0.035	0.896
XLOC_012976	INTEGRATION_OF_ENERGY_METABOLISM	-0.1277	-1.7488	0.0231	0.0353	0.894
XLOC_012976	ACYL_CHAIN_REMODELLING_OF_PS	-0.3538	-1.7546	0.0266	0.0346	0.881
XLOC_012976	NITRIC_OXIDE_STIMULATES_GUANYLATE_CYCLASE	-0.2889	-1.7738	0.0134	0.0318	0.861
XLOC_012976	NEUROTRANSMITTER_RELEASE_CYCLE	-0.2555	-1.8123	0.0189	0.0256	0.801
XLOC_012976	IL_RECEPTOR_SHC_SIGNALING	-0.2781	-1.8239	0.018	0.0244	0.78
XLOC_012976	PLATELET_AGGREGATION_PLUG_FORMATION	-0.246	-1.8306	0.0175	0.0239	0.768
XLOC_012976	CHYLOMICRON_MEDIATED_LIPID_TRANSPORT	-0.3583	-1.8368	0.0143	0.0234	0.758
XLOC_012976	AMINO_ACID_AND_OLIGOPEPTIDE_SLC_TRANSPORTERS	-0.1989	-1.8422	0.0097	0.0229	0.748
XLOC_012976	CYTOKINE_SIGNALING_IN_IMMUNE_SYSTEM	-0.0949	-1.857	0	0.0214	0.72
XLOC_012976	PLATELET_HOMEOSTASIS	-0.173	-1.8726	0.0055	0.0199	0.691
XLOC_012976	CHONDROITIN_SULFATE_BIOSYNTHESIS	-0.3352	-1.8753	0.0095	0.0199	0.688
XLOC_012976	LATENT_INFECTION_OF_HOMO_SAPIENS_WITH_MYCOBACTERIUM_TUBERCULOSIS	-0.275	-1.8756	0.0152	0.0202	0.688
XLOC_012976	PLATELET_CALCIUM_HOMEOSTASIS	-0.3801	-1.9197	0.0051	0.016	0.593
XLOC_012976	GABA_B_RECEPTOR_ACTIVATION	-0.2531	-1.9365	0.0064	0.0149	0.564
XLOC_012976	COLLAGEN_FORMATION	-0.1984	-1.9375	0.0138	0.0151	0.564
XLOC_012976	PHASE_II_CONJUGATION	-0.2024	-1.9437	0	0.0148	0.558
XLOC_012976	NUCLEAR_RECEPTOR_TRANSCRIPTION_PATHWAY	-0.2245	-1.9532	0.0041	0.0142	0.539
XLOC_012976	TERMINATION_OF_O_GLYCAN_BIOSYNTHESIS	-0.3807	-1.9699	0.0096	0.013	0.499
XLOC_012976	ION_TRANSPORT_BY_P_TYPE_ATPASES	-0.2681	-1.97	0.0071	0.0131	0.498
XLOC_012976	STEROID_HORMONES	-0.2922	-1.999	0.0033	0.0107	0.428
XLOC_012976	LIPOPROTEIN_METABOLISM	-0.3041	-2.0133	0.0064	0.0101	0.403
XLOC_012976	GPVI_MEDIATED_ACTIVATION_CASCADE	-0.3036	-2.0412	0.0033	0.0084	0.344
XLOC_012976	NEUROTRANSMITTER_RECEPTOR_BINDING_AND_DOWNSTREAM_TRANSMISSION_IN_THE_POSTSYNAPTIC_CELL	-0.1361	-2.0457	0	0.0082	0.333
XLOC_012976	SIGNALING_BY_ILS	-0.1682	-2.0658	0.0126	0.0073	0.301
XLOC_012976	REGULATION_OF_INSULIN_SECRETION	-0.1747	-2.0724	0	0.007	0.286
XLOC_012976	LIGAND_GATED_ION_CHANNEL_TRANSPORT	-0.4009	-2.0764	0	0.007	0.282
XLOC_012976	AMINE_DERIVED_HORMONES	-0.4233	-2.083	0.0028	0.0069	0.274
XLOC_012976	GAP_JUNCTION_ASSEMBLY	-0.4015	-2.1035	0.003	0.0061	0.241
XLOC_012976	CELL_SURFACE_INTERACTIONS_AT_THE_VASCULAR_WALL	-0.1958	-2.2002	0.0051	0.0033	0.136
XLOC_012976	TRANSPORT_OF_INORGANIC_CATIONS_ANIONS_AND_AMINO_ACIDS_OLIGOPEPTIDES	-0.1756	-2.2045	0.0063	0.0033	0.135
XLOC_012976	CELL_JUNCTION_ORGANIZATION	-0.2129	-2.2322	0	0.003	0.121
XLOC_012976	REGULATION_OF_IFNA_SIGNALING	-0.3857	-2.2385	0	0.0029	0.116
XLOC_012976	INHIBITION_OF_VOLTAGE_GATED_CA2_CHANNELS_VIA_GBETA_GAMMA_SUBUNITS	-0.3707	-2.2498	0.0028	0.0028	0.11
XLOC_012976	SMOOTH_MUSCLE_CONTRACTION	-0.4034	-2.2501	0.0086	0.0028	0.11
XLOC_012976	INTRINSIC_PATHWAY	-0.4492	-2.2678	0	0.0027	0.103
XLOC_012976	NCAM1_INTERACTIONS	-0.2932	-2.3228	0	0.0022	0.082
XLOC_012976	METABOLISM_OF_STEROID_HORMONES_AND_VITAMINS_A_AND_D	-0.3083	-2.3262	0	0.0021	0.078
XLOC_012976	NA_CL_DEPENDENT_NEUROTRANSMITTER_TRANSPORTERS	-0.4556	-2.3477	0	0.0018	0.067
XLOC_012976	VOLTAGE_GATED_POTASSIUM_CHANNELS	-0.2909	-2.4134	0	0.0012	0.044
XLOC_012976	GABA_RECEPTOR_ACTIVATION	-0.278	-2.4593	0	0.001	0.035
XLOC_012976	BILE_ACID_AND_BILE_SALT_METABOLISM	-0.3659	-2.4688	0	0.0009	0.031
XLOC_012976	TRANSPORT_OF_GLUCOSE_AND_OTHER_SUGARS_BILE_SALTS_AND_ORGANIC_ACIDS_METAL_IONS_AND_AMINE_COMPOUNDS	-0.2126	-2.4851	0	0.0008	0.028
XLOC_012976	ACYL_CHAIN_REMODELLING_OF_PI	-0.5095	-2.4958	0	0.0008	0.027
XLOC_012976	REGULATION_OF_INSULIN_LIKE_GROWTH_FACTOR_IGF_ACTIVITY_BY_INSULIN_LIKE_GROWTH_FACTOR_BINDING_PROTEINS_IGFBPS	-0.5337	-2.5921	0	0.0004	0.012
XLOC_012976	AMINE_COMPOUND_SLC_TRANSPORTERS	-0.3922	-2.5936	0	0.0004	0.012
XLOC_012976	CLASS_B_2_SECRETIN_FAMILY_RECEPTORS	-0.2217	-2.5955	0	0.0004	0.012
XLOC_012976	GENERATION_OF_SECOND_MESSENGER_MOLECULES	-0.4445	-2.6208	0	0.0003	0.009
XLOC_012976	TRANSMEMBRANE_TRANSPORT_OF_SMALL_MOLECULES	-0.1108	-2.6277	0	0.0003	0.009
XLOC_012976	ION_CHANNEL_TRANSPORT	-0.2896	-2.644	0	0.0003	0.008
XLOC_012976	LIPID_DIGESTION_MOBILIZATION_AND_TRANSPORT	-0.3276	-2.689	0	0.0003	0.007
XLOC_012976	RNA_POL_I_PROMOTER_OPENING	-0.3034	-2.7613	0	0.0002	0.004
XLOC_012976	INWARDLY_RECTIFYING_K_CHANNELS	-0.4129	-2.8045	0	0.0002	0.004
XLOC_012976	CELL_CELL_COMMUNICATION	-0.2107	-2.8085	0	0.0002	0.004
XLOC_012976	DEGRADATION_OF_THE_EXTRACELLULAR_MATRIX	-0.4243	-2.8124	0	0.0001	0.003
XLOC_012976	ENDOGENOUS_STEROLS	-0.577	-2.8539	0	0.0001	0.003
XLOC_012976	EXTRACELLULAR_MATRIX_ORGANIZATION	-0.2473	-2.9934	0	0	0.001
XLOC_012976	TRANSMISSION_ACROSS_CHEMICAL_SYNAPSES	-0.1592	-3.038	0	0	0.001
XLOC_012976	FORMATION_OF_FIBRIN_CLOT_CLOTTING_CASCADE	-0.4686	-3.2606	0	0	0
XLOC_012976	INTEGRIN_CELL_SURFACE_INTERACTIONS	-0.301	-3.4114	0	0	0
XLOC_012976	INNATE_IMMUNE_SYSTEM	-0.1695	-3.4141	0	0	0
XLOC_012976	COMPLEMENT_CASCADE	-0.5533	-3.435	0	0	0
XLOC_012976	MUSCLE_CONTRACTION	-0.4106	-3.4367	0	0	0
XLOC_012976	INTERFERON_GAMMA_SIGNALING	-0.391	-3.4529	0	0	0
XLOC_012976	NEURONAL_SYSTEM	-0.1723	-3.6506	0	0	0
XLOC_012976	GASTRIN_CREB_SIGNALLING_PATHWAY_VIA_PKC_AND_MAPK	-0.205	-3.6853	0	0	0
XLOC_012976	INTERFERON_ALPHA_BETA_SIGNALING	-0.399	-3.6892	0	0	0
XLOC_012976	POTASSIUM_CHANNELS	-0.2941	-3.7165	0	0	0
XLOC_012976	RESPONSE_TO_ELEVATED_PLATELET_CYTOSOLIC_CA2_	-0.3357	-3.7305	0	0	0
XLOC_012976	STRIATED_MUSCLE_CONTRACTION	-0.5685	-3.7345	0	0	0
XLOC_012976	HEMOSTASIS	-0.1377	-3.7627	0	0	0
XLOC_012976	PLATELET_ACTIVATION_SIGNALING_AND_AGGREGATION	-0.2248	-3.8527	0	0	0
XLOC_012976	AMINE_LIGAND_BINDING_RECEPTORS	-0.5252	-3.9748	0	0	0
XLOC_012976	AMYLOIDS	-0.378	-4.0893	0	0	0
XLOC_012976	CYTOCHROME_P450_ARRANGED_BY_SUBSTRATE_TYPE	-0.4727	-4.0986	0	0	0
XLOC_012976	BIOLOGICAL_OXIDATIONS	-0.2993	-4.2105	0	0	0
XLOC_012976	IMMUNOREGULATORY_INTERACTIONS_BETWEEN_A_LYMPHOID_AND_A_NON_LYMPHOID_CELL	-0.4866	-4.331	0	0	0
XLOC_012976	G_ALPHA_Q_SIGNALLING_EVENTS	-0.2713	-4.6137	0	0	0
XLOC_012976	G_ALPHA_S_SIGNALLING_EVENTS	-0.3264	-4.6265	0	0	0
XLOC_012976	PHASE1_FUNCTIONALIZATION_OF_COMPOUNDS	-0.4556	-4.6895	0	0	0
XLOC_012976	CHEMOKINE_RECEPTORS_BIND_CHEMOKINES	-0.5835	-5.2006	0	0	0
XLOC_012976	G_ALPHA_I_SIGNALLING_EVENTS	-0.3304	-5.7872	0	0	0
XLOC_012976	BETA_DEFENSINS	-0.8545	-5.9484	0	0	0
XLOC_012976	DEFENSINS	-0.8344	-6.2302	0	0	0
XLOC_012976	PEPTIDE_LIGAND_BINDING_RECEPTORS	-0.4105	-7.221	0	0	0
XLOC_012976	CLASS_A1_RHODOPSIN_LIKE_RECEPTORS	-0.4089	-9.0472	0	0	0
XLOC_012976	GPCR_LIGAND_BINDING	-0.3584	-9.2937	0	0	0
XLOC_012976	OLFACTORY_SIGNALING_PATHWAY	-0.6316	-14.1961	0	0	0

## Sheet: lincRNA-2
LincRNA	Pathway	Enrichment Score (ES)	Normalized Enrichment Score (NES)	Nominal p value (NP)	False discovery rate (FDR)	FamilyWise-Error Rate (FWER)
XLOC_004690	MRNA_PROCESSING	0.6595	6.7596	0	0	0
XLOC_004690	PROCESSING_OF_CAPPED_INTRON_CONTAINING_PRE_MRNA	0.669	6.5488	0	0	0
XLOC_004690	METABOLISM_OF_RNA	0.5415	6.3835	0	0	0
XLOC_004690	MRNA_SPLICING	0.693	6.1048	0	0	0
XLOC_004690	RNA_POL_II_TRANSCRIPTION	0.6697	5.9821	0	0	0
XLOC_004690	METABOLISM_OF_MRNA	0.5141	5.7572	0	0	0
XLOC_004690	CELL_CYCLE_MITOTIC	0.458	5.7169	0	0	0
XLOC_004690	LATE_PHASE_OF_HIV_LIFE_CYCLE	0.619	5.6038	0	0	0
XLOC_004690	HIV_INFECTION	0.4936	5.5234	0	0	0
XLOC_004690	INFLUENZA_LIFE_CYCLE	0.5476	5.4693	0	0	0
XLOC_004690	HIV_LIFE_CYCLE	0.5732	5.4568	0	0	0
XLOC_004690	3_UTR_MEDIATED_TRANSLATIONAL_REGULATION	0.5809	5.3286	0	0	0
XLOC_004690	CELL_CYCLE_CHECKPOINTS	0.5723	5.2286	0	0	0
XLOC_004690	DNA_REPLICATION	0.4734	5.2196	0	0	0
XLOC_004690	PEPTIDE_CHAIN_ELONGATION	0.615	5.1735	0	0	0
XLOC_004690	TRANSLATION	0.5012	5.0618	0	0	0
XLOC_004690	INFLUENZA_VIRAL_RNA_TRANSCRIPTION_AND_REPLICATION	0.5547	5.0597	0	0	0
XLOC_004690	S_PHASE	0.5613	5.0585	0	0	0
XLOC_004690	MITOTIC_M_M_G1_PHASES	0.483	5.0576	0	0	0
XLOC_004690	SYNTHESIS_OF_DNA	0.5933	5.0259	0	0	0
XLOC_004690	DNA_REPAIR	0.5542	5.0026	0	0	0
XLOC_004690	RESPIRATORY_ELECTRON_TRANSPORT_ATP_SYNTHESIS_BY_CHEMIOSMOTIC_COUPLING_AND_HEAT_PRODUCTION_BY_UNCOUPLING_PROTEINS_	0.5937	4.9843	0	0	0
XLOC_004690	RNA_POL_II_PRE_TRANSCRIPTION_EVENTS	0.6542	4.9836	0	0	0
XLOC_004690	NONSENSE_MEDIATED_DECAY_ENHANCED_BY_THE_EXON_JUNCTION_COMPLEX	0.5516	4.9815	0	0	0
XLOC_004690	APC_C_CDC20_MEDIATED_DEGRADATION_OF_MITOTIC_PROTEINS	0.6337	4.9079	0	0	0
XLOC_004690	AUTODEGRADATION_OF_CDH1_BY_CDH1_APC_C	0.6691	4.8343	0	0	0
XLOC_004690	CELL_CYCLE	0.3608	4.8314	0	0	0
XLOC_004690	METABOLISM_OF_PROTEINS	0.3544	4.8251	0	0	0
XLOC_004690	M_G1_TRANSITION	0.5928	4.7676	0	0	0
XLOC_004690	RESPIRATORY_ELECTRON_TRANSPORT	0.6262	4.7518	0	0	0
XLOC_004690	ANTIGEN_PROCESSING_UBIQUITINATION_PROTEASOME_DEGRADATION	0.4132	4.7311	0	0	0
XLOC_004690	MRNA_SPLICING_MINOR_PATHWAY	0.7469	4.714	0	0	0
XLOC_004690	TCA_CYCLE_AND_RESPIRATORY_ELECTRON_TRANSPORT	0.4986	4.7022	0	0	0
XLOC_004690	APC_C_CDH1_MEDIATED_DEGRADATION_OF_CDC20_AND_OTHER_APC_C_CDH1_TARGETED_PROTEINS_IN_LATE_MITOSIS_EARLY_G1	0.6021	4.6358	0	0	0
XLOC_004690	METABOLISM_OF_NON_CODING_RNA	0.6784	4.622	0	0	0
XLOC_004690	G1_S_TRANSITION	0.5136	4.5818	0	0	0
XLOC_004690	ASSEMBLY_OF_THE_PRE_REPLICATIVE_COMPLEX	0.6204	4.578	0	0	0
XLOC_004690	TRANSCRIPTION	0.398	4.4718	0	0	0
XLOC_004690	REGULATION_OF_MITOTIC_CELL_CYCLE	0.5447	4.4699	0	0	0
XLOC_004690	CLASS_I_MHC_MEDIATED_ANTIGEN_PROCESSING_PRESENTATION	0.3812	4.4141	0	0	0
XLOC_004690	SRP_DEPENDENT_COTRANSLATIONAL_PROTEIN_TARGETING_TO_MEMBRANE	0.473	4.4099	0	0	0
XLOC_004690	CDT1_ASSOCIATION_WITH_THE_CDC6_ORC_ORIGIN_COMPLEX	0.6354	4.3965	0	0	0
XLOC_004690	DESTABILIZATION_OF_MRNA_BY_AUF1_HNRNP_D0	0.6218	4.3917	0	0	0
XLOC_004690	FORMATION_OF_RNA_POL_II_ELONGATION_COMPLEX_	0.6603	4.3788	0	0	0
XLOC_004690	MITOTIC_G1_G1_S_PHASES	0.4462	4.3674	0	0	0
XLOC_004690	CDK_MEDIATED_PHOSPHORYLATION_AND_REMOVAL_OF_CDC6	0.6533	4.367	0	0	0
XLOC_004690	HOST_INTERACTIONS_OF_HIV_FACTORS	0.4564	4.3661	0	0	0
XLOC_004690	REGULATION_OF_MRNA_STABILITY_BY_PROTEINS_THAT_BIND_AU_RICH_ELEMENTS	0.5261	4.3605	0	0	0
XLOC_004690	NUCLEOTIDE_EXCISION_REPAIR	0.6411	4.3551	0	0	0
XLOC_004690	FORMATION_OF_THE_TERNARY_COMPLEX_AND_SUBSEQUENTLY_THE_43S_COMPLEX	0.6254	4.3492	0	0	0
XLOC_004690	CLEAVAGE_OF_GROWING_TRANSCRIPT_IN_THE_TERMINATION_REGION_	0.7144	4.3067	0	0	0
XLOC_004690	TRANSPORT_OF_MATURE_TRANSCRIPT_TO_CYTOPLASM	0.6301	4.3006	0	0	0
XLOC_004690	RNA_POL_II_TRANSCRIPTION_PRE_INITIATION_AND_PROMOTER_OPENING	0.6706	4.2705	0	0	0
XLOC_004690	MITOTIC_PROMETAPHASE	0.486	4.2441	0	0	0
XLOC_004690	ORC1_REMOVAL_FROM_CHROMATIN	0.5751	4.2384	0	0	0
XLOC_004690	ACTIVATION_OF_THE_MRNA_UPON_BINDING_OF_THE_CAP_BINDING_COMPLEX_AND_EIFS_AND_SUBSEQUENT_BINDING_TO_43S	0.5911	4.2301	0	0	0
XLOC_004690	FORMATION_OF_THE_HIV1_EARLY_ELONGATION_COMPLEX	0.6992	4.1893	0	0	0
XLOC_004690	MITOCHONDRIAL_PROTEIN_IMPORT	0.6014	4.1494	0	0	0
XLOC_004690	AUTODEGRADATION_OF_THE_E3_UBIQUITIN_LIGASE_COP1	0.6096	4.1361	0	0	0
XLOC_004690	TRANSCRIPTION_COUPLED_NER_TC_NER	0.632	4.1215	0	0	0
XLOC_004690	TRNA_AMINOACYLATION	0.6341	4.1182	0	0	0
XLOC_004690	SCF_BETA_TRCP_MEDIATED_DEGRADATION_OF_EMI1	0.5947	4.1111	0	0	0
XLOC_004690	ACTIVATION_OF_NF_KAPPAB_IN_B_CELLS	0.5526	4.1072	0	0	0
XLOC_004690	VIF_MEDIATED_DEGRADATION_OF_APOBEC3G	0.6127	4.0574	0	0	0
XLOC_004690	EXTENSION_OF_TELOMERES	0.7267	4.0324	0	0	0
XLOC_004690	CYCLIN_E_ASSOCIATED_EVENTS_DURING_G1_S_TRANSITION_	0.5312	4.0301	0	0	0
XLOC_004690	SCFSKP2_MEDIATED_DEGRADATION_OF_P27_P21	0.5556	4.0023	0	0	0
XLOC_004690	ELONGATION_ARREST_AND_RECOVERY	0.6684	3.9843	0	0	0
XLOC_004690	P53_DEPENDENT_G1_DNA_DAMAGE_RESPONSE	0.5584	3.9652	0	0	0
XLOC_004690	ER_PHAGOSOME_PATHWAY	0.5603	3.9552	0	0	0
XLOC_004690	P53_INDEPENDENT_G1_S_DNA_DAMAGE_CHECKPOINT	0.5904	3.9307	0	0	0
XLOC_004690	ABORTIVE_ELONGATION_OF_HIV1_TRANSCRIPT_IN_THE_ABSENCE_OF_TAT	0.7376	3.8976	0	0	0
XLOC_004690	DNA_STRAND_ELONGATION	0.6954	3.8651	0	0	0
XLOC_004690	SIGNALING_BY_WNT	0.5076	3.8483	0	0	0
XLOC_004690	MITOTIC_G2_G2_M_PHASES	0.4731	3.8477	0	0	0
XLOC_004690	MRNA_3_END_PROCESSING	0.714	3.8461	0	0	0
XLOC_004690	MRNA_CAPPING	0.6945	3.8413	0	0	0
XLOC_004690	REGULATION_OF_ORNITHINE_DECARBOXYLASE_ODC	0.5687	3.838	0	0	0
XLOC_004690	PROCESSING_OF_CAPPED_INTRONLESS_PRE_MRNA	0.7425	3.8021	0	0	0
XLOC_004690	DEADENYLATION_DEPENDENT_MRNA_DECAY	0.5921	3.7803	0	0	0
XLOC_004690	CROSS_PRESENTATION_OF_SOLUBLE_EXOGENOUS_ANTIGENS_ENDOSOMES	0.5549	3.776	0	0	0
XLOC_004690	REGULATION_OF_APOPTOSIS	0.5111	3.7138	0	0	0
XLOC_004690	TRANSPORT_OF_MATURE_MRNA_DERIVED_FROM_AN_INTRONLESS_TRANSCRIPT	0.6272	3.6809	0	0	0
XLOC_004690	LAGGING_STRAND_SYNTHESIS	0.779	3.6747	0	0	0
XLOC_004690	G2_M_CHECKPOINTS	0.6066	3.6328	0	0	0
XLOC_004690	DOWNSTREAM_SIGNALING_EVENTS_OF_B_CELL_RECEPTOR_BCR	0.4107	3.6263	0	0	0
XLOC_004690	GLOBAL_GENOMIC_NER_GG_NER	0.6291	3.6013	0	0	0
XLOC_004690	GENERIC_TRANSCRIPTION_PATHWAY	0.2728	3.5078	0	0	0
XLOC_004690	RECRUITMENT_OF_MITOTIC_CENTROSOME_PROTEINS_AND_COMPLEXES	0.4822	3.4987	0	0	0
XLOC_004690	BASE_EXCISION_REPAIR	0.7118	3.4591	0	0	0
XLOC_004690	NEP_NS2_INTERACTS_WITH_THE_CELLULAR_EXPORT_MACHINERY	0.6464	3.411	0	0	0
XLOC_004690	ACTIVATION_OF_ATR_IN_RESPONSE_TO_REPLICATION_STRESS	0.6249	3.4091	0	0	0
XLOC_004690	MITOCHONDRIAL_TRNA_AMINOACYLATION	0.7021	3.3987	0	0	0
XLOC_004690	ANTIVIRAL_MECHANISM_BY_IFN_STIMULATED_GENES	0.4327	3.3979	0	0	0
XLOC_004690	FORMATION_OF_TRANSCRIPTION_COUPLED_NER_TC_NER_REPAIR_COMPLEX	0.6266	3.382	0	0	0
XLOC_004690	APOPTOSIS	0.3311	3.3777	0	0	0
XLOC_004690	SIGNALING_BY_THE_B_CELL_RECEPTOR_BCR	0.3452	3.366	0	0	0
XLOC_004690	PROCESSIVE_SYNTHESIS_ON_THE_LAGGING_STRAND	0.7681	3.3175	0	0	0
XLOC_004690	RNA_POL_III_TRANSCRIPTION	0.5393	3.306	0	0	0
XLOC_004690	CYTOSOLIC_TRNA_AMINOACYLATION	0.6335	3.3036	0	0	0
XLOC_004690	UNFOLDED_PROTEIN_RESPONSE	0.4029	3.2895	0	0	0
XLOC_004690	ACTIVATION_OF_THE_PRE_REPLICATIVE_COMPLEX	0.617	3.2662	0	0	0
XLOC_004690	TRANSPORT_OF_RIBONUCLEOPROTEINS_INTO_THE_HOST_NUCLEUS	0.6062	3.2457	0	0	0
XLOC_004690	LOSS_OF_NLP_FROM_MITOTIC_CENTROSOMES	0.4662	3.2358	0	0	0
XLOC_004690	RESOLUTION_OF_AP_SITES_VIA_THE_MULTIPLE_NUCLEOTIDE_PATCH_REPLACEMENT_PATHWAY	0.7117	3.2318	0	0	0
XLOC_004690	ASPARAGINE_N_LINKED_GLYCOSYLATION	0.3844	3.2055	0	0	0
XLOC_004690	ADAPTIVE_IMMUNE_SYSTEM	0.2285	3.1742	0	0	0
XLOC_004690	ANTIGEN_PROCESSING_CROSS_PRESENTATION	0.4063	3.1675	0	0	0
XLOC_004690	RNA_POL_III_TRANSCRIPTION_INITIATION_FROM_TYPE_2_PROMOTER	0.6117	3.1331	0	0	0
XLOC_004690	REGULATION_OF_GLUCOKINASE_BY_GLUCOKINASE_REGULATORY_PROTEIN	0.5815	3.0831	0	0	0
XLOC_004690	INTERACTIONS_OF_VPR_WITH_HOST_CELLULAR_PROTEINS	0.531	3.0552	0	0	0
XLOC_004690	APC_CDC20_MEDIATED_DEGRADATION_OF_NEK2A	0.6255	3.0479	0	0	0
XLOC_004690	ACTIVATION_OF_CHAPERONE_GENES_BY_XBP1S	0.4528	3.0467	0	0	0
XLOC_004690	MICRORNA_MIRNA_BIOGENESIS	0.5906	3.0202	0	0	0
XLOC_004690	REGULATORY_RNA_PATHWAYS	0.563	3.014	0	0	0
XLOC_004690	RNA_POL_III_TRANSCRIPTION_INITIATION_FROM_TYPE_3_PROMOTER	0.5525	2.9879	0	0	0
XLOC_004690	SIGNALLING_BY_NGF	0.2594	2.9833	0	0	0
XLOC_004690	SIGNALING_BY_TGF_BETA_RECEPTOR_COMPLEX	0.4023	2.9829	0	0	0
XLOC_004690	INHIBITION_OF_THE_PROTEOLYTIC_ACTIVITY_OF_APC_C_REQUIRED_FOR_THE_ONSET_OF_ANAPHASE_BY_MITOTIC_SPINDLE_CHECKPOINT_COMPONENTS	0.6565	2.9246	0	0	0
XLOC_004690	TRIF_MEDIATED_TLR3_SIGNALING	0.3688	2.9142	0	0	0
XLOC_004690	NGF_SIGNALLING_VIA_TRKA_FROM_THE_PLASMA_MEMBRANE	0.29	2.9001	0	0	0
XLOC_004690	FORMATION_OF_INCISION_COMPLEX_IN_GG_NER	0.6264	2.8962	0	0	0
XLOC_004690	PROTEIN_FOLDING	0.4246	2.8673	0	0	0
XLOC_004690	SIGNALING_BY_EGFR_IN_CANCER	0.3092	2.8643	0	0	0
XLOC_004690	MAP_KINASE_ACTIVATION_IN_TLR_CASCADE	0.4336	2.8553	0	0	0
XLOC_004690	TRANS_GOLGI_NETWORK_VESICLE_BUDDING	0.3849	2.8472	0	0	0
XLOC_004690	ENDOSOMAL_SORTING_COMPLEX_REQUIRED_FOR_TRANSPORT_ESCRT	0.523	2.7865	0	0	0.002
XLOC_004690	RNA_POL_I_TRANSCRIPTION_INITIATION	0.551	2.7812	0	0	0.003
XLOC_004690	TRAF6_MEDIATED_INDUCTION_OF_NFKB_AND_MAP_KINASES_UPON_TLR7_8_OR_9_ACTIVATION	0.3576	2.7796	0	0	0.003
XLOC_004690	MEMBRANE_TRAFFICKING	0.2818	2.7607	0	0	0.003
XLOC_004690	BIOSYNTHESIS_OF_THE_N_GLYCAN_PRECURSOR_DOLICHOL_LIPID_LINKED_OLIGOSACCHARIDE_LLO_AND_TRANSFER_TO_A_NASCENT_PROTEIN	0.5089	2.7591	0	0	0.003
XLOC_004690	TRANSCRIPTIONAL_ACTIVITY_OF_SMAD2_SMAD3_SMAD4_HETEROTRIMER	0.4389	2.7408	0	0	0.003
XLOC_004690	INTRINSIC_PATHWAY_FOR_APOPTOSIS	0.4835	2.7365	0	0	0.003
XLOC_004690	APC_C_CDC20_MEDIATED_DEGRADATION_OF_CYCLIN_B	0.6065	2.7363	0	0	0.003
XLOC_004690	RNA_POL_III_CHAIN_ELONGATION	0.5835	2.7312	0	0	0.003
XLOC_004690	SYNTHESIS_OF_GLYCOSYLPHOSPHATIDYLINOSITOL_GPI	0.584	2.7221	0	0	0.003
XLOC_004690	DOWNSTREAM_SIGNAL_TRANSDUCTION	0.3116	2.7198	0	0	0.003
XLOC_004690	PYRUVATE_METABOLISM_AND_CITRIC_ACID_TCA_CYCLE	0.424	2.7117	0	0	0.003
XLOC_004690	DESTABILIZATION_OF_MRNA_BY_BRF1	0.5859	2.6999	0	0	0.004
XLOC_004690	POST_TRANSLATIONAL_MODIFICATION_SYNTHESIS_OF_GPI_ANCHORED_PROTEINS	0.4859	2.6806	0	0	0.005
XLOC_004690	MHC_CLASS_II_ANTIGEN_PRESENTATION	0.3113	2.6731	0	0	0.005
XLOC_004690	NFKB_AND_MAP_KINASES_ACTIVATION_MEDIATED_BY_TLR4_SIGNALING_REPERTOIRE	0.3477	2.6655	0	0	0.005
XLOC_004690	NEGATIVE_REGULATORS_OF_RIG_I_MDA5_SIGNALING	0.4603	2.6653	0.0013	0	0.005
XLOC_004690	PREFOLDIN_MEDIATED_TRANSFER_OF_SUBSTRATE_TO_CCT_TRIC	0.527	2.6544	0	0	0.006
XLOC_004690	DESTABILIZATION_OF_MRNA_BY_KSRP	0.5812	2.6435	0	0	0.006
XLOC_004690	GOLGI_ASSOCIATED_VESICLE_BIOGENESIS	0.3756	2.6349	0	0	0.006
XLOC_004690	RNA_POL_III_TRANSCRIPTION_TERMINATION	0.5451	2.6212	0	0	0.006
XLOC_004690	GLUCOSE_TRANSPORT	0.4184	2.6177	0	0	0.006
XLOC_004690	CONVERSION_FROM_APC_C_CDC20_TO_APC_C_CDH1_IN_LATE_ANAPHASE	0.5856	2.6175	0	0	0.006
XLOC_004690	CIRCADIAN_CLOCK	0.3574	2.616	0	0	0.006
XLOC_004690	ASSOCIATION_OF_TRIC_CCT_WITH_TARGET_PROTEINS_DURING_BIOSYNTHESIS	0.4871	2.6146	0	0	0.006
XLOC_004690	ACTIVATED_TLR4_SIGNALLING	0.3007	2.6095	0	0	0.006
XLOC_004690	FATTY_ACID_TRIACYLGLYCEROL_AND_KETONE_BODY_METABOLISM	0.2428	2.6045	0	0	0.007
XLOC_004690	CITRIC_ACID_CYCLE_TCA_CYCLE	0.5418	2.5928	0	0.0001	0.009
XLOC_004690	CHROMOSOME_MAINTENANCE	0.2708	2.591	0	0.0001	0.009
XLOC_004690	DOUBLE_STRAND_BREAK_REPAIR	0.5037	2.5825	0	0.0001	0.011
XLOC_004690	RNA_POL_I_TRANSCRIPTION_TERMINATION	0.5328	2.576	0	0.0001	0.012
XLOC_004690	METABOLISM_OF_NUCLEOTIDES	0.3236	2.5712	0	0.0001	0.012
XLOC_004690	PHOSPHORYLATION_OF_THE_APC_C	0.5858	2.5524	0	0.0001	0.014
XLOC_004690	G1_PHASE	0.4013	2.523	0	0.0001	0.016
XLOC_004690	TRANSCRIPTIONAL_REGULATION_OF_WHITE_ADIPOCYTE_DIFFERENTIATION	0.3093	2.5171	0	0.0001	0.016
XLOC_004690	MYD88_MAL_CASCADE_INITIATED_ON_PLASMA_MEMBRANE	0.3053	2.5114	0	0.0001	0.016
XLOC_004690	SIGNALING_BY_SCF_KIT	0.3046	2.4998	0	0.0001	0.018
XLOC_004690	SIGNALLING_TO_ERKS	0.4168	2.4934	0	0.0001	0.019
XLOC_004690	MAPK_TARGETS_NUCLEAR_EVENTS_MEDIATED_BY_MAP_KINASES	0.4415	2.4541	0	0.0002	0.028
XLOC_004690	DESTABILIZATION_OF_MRNA_BY_TRISTETRAPROLIN_TTP	0.5343	2.4403	0	0.0002	0.032
XLOC_004690	NUCLEAR_EVENTS_KINASE_AND_TRANSCRIPTION_FACTOR_ACTIVATION	0.4772	2.428	0	0.0002	0.033
XLOC_004690	PERK_REGULATED_GENE_EXPRESSION	0.4373	2.4271	0	0.0002	0.033
XLOC_004690	FORMATION_OF_TUBULIN_FOLDING_INTERMEDIATES_BY_CCT_TRIC	0.5596	2.422	0	0.0002	0.034
XLOC_004690	G0_AND_EARLY_G1	0.4775	2.4217	0	0.0002	0.034
XLOC_004690	GLYCOLYSIS	0.45	2.4147	0.0014	0.0002	0.038
XLOC_004690	PPARA_ACTIVATES_GENE_EXPRESSION	0.2576	2.4043	0	0.0002	0.044
XLOC_004690	TOLL_RECEPTOR_CASCADES	0.2531	2.3952	0	0.0003	0.048
XLOC_004690	GAB1_SIGNALOSOME	0.3777	2.3633	0	0.0003	0.061
XLOC_004690	SYNTHESIS_OF_PIPS_AT_THE_GOLGI_MEMBRANE	0.5164	2.3622	0	0.0003	0.061
XLOC_004690	RIG_I_MDA5_MEDIATED_INDUCTION_OF_IFN_ALPHA_BETA_PATHWAYS	0.2918	2.3612	0	0.0003	0.061
XLOC_004690	SIGNALING_BY_NOTCH	0.2666	2.3607	0	0.0003	0.061
XLOC_004690	E2F_MEDIATED_REGULATION_OF_DNA_REPLICATION	0.4509	2.3517	0	0.0003	0.063
XLOC_004690	SMAD2_SMAD3_SMAD4_HETEROTRIMER_REGULATES_TRANSCRIPTION	0.4495	2.3183	0	0.0004	0.08
XLOC_004690	PURINE_METABOLISM	0.3946	2.3089	0	0.0004	0.085
XLOC_004690	TELOMERE_MAINTENANCE	0.2785	2.3074	0	0.0004	0.086
XLOC_004690	SIGNALLING_TO_RAS	0.4205	2.3064	0.0014	0.0004	0.087
XLOC_004690	NOD1_2_SIGNALING_PATHWAY	0.4328	2.2816	0	0.0006	0.115
XLOC_004690	SIGNALING_BY_ERBB2	0.2554	2.2792	0	0.0006	0.12
XLOC_004690	FANCONI_ANEMIA_PATHWAY	0.472	2.2742	0	0.0006	0.125
XLOC_004690	EGFR_DOWNREGULATION	0.4196	2.267	0.0014	0.0007	0.136
XLOC_004690	METABOLISM_OF_VITAMINS_AND_COFACTORS	0.3226	2.2662	0.0013	0.0007	0.137
XLOC_004690	SIGNALING_BY_RHO_GTPASES	0.2401	2.2266	0	0.001	0.182
XLOC_004690	ACTIVATION_OF_BH3_ONLY_PROTEINS	0.5113	2.2202	0	0.0011	0.196
XLOC_004690	PROLONGED_ERK_ACTIVATION_EVENTS	0.4672	2.2098	0	0.0011	0.212
XLOC_004690	CYTOKINE_SIGNALING_IN_IMMUNE_SYSTEM	0.1827	2.208	0	0.0012	0.215
XLOC_004690	ERK_MAPK_TARGETS	0.4771	2.2061	0.0029	0.0012	0.218
XLOC_004690	PIP3_ACTIVATES_AKT_SIGNALING	0.3923	2.2049	0	0.0012	0.22
XLOC_004690	HOMOLOGOUS_RECOMBINATION_REPAIR_OF_REPLICATION_INDEPENDENT_DOUBLE_STRAND_BREAKS	0.5035	2.1915	0	0.0013	0.245
XLOC_004690	PHOSPHOLIPID_METABOLISM	0.1961	2.1799	0.0011	0.0014	0.262
XLOC_004690	PI3K_AKT_ACTIVATION	0.3527	2.1798	0	0.0014	0.262
XLOC_004690	POST_TRANSLATIONAL_PROTEIN_MODIFICATION	0.1956	2.1725	0	0.0015	0.282
XLOC_004690	DOWNREGULATION_OF_SMAD2_3_SMAD4_TRANSCRIPTIONAL_ACTIVITY	0.4783	2.1671	0.0043	0.0016	0.289
XLOC_004690	ANTIGEN_PRESENTATION_FOLDING_ASSEMBLY_AND_PEPTIDE_LOADING_OF_CLASS_I_MHC	0.4769	2.1665	0.0015	0.0016	0.291
XLOC_004690	DIABETES_PATHWAYS	0.2206	2.1611	0	0.0016	0.295
XLOC_004690	CHOLESTEROL_BIOSYNTHESIS	0.4284	2.1597	0.0014	0.0016	0.299
XLOC_004690	SIGNALING_BY_ERBB4	0.2544	2.1551	0	0.0017	0.311
XLOC_004690	ACTIVATION_OF_GENES_BY_ATF4	0.4104	2.1471	0	0.0018	0.329
XLOC_004690	TGF_BETA_RECEPTOR_SIGNALING_ACTIVATES_SMADS	0.4166	2.1278	0.0043	0.0022	0.38
XLOC_004690	PI_METABOLISM	0.2984	2.0831	0.0013	0.0031	0.492
XLOC_004690	PRE_NOTCH_TRANSCRIPTION_AND_TRANSLATION	0.3843	2.0759	0.0057	0.0032	0.512
XLOC_004690	INTERFERON_SIGNALING	0.2008	2.0625	0.0022	0.0036	0.55
XLOC_004690	PRE_NOTCH_EXPRESSION_AND_PROCESSING	0.3259	2.0588	0.0014	0.0036	0.555
XLOC_004690	DOWNREGULATION_OF_TGF_BETA_RECEPTOR_SIGNALING	0.4124	2.0349	0	0.0044	0.631
XLOC_004690	ARMS_MEDIATED_ACTIVATION	0.4511	2.0286	0	0.0046	0.649
XLOC_004690	METABOLISM_OF_LIPIDS_AND_LIPOPROTEINS	0.1447	2.027	0	0.0047	0.653
XLOC_004690	NOTCH1_INTRACELLULAR_DOMAIN_REGULATES_TRANSCRIPTION	0.3109	1.9921	0.004	0.006	0.752
XLOC_004690	SIGNALING_BY_NOTCH1	0.2528	1.9905	0.0036	0.006	0.755
XLOC_004690	RORA_ACTIVATES_CIRCADIAN_EXPRESSION	0.3801	1.9796	0.0086	0.0064	0.781
XLOC_004690	PKB_MEDIATED_EVENTS	0.3563	1.9708	0.01	0.0068	0.813
XLOC_004690	NEF_MEDIATES_DOWN_MODULATION_OF_CELL_SURFACE_RECEPTORS_BY_RECRUITING_THEM_TO_CLATHRIN_ADAPTERS	0.3979	1.9621	0.0058	0.0072	0.825
XLOC_004690	BMAL1_CLOCK_NPAS2_ACTIVATES_CIRCADIAN_EXPRESSION	0.3115	1.9565	0.0027	0.0075	0.835
XLOC_004690	SIGNALING_BY_CONSTITUTIVELY_ACTIVE_EGFR	0.4186	1.9475	0.0057	0.0079	0.85
XLOC_004690	CIRCADIAN_REPRESSION_OF_EXPRESSION_BY_REV_ERBA	0.3764	1.9392	0.0058	0.0083	0.856
XLOC_004690	CELL_DEATH_SIGNALLING_VIA_NRAGE_NRIF_AND_NADE	0.2594	1.9179	0.0026	0.0095	0.898
XLOC_004690	SIGNALING_BY_HIPPO	0.4206	1.9113	0.0073	0.0099	0.909
XLOC_004690	SIGNALING_BY_FGFR1_FUSION_MUTANTS	0.439	1.9093	0.009	0.01	0.911
XLOC_004690	GLUCOSE_METABOLISM	0.2513	1.897	0.0061	0.0107	0.925
XLOC_004690	TAK1_ACTIVATES_NFKB_BY_PHOSPHORYLATION_AND_ACTIVATION_OF_IKKS_COMPLEX	0.3881	1.8681	0.0113	0.0128	0.951
XLOC_004690	RECYCLING_PATHWAY_OF_L1	0.3334	1.8631	0.0096	0.0132	0.956
XLOC_004690	SYNTHESIS_AND_INTERCONVERSION_OF_NUCLEOTIDE_DI_AND_TRIPHOSPHATES	0.4114	1.863	0.0108	0.0131	0.957
XLOC_004690	SHC_RELATED_EVENTS	0.4237	1.8382	0.0105	0.0153	0.977
XLOC_004690	P75_NTR_RECEPTOR_MEDIATED_SIGNALLING	0.2242	1.8341	0.0082	0.0157	0.979
XLOC_004690	NUCLEOTIDE_BINDING_DOMAIN_LEUCINE_RICH_REPEAT_CONTAINING_RECEPTOR_NLR_SIGNALING_PATHWAYS	0.2835	1.8263	0.0093	0.0164	0.984
XLOC_004690	SIGNALING_BY_ILS	0.1948	1.7932	0.0129	0.0199	0.995
XLOC_004690	TRAF6_MEDIATED_NFKB_ACTIVATION	0.3637	1.7854	0.0173	0.0208	0.996
XLOC_004690	REGULATION_OF_HYPOXIA_INDUCIBLE_FACTOR_HIF_BY_OXYGEN	0.3544	1.7758	0.0129	0.0221	0.996
XLOC_004690	YAP1_AND_WWTR1_TAZ_STIMULATED_GENE_EXPRESSION	0.3306	1.76	0.0203	0.0242	0.998
XLOC_004690	CD28_CO_STIMULATION	0.3017	1.7491	0.0253	0.0257	0.999
XLOC_004690	PYRUVATE_METABOLISM	0.3769	1.7442	0.0123	0.0265	0.999
XLOC_004690	IL1_SIGNALING	0.2942	1.7417	0.0254	0.0267	0.999
XLOC_004690	PI3K_EVENTS_IN_ERBB2_SIGNALING	0.2572	1.7395	0.0236	0.027	0.999
XLOC_004690	PI3K_EVENTS_IN_ERBB4_SIGNALING	0.2787	1.7387	0.016	0.0269	0.999
XLOC_004690	SPHINGOLIPID_METABOLISM	0.2203	1.722	0.0241	0.0295	1
XLOC_004690	NRAGE_SIGNALS_DEATH_THROUGH_JNK	0.2592	1.7153	0.0237	0.0305	1
XLOC_004690	KINESINS	0.3301	1.6971	0.027	0.0337	1
XLOC_004690	G_ALPHA1213_SIGNALLING_EVENTS	0.2043	1.6944	0.0299	0.0341	1
XLOC_004690	SIGNALING_BY_FGFR_IN_DISEASE	0.1731	1.6874	0.0249	0.0353	1
XLOC_004690	TRANSFERRIN_ENDOCYTOSIS_AND_RECYCLING	0.3165	1.6725	0.0327	0.0383	1
XLOC_004690	RNA_POL_I_RNA_POL_III_AND_MITOCHONDRIAL_TRANSCRIPTION	0.179	1.6714	0.0241	0.0384	1
XLOC_004690	METABOLISM_OF_CARBOHYDRATES	0.1399	1.6555	0.0232	0.0418	1
XLOC_004690	SEMA4D_IN_SEMAPHORIN_SIGNALING	0.2886	1.6455	0.0248	0.0439	1
XLOC_004690	SIGNALING_BY_PDGF	0.1659	1.6294	0.0342	0.0477	1
XLOC_004690	SEMA4D_INDUCED_CELL_MIGRATION_AND_GROWTH_CONE_COLLAPSE	0.3028	1.6172	0.0445	0.0508	1
XLOC_004690	BRANCHED_CHAIN_AMINO_ACID_CATABOLISM	0.3605	1.5997	0.0344	0.0555	1
XLOC_004690	ANTIGEN_ACTIVATES_B_CELL_RECEPTOR_LEADING_TO_GENERATION_OF_SECOND_MESSENGERS	0.2847	1.5823	0.0529	0.0608	1
XLOC_004690	CD28_DEPENDENT_PI3K_AKT_SIGNALING	0.3168	1.5627	0.0667	0.067	1
XLOC_004690	SHC1_EVENTS_IN_ERBB4_SIGNALING	0.3186	1.5378	0.0564	0.0756	1
XLOC_004690	SIGNALING_BY_INSULIN_RECEPTOR	0.1627	1.5275	0.0652	0.0794	1
XLOC_004690	TRANSPORT_TO_THE_GOLGI_AND_SUBSEQUENT_MODIFICATION	0.2589	1.526	0.0482	0.0796	1
XLOC_004690	ENERGY_DEPENDENT_REGULATION_OF_MTOR_BY_LKB1_AMPK	0.3364	1.5226	0.065	0.0807	1
XLOC_004690	SIGNALING_BY_ROBO_RECEPTOR	0.2689	1.5189	0.0706	0.0819	1
XLOC_004690	SPHINGOLIPID_DE_NOVO_BIOSYNTHESIS	0.2868	1.5186	0.0724	0.0817	1
XLOC_004690	THE_ROLE_OF_NEF_IN_HIV1_REPLICATION_AND_DISEASE_PATHOGENESIS	0.2741	1.5072	0.0637	0.0862	1
XLOC_004690	SIGNAL_TRANSDUCTION_BY_L1	0.2512	1.4931	0.0642	0.0922	1
XLOC_004690	SYNTHESIS_OF_PIPS_AT_THE_PLASMA_MEMBRANE	0.266	1.4862	0.0735	0.0948	1
XLOC_004690	PEROXISOMAL_LIPID_METABOLISM	0.3076	1.4854	0.0739	0.0949	1
XLOC_004690	CTLA4_INHIBITORY_SIGNALING	0.3099	1.485	0.0903	0.0947	1
XLOC_004690	GLUCONEOGENESIS	0.2497	1.4505	0.1006	0.1112	1
XLOC_004690	LYSOSOME_VESICLE_BIOGENESIS	0.2898	1.4396	0.0968	0.1164	1
XLOC_004690	REGULATION_OF_SIGNALING_BY_CBL	0.3102	1.4255	0.104	0.1237	1
XLOC_004690	SULFUR_AMINO_ACID_METABOLISM	0.2839	1.4239	0.0987	0.1241	1
XLOC_004690	APOPTOTIC_EXECUTION_PHASE	0.1977	1.4189	0.1047	0.1265	1
XLOC_004690	INSULIN_RECEPTOR_RECYCLING	0.2857	1.3952	0.1031	0.1397	1
XLOC_004690	SEMAPHORIN_INTERACTIONS	0.1808	1.3935	0.1172	0.1402	1
XLOC_004690	INSULIN_SYNTHESIS_AND_PROCESSING	0.2882	1.3809	0.1174	0.1475	1
XLOC_004690	TRAF6_MEDIATED_IRF7_ACTIVATION	0.2388	1.3703	0.1238	0.1537	1
XLOC_004690	SIGNALING_BY_FGFR	0.1438	1.361	0.1407	0.1594	1
XLOC_004690	PYRIMIDINE_METABOLISM	0.257	1.3608	0.1332	0.1589	1
XLOC_004690	PROTEOLYTIC_CLEAVAGE_OF_SNARE_COMPLEX_PROTEINS	0.302	1.3575	0.1171	0.1608	1
XLOC_004690	AMINO_ACID_SYNTHESIS_AND_INTERCONVERSION_TRANSAMINATION	0.2945	1.353	0.1502	0.1632	1
XLOC_004690	DARPP_32_EVENTS	0.2894	1.3526	0.1318	0.1629	1
XLOC_004690	FACTORS_INVOLVED_IN_MEGAKARYOCYTE_DEVELOPMENT_AND_PLATELET_PRODUCTION	0.1385	1.3502	0.1377	0.164	1
XLOC_004690	REGULATION_OF_KIT_SIGNALING	0.2995	1.3341	0.136	0.1747	1
XLOC_004690	IRON_UPTAKE_AND_TRANSPORT	0.2171	1.3319	0.1503	0.1756	1
XLOC_004690	TRIGLYCERIDE_BIOSYNTHESIS	0.2054	1.3274	0.1438	0.1785	1
XLOC_004690	GRB2_EVENTS_IN_ERBB2_SIGNALING	0.2652	1.3215	0.1513	0.1823	1
XLOC_004690	AXON_GUIDANCE	0.1085	1.318	0.1464	0.1844	1
XLOC_004690	GROWTH_HORMONE_RECEPTOR_SIGNALING	0.2562	1.2792	0.1592	0.2146	1
XLOC_004690	METABOLISM_OF_AMINO_ACIDS_AND_DERIVATIVES	0.1123	1.2515	0.2034	0.2379	1
XLOC_004690	OPIOID_SIGNALLING	0.1519	1.2329	0.21	0.2541	1
XLOC_004690	APOPTOTIC_CLEAVAGE_OF_CELLULAR_PROTEINS	0.1995	1.2293	0.23	0.2566	1
XLOC_004690	INTERFERON_ALPHA_BETA_SIGNALING	0.163	1.2067	0.2478	0.2768	1
XLOC_004690	INTERFERON_GAMMA_SIGNALING	0.1685	1.1993	0.2526	0.2833	1
XLOC_004690	INSULIN_RECEPTOR_SIGNALLING_CASCADE	0.1392	1.1962	0.2705	0.2854	1
XLOC_004690	SIGNALING_BY_BMP	0.2389	1.1921	0.2514	0.2886	1
XLOC_004690	ACTIVATED_NOTCH1_TRANSMITS_SIGNAL_TO_THE_NUCLEUS	0.2164	1.1761	0.2617	0.3041	1
XLOC_004690	COSTIMULATION_BY_THE_CD28_FAMILY	0.1596	1.1747	0.2643	0.3045	1
XLOC_004690	SIGNAL_AMPLIFICATION	0.195	1.1626	0.2786	0.3161	1
XLOC_004690	GLYCOSPHINGOLIPID_METABOLISM	0.1882	1.1621	0.268	0.3154	1
XLOC_004690	RIP_MEDIATED_NFKB_ACTIVATION_VIA_DAI	0.2554	1.1583	0.2759	0.3183	1
XLOC_004690	DOWNSTREAM_SIGNALING_OF_ACTIVATED_FGFR	0.1245	1.1391	0.2981	0.3382	1
XLOC_004690	KERATAN_SULFATE_KERATIN_METABOLISM	0.1995	1.1285	0.3088	0.3492	1
XLOC_004690	NEPHRIN_INTERACTIONS	0.2345	1.1197	0.3284	0.358	1
XLOC_004690	GLYCEROPHOSPHOLIPID_BIOSYNTHESIS	0.1322	1.1088	0.337	0.3681	1
XLOC_004690	GLUTATHIONE_CONJUGATION	0.2221	1.1088	0.3362	0.3693	1
XLOC_004690	KERATAN_SULFATE_BIOSYNTHESIS	0.1995	1.0782	0.3707	0.4033	1
XLOC_004690	FATTY_ACYL_COA_BIOSYNTHESIS	0.2319	1.0666	0.3898	0.4165	1
XLOC_004690	INNATE_IMMUNE_SYSTEM	0.0915	1.066	0.4093	0.4159	1
XLOC_004690	BOTULINUM_NEUROTOXICITY	0.222	1.0502	0.3895	0.4339	1
XLOC_004690	ACTIVATED_AMPK_STIMULATES_FATTY_ACID_OXIDATION_IN_MUSCLE	0.2296	1.0375	0.3937	0.4484	1
XLOC_004690	PLC_BETA_MEDIATED_EVENTS	0.1519	1.0103	0.4354	0.482	1
XLOC_004690	IL_2_SIGNALING	0.1535	1.0009	0.4495	0.4928	1
XLOC_004690	IL_3_5_AND_GM_CSF_SIGNALING	0.1468	0.9923	0.4626	0.5024	1
XLOC_004690	L1CAM_INTERACTIONS	0.115	0.9902	0.4794	0.5035	1
XLOC_004690	G_PROTEIN_BETA_GAMMA_SIGNALLING	0.1762	0.9871	0.4738	0.5057	1
XLOC_004690	ZINC_TRANSPORTERS	0.2258	0.9846	0.4682	0.5072	1
XLOC_004690	ADP_SIGNALLING_THROUGH_P2RY1	0.1866	0.981	0.4832	0.5106	1
XLOC_004690	PI3K_CASCADE	0.1183	0.9495	0.503	0.5514	1
XLOC_004690	N_GLYCAN_ANTENNAE_ELONGATION_IN_THE_MEDIAL_TRANS_GOLGI	0.2048	0.9358	0.5197	0.5681	1
XLOC_004690	SYNTHESIS_OF_PC	0.2083	0.9239	0.5648	0.5821	1
XLOC_004690	THROMBOXANE_SIGNALLING_THROUGH_TP_RECEPTOR	0.1793	0.9238	0.5255	0.5805	1
XLOC_004690	DEVELOPMENTAL_BIOLOGY	0.0686	0.9063	0.6195	0.6027	1
XLOC_004690	DAG_AND_IP3_SIGNALING	0.1568	0.8795	0.5976	0.6376	1
XLOC_004690	GPVI_MEDIATED_ACTIVATION_CASCADE	0.153	0.8778	0.5787	0.6379	1
XLOC_004690	DOWNSTREAM_TCR_SIGNALING	0.1515	0.8568	0.6357	0.6647	1
XLOC_004690	G_BETA_GAMMA_SIGNALLING_THROUGH_PI3KGAMMA	0.16	0.8456	0.6453	0.6777	1
XLOC_004690	G_BETA_GAMMA_SIGNALLING_THROUGH_PLC_BETA	0.1766	0.8435	0.6376	0.6783	1
XLOC_004690	TIE2_SIGNALING	0.1874	0.8423	0.6434	0.6778	1
XLOC_004690	CA_DEPENDENT_EVENTS	0.1518	0.8313	0.6593	0.6903	1
XLOC_004690	INFLAMMASOMES	0.1894	0.8171	0.6888	0.7072	1
XLOC_004690	TCR_SIGNALING	0.117	0.8083	0.7006	0.7165	1
XLOC_004690	PROSTACYCLIN_SIGNALLING_THROUGH_PROSTACYCLIN_RECEPTOR	0.1707	0.7954	0.6996	0.7312	1
XLOC_004690	SIGNALING_BY_FGFR1_MUTANTS	0.1352	0.7405	0.7662	0.7991	1
XLOC_004690	PKA_MEDIATED_PHOSPHORYLATION_OF_CREB	0.1635	0.7149	0.8064	0.8265	1
XLOC_004690	SIGNALING_BY_FGFR_MUTANTS	0.1103	0.7097	0.8213	0.83	1
XLOC_004690	PI_3K_CASCADE	0.0962	0.7065	0.8164	0.831	1
XLOC_004690	BASIGIN_INTERACTIONS	0.1199	0.6065	0.9121	0.925	1
XLOC_004690	MYOGENESIS	0.1092	0.5983	0.9348	0.9287	1
XLOC_004690	EFFECTS_OF_PIP2_HYDROLYSIS	0.1101	0.5629	0.9568	0.95	1
XLOC_004690	SYNTHESIS_OF_PA	-0.0965	-0.6261	0.9403	0.9383	1
XLOC_004690	INTEGRIN_ALPHAIIB_BETA3_SIGNALING	-0.1239	-0.8011	0.7509	0.7367	1
XLOC_004690	NUCLEAR_SIGNALING_BY_ERBB4	-0.1157	-0.8248	0.6926	0.7061	1
XLOC_004690	PTM_GAMMA_CARBOXYLATION_HYPUSINE_FORMATION_AND_ARYLSULFATASE_ACTIVATION	-0.1289	-0.8478	0.6471	0.6758	1
XLOC_004690	CREB_PHOSPHORYLATION_THROUGH_THE_ACTIVATION_OF_RAS	-0.1353	-0.8557	0.6478	0.6684	1
XLOC_004690	ADP_SIGNALLING_THROUGH_P2RY12	-0.1664	-0.9341	0.5224	0.5512	1
XLOC_004690	TRAFFICKING_OF_AMPA_RECEPTORS	-0.1427	-0.9378	0.4916	0.5495	1
XLOC_004690	POST_NMDA_RECEPTOR_ACTIVATION_EVENTS	-0.1344	-0.943	0.5287	0.5458	1
XLOC_004690	NETRIN1_SIGNALING	-0.1265	-0.962	0.475	0.5199	1
XLOC_004690	ACYL_CHAIN_REMODELLING_OF_PC	-0.1646	-0.9685	0.4331	0.5137	1
XLOC_004690	ABCA_TRANSPORTERS_IN_LIPID_HOMEOSTASIS	-0.1959	-0.9857	0.4715	0.4922	1
XLOC_004690	REGULATION_OF_INSULIN_SECRETION_BY_GLUCAGON_LIKE_PEPTIDE1	-0.125	-0.9901	0.4815	0.4895	1
XLOC_004690	GLUCAGON_SIGNALING_IN_METABOLIC_REGULATION	-0.1453	-1.0131	0.3984	0.4589	1
XLOC_004690	LATENT_INFECTION_OF_HOMO_SAPIENS_WITH_MYCOBACTERIUM_TUBERCULOSIS	-0.1462	-1.0391	0.3828	0.4247	1
XLOC_004690	SYNTHESIS_SECRETION_AND_INACTIVATION_OF_GLP1	-0.2104	-1.0732	0.3692	0.382	1
XLOC_004690	G_PROTEIN_ACTIVATION	-0.1664	-1.0902	0.3225	0.3629	1
XLOC_004690	ACTIVATION_OF_NMDA_RECEPTOR_UPON_GLUTAMATE_BINDING_AND_POSTSYNAPTIC_EVENTS	-0.1481	-1.0984	0.2885	0.355	1
XLOC_004690	REGULATION_OF_WATER_BALANCE_BY_RENAL_AQUAPORINS	-0.1355	-1.1088	0.306	0.345	1
XLOC_004690	NUCLEAR_RECEPTOR_TRANSCRIPTION_PATHWAY	-0.1271	-1.1206	0.3128	0.3337	1
XLOC_004690	REGULATION_OF_IFNA_SIGNALING	-0.1926	-1.1309	0.2833	0.3233	1
XLOC_004690	PLATELET_AGGREGATION_PLUG_FORMATION	-0.1544	-1.1351	0.2908	0.3214	1
XLOC_004690	ACTIVATION_OF_KAINATE_RECEPTORS_UPON_GLUTAMATE_BINDING	-0.1706	-1.1474	0.2544	0.3097	1
XLOC_004690	PHASE_II_CONJUGATION	-0.1291	-1.1934	0.2346	0.2634	1
XLOC_004690	ACYL_CHAIN_REMODELLING_OF_PE	-0.2117	-1.2235	0.2008	0.236	1
XLOC_004690	ACYL_CHAIN_REMODELLING_OF_PS	-0.2553	-1.2288	0.1994	0.2325	1
XLOC_004690	TRANSPORT_OF_VITAMINS_NUCLEOSIDES_AND_RELATED_MOLECULES	-0.1822	-1.2304	0.2014	0.2329	1
XLOC_004690	INHIBITION_OF_INSULIN_SECRETION_BY_ADRENALINE_NORADRENALINE	-0.2022	-1.255	0.1711	0.2125	1
XLOC_004690	SMOOTH_MUSCLE_CONTRACTION	-0.2285	-1.2736	0.1719	0.199	1
XLOC_004690	G_ALPHA_Z_SIGNALLING_EVENTS	-0.1517	-1.2791	0.1689	0.1963	1
XLOC_004690	ACYL_CHAIN_REMODELLING_OF_PG	-0.2474	-1.2874	0.1553	0.1916	1
XLOC_004690	ION_TRANSPORT_BY_P_TYPE_ATPASES	-0.1781	-1.2983	0.1074	0.1846	1
XLOC_004690	THROMBIN_SIGNALLING_THROUGH_PROTEINASE_ACTIVATED_RECEPTORS_PARS	-0.1835	-1.3149	0.1412	0.1745	1
XLOC_004690	IL_RECEPTOR_SHC_SIGNALING	-0.2015	-1.3513	0.1268	0.1513	1
XLOC_004690	METAL_ION_SLC_TRANSPORTERS	-0.2329	-1.3726	0.1372	0.1387	1
XLOC_004690	GENERATION_OF_SECOND_MESSENGER_MOLECULES	-0.2327	-1.3942	0.0906	0.1285	1
XLOC_004690	ABC_FAMILY_PROTEINS_MEDIATED_TRANSPORT	-0.2039	-1.4029	0.0797	0.1246	1
XLOC_004690	FRS2_MEDIATED_CASCADE	-0.1879	-1.4171	0.1059	0.1182	1
XLOC_004690	AQUAPORIN_MEDIATED_TRANSPORT	-0.1608	-1.4279	0.0873	0.1139	1
XLOC_004690	INCRETIN_SYNTHESIS_SECRETION_AND_INACTIVATION	-0.2614	-1.4476	0.0762	0.1055	1
XLOC_004690	GABA_B_RECEPTOR_ACTIVATION	-0.1918	-1.4655	0.0661	0.0973	1
XLOC_004690	SIGNALING_BY_NODAL	-0.303	-1.4936	0.0625	0.0865	1
XLOC_004690	O_LINKED_GLYCOSYLATION_OF_MUCINS	-0.1698	-1.5223	0.0511	0.0763	0.999
XLOC_004690	CHONDROITIN_SULFATE_BIOSYNTHESIS	-0.2781	-1.5265	0.0583	0.0754	0.999
XLOC_004690	NEGATIVE_REGULATION_OF_FGFR_SIGNALING	-0.2064	-1.5315	0.0513	0.0746	0.997
XLOC_004690	NCAM_SIGNALING_FOR_NEURITE_OUT_GROWTH	-0.148	-1.5378	0.0506	0.0732	0.997
XLOC_004690	AMINO_ACID_TRANSPORT_ACROSS_THE_PLASMA_MEMBRANE	-0.2155	-1.5429	0.0387	0.0721	0.997
XLOC_004690	PLATELET_CALCIUM_HOMEOSTASIS	-0.3153	-1.5761	0.0389	0.0622	0.994
XLOC_004690	INTEGRATION_OF_ENERGY_METABOLISM	-0.114	-1.5772	0.0431	0.0625	0.994
XLOC_004690	RESPONSE_TO_ELEVATED_PLATELET_CYTOSOLIC_CA2_	-0.1414	-1.5827	0.0412	0.0614	0.993
XLOC_004690	HS_GAG_DEGRADATION	-0.29	-1.6224	0.0293	0.0509	0.979
XLOC_004690	DEPOSITION_OF_NEW_CENPA_CONTAINING_NUCLEOSOMES_AT_THE_CENTROMERE	-0.1719	-1.6538	0.0246	0.0438	0.97
XLOC_004690	A_TETRASACCHARIDE_LINKER_SEQUENCE_IS_REQUIRED_FOR_GAG_SYNTHESIS	-0.2775	-1.6847	0.0295	0.0383	0.948
XLOC_004690	RAS_ACTIVATION_UOPN_CA2_INFUX_THROUGH_NMDA_RECEPTOR	-0.3474	-1.7081	0.0229	0.0345	0.922
XLOC_004690	HS_GAG_BIOSYNTHESIS	-0.255	-1.7137	0.0203	0.034	0.917
XLOC_004690	LIPOPROTEIN_METABOLISM	-0.2607	-1.7138	0.0233	0.0344	0.917
XLOC_004690	SYNTHESIS_OF_BILE_ACIDS_AND_BILE_SALTS_VIA_7ALPHA_HYDROXYCHOLESTEROL	-0.3518	-1.7156	0.0312	0.0345	0.914
XLOC_004690	CELL_CELL_COMMUNICATION	-0.1314	-1.7738	0.0236	0.026	0.829
XLOC_004690	GABA_SYNTHESIS_RELEASE_REUPTAKE_AND_DEGRADATION	-0.3437	-1.7931	0.0227	0.0236	0.802
XLOC_004690	TERMINATION_OF_O_GLYCAN_BIOSYNTHESIS	-0.3324	-1.7951	0.0098	0.0236	0.795
XLOC_004690	GAP_JUNCTION_TRAFFICKING	-0.2837	-1.7999	0.0396	0.0232	0.779
XLOC_004690	CHONDROITIN_SULFATE_DERMATAN_SULFATE_METABOLISM	-0.216	-1.8028	0.0046	0.0231	0.778
XLOC_004690	CHYLOMICRON_MEDIATED_LIPID_TRANSPORT	-0.3552	-1.8055	0.0181	0.0231	0.775
XLOC_004690	GLUCAGON_TYPE_LIGAND_RECEPTORS	-0.2594	-1.8574	0.0081	0.0174	0.663
XLOC_004690	HEPARAN_SULFATE_HEPARIN_HS_GAG_METABOLISM	-0.2131	-1.9045	0.0095	0.0135	0.577
XLOC_004690	ADHERENS_JUNCTIONS_INTERACTIONS	-0.3022	-1.9308	0.0034	0.0117	0.517
XLOC_004690	MEIOSIS	-0.1482	-1.9387	0	0.0112	0.505
XLOC_004690	INHIBITION_OF_VOLTAGE_GATED_CA2_CHANNELS_VIA_GBETA_GAMMA_SUBUNITS	-0.3231	-1.947	0.0138	0.0108	0.483
XLOC_004690	PLATELET_HOMEOSTASIS	-0.1774	-1.9499	0.0127	0.0108	0.478
XLOC_004690	SYNTHESIS_OF_BILE_ACIDS_AND_BILE_SALTS	-0.3692	-1.9586	0.0032	0.0106	0.47
XLOC_004690	ACYL_CHAIN_REMODELLING_OF_PI	-0.3906	-1.9657	0.0063	0.0103	0.455
XLOC_004690	PLATELET_ACTIVATION_SIGNALING_AND_AGGREGATION	-0.1145	-1.9663	0	0.0104	0.455
XLOC_004690	STEROID_HORMONES	-0.2785	-1.9674	0	0.0105	0.453
XLOC_004690	PHOSPHOLIPASE_C_MEDIATED_CASCADE	-0.2175	-1.9783	0	0.0098	0.424
XLOC_004690	REGULATION_OF_INSULIN_SECRETION	-0.1713	-2.0058	0.0063	0.0085	0.371
XLOC_004690	TIGHT_JUNCTION_INTERACTIONS	-0.3171	-2.0082	0.0035	0.0084	0.367
XLOC_004690	SLC_MEDIATED_TRANSMEMBRANE_TRANSPORT	-0.1018	-2.0471	0	0.0066	0.294
XLOC_004690	CELL_SURFACE_INTERACTIONS_AT_THE_VASCULAR_WALL	-0.1751	-2.0631	0	0.0061	0.273
XLOC_004690	GLUTAMATE_NEUROTRANSMITTER_RELEASE_CYCLE	-0.4161	-2.0835	0.0032	0.0055	0.25
XLOC_004690	REGULATION_OF_GENE_EXPRESSION_IN_BETA_CELLS	-0.3984	-2.1055	0.0033	0.005	0.229
XLOC_004690	GLYCOSAMINOGLYCAN_METABOLISM	-0.1619	-2.1198	0.0092	0.0045	0.202
XLOC_004690	MEIOTIC_SYNAPSIS	-0.2022	-2.1393	0.0061	0.0041	0.184
XLOC_004690	ENDOGENOUS_STEROLS	-0.4418	-2.1421	0.0028	0.0041	0.181
XLOC_004690	HEMOSTASIS	-0.0873	-2.1669	0	0.0035	0.157
XLOC_004690	INTRINSIC_PATHWAY	-0.4244	-2.1677	0.003	0.0036	0.156
XLOC_004690	RNA_POL_I_TRANSCRIPTION	-0.1973	-2.1854	0	0.0033	0.144
XLOC_004690	LIPID_DIGESTION_MOBILIZATION_AND_TRANSPORT	-0.2643	-2.1955	0.0044	0.0031	0.134
XLOC_004690	METABOLISM_OF_STEROID_HORMONES_AND_VITAMINS_A_AND_D	-0.2927	-2.2005	0.0041	0.003	0.127
XLOC_004690	NUCLEOTIDE_LIKE_PURINERGIC_RECEPTORS	-0.4457	-2.2011	0	0.003	0.127
XLOC_004690	GABA_RECEPTOR_ACTIVATION	-0.2572	-2.2848	0	0.002	0.088
XLOC_004690	ION_CHANNEL_TRANSPORT	-0.251	-2.2898	0	0.002	0.087
XLOC_004690	INWARDLY_RECTIFYING_K_CHANNELS	-0.3489	-2.3048	0.0036	0.0018	0.079
XLOC_004690	NA_CL_DEPENDENT_NEUROTRANSMITTER_TRANSPORTERS	-0.4557	-2.3765	0	0.001	0.042
XLOC_004690	SHC_MEDIATED_CASCADE	-0.3587	-2.3826	0	0.001	0.04
XLOC_004690	INTERACTION_BETWEEN_L1_AND_ANKYRINS	-0.4283	-2.4066	0	0.0009	0.036
XLOC_004690	INTEGRIN_CELL_SURFACE_INTERACTIONS	-0.2154	-2.4125	0	0.0008	0.033
XLOC_004690	CELL_CELL_JUNCTION_ORGANIZATION	-0.27	-2.4648	0	0.0006	0.025
XLOC_004690	NEUROTRANSMITTER_RELEASE_CYCLE	-0.3439	-2.4679	0	0.0006	0.023
XLOC_004690	TRANSPORT_OF_INORGANIC_CATIONS_ANIONS_AND_AMINO_ACIDS_OLIGOPEPTIDES	-0.2113	-2.4789	0	0.0006	0.021
XLOC_004690	AMINO_ACID_AND_OLIGOPEPTIDE_SLC_TRANSPORTERS	-0.2806	-2.5156	0	0.0004	0.016
XLOC_004690	GAP_JUNCTION_ASSEMBLY	-0.4799	-2.5496	0	0.0004	0.013
XLOC_004690	LIGAND_GATED_ION_CHANNEL_TRANSPORT	-0.4849	-2.5585	0	0.0004	0.013
XLOC_004690	NEUROTRANSMITTER_RECEPTOR_BINDING_AND_DOWNSTREAM_TRANSMISSION_IN_THE_POSTSYNAPTIC_CELL	-0.1782	-2.5949	0	0.0003	0.011
XLOC_004690	BILE_ACID_AND_BILE_SALT_METABOLISM	-0.3875	-2.6036	0	0.0003	0.011
XLOC_004690	MUSCLE_CONTRACTION	-0.3074	-2.6146	0	0.0002	0.008
XLOC_004690	CELL_JUNCTION_ORGANIZATION	-0.2362	-2.6914	0	0.0001	0.003
XLOC_004690	AMINE_COMPOUND_SLC_TRANSPORTERS	-0.4166	-2.7047	0	0.0001	0.003
XLOC_004690	AMINE_DERIVED_HORMONES	-0.5426	-2.7293	0	0.0001	0.003
XLOC_004690	CGMP_EFFECTS	-0.4885	-2.7469	0	0.0001	0.003
XLOC_004690	TRANSMEMBRANE_TRANSPORT_OF_SMALL_MOLECULES	-0.1076	-2.7728	0	0.0001	0.003
XLOC_004690	COLLAGEN_FORMATION	-0.2865	-2.79	0	0.0001	0.003
XLOC_004690	REGULATION_OF_INSULIN_LIKE_GROWTH_FACTOR_IGF_ACTIVITY_BY_INSULIN_LIKE_GROWTH_FACTOR_BINDING_PROTEINS_IGFBPS	-0.5819	-2.8228	0	0.0001	0.003
XLOC_004690	REGULATION_OF_BETA_CELL_DEVELOPMENT	-0.4241	-2.8454	0	0.0001	0.003
XLOC_004690	MEIOTIC_RECOMBINATION	-0.2643	-2.8837	0	0.0001	0.003
XLOC_004690	STRIATED_MUSCLE_CONTRACTION	-0.449	-2.8902	0	0.0001	0.003
XLOC_004690	PACKAGING_OF_TELOMERE_ENDS	-0.3598	-3.0445	0	0	0.001
XLOC_004690	TRANSPORT_OF_GLUCOSE_AND_OTHER_SUGARS_BILE_SALTS_AND_ORGANIC_ACIDS_METAL_IONS_AND_AMINE_COMPOUNDS	-0.261	-3.0757	0	0	0.001
XLOC_004690	ACTIVATED_POINT_MUTANTS_OF_FGFR2	-0.6114	-3.0808	0	0	0.001
XLOC_004690	COMPLEMENT_CASCADE	-0.5155	-3.1068	0	0	0.001
XLOC_004690	NITRIC_OXIDE_STIMULATES_GUANYLATE_CYCLASE	-0.4945	-3.1112	0	0	0.001
XLOC_004690	DEGRADATION_OF_THE_EXTRACELLULAR_MATRIX	-0.4762	-3.1319	0	0	0.001
XLOC_004690	IMMUNOREGULATORY_INTERACTIONS_BETWEEN_A_LYMPHOID_AND_A_NON_LYMPHOID_CELL	-0.3521	-3.1733	0	0.0001	0.001
XLOC_004690	FORMATION_OF_FIBRIN_CLOT_CLOTTING_CASCADE	-0.4585	-3.1931	0	0.0001	0.001
XLOC_004690	NCAM1_INTERACTIONS	-0.4127	-3.28	0	0.0001	0.001
XLOC_004690	BIOLOGICAL_OXIDATIONS	-0.2509	-3.3834	0	0	0
XLOC_004690	TRANSMISSION_ACROSS_CHEMICAL_SYNAPSES	-0.2113	-3.5446	0	0	0
XLOC_004690	FGFR_LIGAND_BINDING_AND_ACTIVATION	-0.6116	-3.6854	0	0	0
XLOC_004690	VOLTAGE_GATED_POTASSIUM_CHANNELS	-0.4329	-3.7537	0	0	0
XLOC_004690	AMINE_LIGAND_BINDING_RECEPTORS	-0.5017	-3.9108	0	0	0
XLOC_004690	EXTRACELLULAR_MATRIX_ORGANIZATION	-0.3362	-4.0259	0	0	0
XLOC_004690	GASTRIN_CREB_SIGNALLING_PATHWAY_VIA_PKC_AND_MAPK	-0.2334	-4.0724	0	0	0
XLOC_004690	CLASS_B_2_SECRETIN_FAMILY_RECEPTORS	-0.3287	-4.1173	0	0	0
XLOC_004690	RNA_POL_I_PROMOTER_OPENING	-0.4655	-4.1372	0	0	0
XLOC_004690	G_ALPHA_S_SIGNALLING_EVENTS	-0.3204	-4.342	0	0	0
XLOC_004690	NEURONAL_SYSTEM	-0.2232	-4.3538	0	0	0
XLOC_004690	CYTOCHROME_P450_ARRANGED_BY_SUBSTRATE_TYPE	-0.498	-4.3727	0	0	0
XLOC_004690	CHEMOKINE_RECEPTORS_BIND_CHEMOKINES	-0.4959	-4.6102	0	0	0
XLOC_004690	AMYLOIDS	-0.4571	-4.7313	0	0	0
XLOC_004690	POTASSIUM_CHANNELS	-0.3488	-4.8637	0	0	0
XLOC_004690	PHASE1_FUNCTIONALIZATION_OF_COMPOUNDS	-0.4783	-4.9435	0	0	0
XLOC_004690	G_ALPHA_Q_SIGNALLING_EVENTS	-0.317	-5.2976	0	0	0
XLOC_004690	BETA_DEFENSINS	-0.8331	-5.7663	0	0	0
XLOC_004690	G_ALPHA_I_SIGNALLING_EVENTS	-0.3483	-6.0886	0	0	0
XLOC_004690	DEFENSINS	-0.8183	-6.4104	0	0	0
XLOC_004690	PEPTIDE_LIGAND_BINDING_RECEPTORS	-0.463	-8.0802	0	0	0
XLOC_004690	CLASS_A1_RHODOPSIN_LIKE_RECEPTORS	-0.4514	-9.6485	0	0	0
XLOC_004690	GPCR_LIGAND_BINDING	-0.4202	-10.3345	0	0	0
XLOC_004690	OLFACTORY_SIGNALING_PATHWAY	-0.6324	-13.6607	0	0	0

## Sheet: lincRNA-3
LincRNA	Pathway	Enrichment Score (ES)	Normalized Enrichment Score (NES)	Nominal p value (NP)	False discovery rate (FDR)	FamilyWise-Error Rate (FWER)
XLOC_002274	CELL_CYCLE_MITOTIC	0.4385	6.2453	0	0	0
XLOC_002274	CELL_CYCLE	0.3654	5.5656	0	0	0
XLOC_002274	DNA_REPLICATION	0.4545	5.3966	0	0	0
XLOC_002274	MITOTIC_M_M_G1_PHASES	0.4498	5.1501	0	0	0
XLOC_002274	METABOLISM_OF_RNA	0.3851	5.0812	0	0	0
XLOC_002274	MITOTIC_PROMETAPHASE	0.5284	4.8839	0	0	0
XLOC_002274	METABOLISM_OF_PROTEINS	0.3088	4.7937	0	0	0
XLOC_002274	HIV_INFECTION	0.3986	4.7796	0	0	0
XLOC_002274	RNA_POL_II_TRANSCRIPTION	0.5012	4.7587	0	0	0
XLOC_002274	MRNA_PROCESSING	0.4368	4.7367	0	0	0
XLOC_002274	METABOLISM_OF_MRNA	0.3795	4.691	0	0	0
XLOC_002274	PROCESSING_OF_CAPPED_INTRON_CONTAINING_PRE_MRNA	0.4507	4.6681	0	0	0
XLOC_002274	DNA_REPAIR	0.483	4.6587	0	0	0
XLOC_002274	HIV_LIFE_CYCLE	0.4639	4.6547	0	0	0
XLOC_002274	LATE_PHASE_OF_HIV_LIFE_CYCLE	0.4888	4.6471	0	0	0
XLOC_002274	TRNA_AMINOACYLATION	0.6558	4.4783	0	0	0
XLOC_002274	S_PHASE	0.4493	4.2714	0	0	0
XLOC_002274	MRNA_SPLICING	0.4444	4.2612	0	0	0
XLOC_002274	RNA_POL_II_PRE_TRANSCRIPTION_EVENTS	0.5329	4.2282	0	0	0
XLOC_002274	TRANSLATION	0.3833	4.1982	0	0	0
XLOC_002274	CELL_CYCLE_CHECKPOINTS	0.4396	4.1979	0	0	0
XLOC_002274	METABOLISM_OF_NON_CODING_RNA	0.6027	4.173	0	0	0
XLOC_002274	MITOTIC_G1_G1_S_PHASES	0.4031	4.1231	0	0	0
XLOC_002274	G1_S_TRANSITION	0.4254	4.1011	0	0	0
XLOC_002274	INFLUENZA_LIFE_CYCLE	0.3805	4.0458	0	0	0
XLOC_002274	ANTIGEN_PROCESSING_UBIQUITINATION_PROTEASOME_DEGRADATION	0.3246	3.9737	0	0	0
XLOC_002274	FORMATION_OF_RNA_POL_II_ELONGATION_COMPLEX_	0.5764	3.9405	0	0	0
XLOC_002274	MITOTIC_G2_G2_M_PHASES	0.4587	3.8584	0	0	0
XLOC_002274	TRANSCRIPTION	0.3148	3.8532	0	0	0
XLOC_002274	CLASS_I_MHC_MEDIATED_ANTIGEN_PROCESSING_PRESENTATION	0.2925	3.8219	0	0	0
XLOC_002274	TCA_CYCLE_AND_RESPIRATORY_ELECTRON_TRANSPORT	0.3781	3.8086	0	0	0
XLOC_002274	REGULATION_OF_MITOTIC_CELL_CYCLE	0.4381	3.7585	0	0	0
XLOC_002274	SYNTHESIS_OF_DNA	0.4293	3.7539	0	0	0
XLOC_002274	NUCLEOTIDE_EXCISION_REPAIR	0.5253	3.7101	0	0	0
XLOC_002274	TRANSCRIPTION_COUPLED_NER_TC_NER	0.5452	3.6697	0	0	0
XLOC_002274	MRNA_SPLICING_MINOR_PATHWAY	0.5617	3.645	0	0	0
XLOC_002274	HOST_INTERACTIONS_OF_HIV_FACTORS	0.3518	3.625	0	0	0
XLOC_002274	SRP_DEPENDENT_COTRANSLATIONAL_PROTEIN_TARGETING_TO_MEMBRANE	0.3687	3.6112	0	0	0
XLOC_002274	INFLUENZA_VIRAL_RNA_TRANSCRIPTION_AND_REPLICATION	0.3726	3.6017	0	0	0
XLOC_002274	APC_C_CDH1_MEDIATED_DEGRADATION_OF_CDC20_AND_OTHER_APC_C_CDH1_TARGETED_PROTEINS_IN_LATE_MITOSIS_EARLY_G1	0.4418	3.6008	0	0	0
XLOC_002274	DEADENYLATION_DEPENDENT_MRNA_DECAY	0.5421	3.595	0	0	0
XLOC_002274	MEMBRANE_TRAFFICKING	0.3363	3.5702	0	0	0
XLOC_002274	APC_C_CDC20_MEDIATED_DEGRADATION_OF_MITOTIC_PROTEINS	0.4557	3.5631	0	0	0
XLOC_002274	CYCLIN_E_ASSOCIATED_EVENTS_DURING_G1_S_TRANSITION_	0.4526	3.5455	0	0	0
XLOC_002274	RNA_POL_II_TRANSCRIPTION_PRE_INITIATION_AND_PROMOTER_OPENING	0.5331	3.543	0	0	0
XLOC_002274	3_UTR_MEDIATED_TRANSLATIONAL_REGULATION	0.3727	3.531	0	0	0
XLOC_002274	MRNA_CAPPING	0.6082	3.5138	0	0	0
XLOC_002274	FORMATION_OF_THE_HIV1_EARLY_ELONGATION_COMPLEX	0.5686	3.4981	0	0	0
XLOC_002274	NONSENSE_MEDIATED_DECAY_ENHANCED_BY_THE_EXON_JUNCTION_COMPLEX	0.3687	3.4876	0	0	0
XLOC_002274	ASPARAGINE_N_LINKED_GLYCOSYLATION	0.3903	3.4749	0	0	0
XLOC_002274	RECRUITMENT_OF_MITOTIC_CENTROSOME_PROTEINS_AND_COMPLEXES	0.453	3.4622	0	0	0
XLOC_002274	CYTOSOLIC_TRNA_AMINOACYLATION	0.6457	3.4387	0	0	0
XLOC_002274	ELONGATION_ARREST_AND_RECOVERY	0.5684	3.4347	0	0	0
XLOC_002274	RESPIRATORY_ELECTRON_TRANSPORT_ATP_SYNTHESIS_BY_CHEMIOSMOTIC_COUPLING_AND_HEAT_PRODUCTION_BY_UNCOUPLING_PROTEINS_	0.3964	3.4174	0	0	0
XLOC_002274	RESPIRATORY_ELECTRON_TRANSPORT	0.4209	3.4106	0	0	0
XLOC_002274	FORMATION_OF_TRANSCRIPTION_COUPLED_NER_TC_NER_REPAIR_COMPLEX	0.6081	3.3886	0	0	0
XLOC_002274	GENERIC_TRANSCRIPTION_PATHWAY	0.2329	3.375	0	0	0
XLOC_002274	M_G1_TRANSITION	0.4004	3.3743	0	0	0
XLOC_002274	REGULATION_OF_MRNA_STABILITY_BY_PROTEINS_THAT_BIND_AU_RICH_ELEMENTS	0.3882	3.3678	0	0	0
XLOC_002274	AUTODEGRADATION_OF_CDH1_BY_CDH1_APC_C	0.4432	3.3635	0	0	0
XLOC_002274	TRANSPORT_OF_MATURE_TRANSCRIPT_TO_CYTOPLASM	0.4891	3.3309	0	0	0
XLOC_002274	MITOCHONDRIAL_PROTEIN_IMPORT	0.4535	3.3239	0	0	0
XLOC_002274	ASSOCIATION_OF_TRIC_CCT_WITH_TARGET_PROTEINS_DURING_BIOSYNTHESIS	0.566	3.3052	0	0	0
XLOC_002274	APOPTOSIS	0.3011	3.2915	0	0	0
XLOC_002274	TRANSPORT_OF_MATURE_MRNA_DERIVED_FROM_AN_INTRONLESS_TRANSCRIPT	0.5523	3.2729	0	0	0
XLOC_002274	REGULATION_OF_ORNITHINE_DECARBOXYLASE_ODC	0.4582	3.2428	0	0	0
XLOC_002274	LOSS_OF_NLP_FROM_MITOTIC_CENTROSOMES	0.4454	3.1812	0	0	0
XLOC_002274	MITOCHONDRIAL_TRNA_AMINOACYLATION	0.6511	3.1665	0	0	0
XLOC_002274	PEPTIDE_CHAIN_ELONGATION	0.3547	3.1561	0	0	0
XLOC_002274	DNA_STRAND_ELONGATION	0.5472	3.1529	0	0	0
XLOC_002274	G2_M_CHECKPOINTS	0.5167	3.1425	0	0	0
XLOC_002274	P53_INDEPENDENT_G1_S_DNA_DAMAGE_CHECKPOINT	0.4569	3.14	0	0	0
XLOC_002274	SIGNALING_BY_WNT	0.4027	3.115	0	0	0
XLOC_002274	SCFSKP2_MEDIATED_DEGRADATION_OF_P27_P21	0.4254	3.1141	0	0	0
XLOC_002274	SCF_BETA_TRCP_MEDIATED_DEGRADATION_OF_EMI1	0.439	3.1076	0	0	0
XLOC_002274	CLEAVAGE_OF_GROWING_TRANSCRIPT_IN_THE_TERMINATION_REGION_	0.4909	3.0932	0	0	0
XLOC_002274	VIF_MEDIATED_DEGRADATION_OF_APOBEC3G	0.4339	3.0872	0	0	0
XLOC_002274	P53_DEPENDENT_G1_DNA_DAMAGE_RESPONSE	0.4207	3.0861	0	0	0
XLOC_002274	NEP_NS2_INTERACTS_WITH_THE_CELLULAR_EXPORT_MACHINERY	0.5649	3.0769	0	0	0
XLOC_002274	ANTIVIRAL_MECHANISM_BY_IFN_STIMULATED_GENES	0.3785	3.0692	0	0	0
XLOC_002274	ORC1_REMOVAL_FROM_CHROMATIN	0.3995	3.06	0	0	0
XLOC_002274	PROCESSING_OF_CAPPED_INTRONLESS_PRE_MRNA	0.5792	3.0539	0	0	0
XLOC_002274	CDT1_ASSOCIATION_WITH_THE_CDC6_ORC_ORIGIN_COMPLEX	0.4343	3.0501	0	0	0
XLOC_002274	SIGNALING_BY_TGF_BETA_RECEPTOR_COMPLEX	0.3934	3.0305	0	0	0
XLOC_002274	TRANSPORT_OF_RIBONUCLEOPROTEINS_INTO_THE_HOST_NUCLEUS	0.5648	3.0275	0	0	0
XLOC_002274	DESTABILIZATION_OF_MRNA_BY_AUF1_HNRNP_D0	0.4229	2.991	0	0	0
XLOC_002274	ASSEMBLY_OF_THE_PRE_REPLICATIVE_COMPLEX	0.3958	2.9865	0	0	0
XLOC_002274	CDK_MEDIATED_PHOSPHORYLATION_AND_REMOVAL_OF_CDC6	0.4357	2.9851	0	0	0
XLOC_002274	ABORTIVE_ELONGATION_OF_HIV1_TRANSCRIPT_IN_THE_ABSENCE_OF_TAT	0.5573	2.9784	0	0	0
XLOC_002274	DOWNSTREAM_SIGNALING_EVENTS_OF_B_CELL_RECEPTOR_BCR	0.3232	2.9777	0	0	0
XLOC_002274	RNA_POL_III_TRANSCRIPTION_INITIATION_FROM_TYPE_2_PROMOTER	0.5475	2.9269	0	0	0
XLOC_002274	AUTODEGRADATION_OF_THE_E3_UBIQUITIN_LIGASE_COP1	0.4196	2.9184	0	0	0
XLOC_002274	MICRORNA_MIRNA_BIOGENESIS	0.5623	2.9102	0	0	0
XLOC_002274	ACTIVATION_OF_THE_MRNA_UPON_BINDING_OF_THE_CAP_BINDING_COMPLEX_AND_EIFS_AND_SUBSEQUENT_BINDING_TO_43S	0.3891	2.9091	0	0	0
XLOC_002274	ACTIVATION_OF_NF_KAPPAB_IN_B_CELLS	0.373	2.9043	0	0	0
XLOC_002274	GLOBAL_GENOMIC_NER_GG_NER	0.5015	2.8953	0	0	0.001
XLOC_002274	RNA_POL_I_TRANSCRIPTION_TERMINATION	0.5854	2.8829	0	0	0.001
XLOC_002274	ACTIVATION_OF_ATR_IN_RESPONSE_TO_REPLICATION_STRESS	0.5106	2.8474	0	0	0.001
XLOC_002274	BIOSYNTHESIS_OF_THE_N_GLYCAN_PRECURSOR_DOLICHOL_LIPID_LINKED_OLIGOSACCHARIDE_LLO_AND_TRANSFER_TO_A_NASCENT_PROTEIN	0.5134	2.843	0	0	0.001
XLOC_002274	REGULATORY_RNA_PATHWAYS	0.5182	2.843	0	0	0.001
XLOC_002274	UNFOLDED_PROTEIN_RESPONSE	0.3359	2.831	0	0	0.001
XLOC_002274	RNA_POL_I_RNA_POL_III_AND_MITOCHONDRIAL_TRANSCRIPTION	0.2797	2.8118	0	0	0.001
XLOC_002274	PROTEIN_FOLDING	0.4024	2.7975	0	0	0.001
XLOC_002274	TRANS_GOLGI_NETWORK_VESICLE_BUDDING	0.3631	2.7763	0	0	0.001
XLOC_002274	LAGGING_STRAND_SYNTHESIS	0.5685	2.7751	0	0	0.001
XLOC_002274	DOUBLE_STRAND_BREAK_REPAIR	0.5288	2.7653	0	0	0.001
XLOC_002274	ER_PHAGOSOME_PATHWAY	0.3769	2.7414	0	0	0.001
XLOC_002274	EXTENSION_OF_TELOMERES	0.4998	2.7382	0	0	0.001
XLOC_002274	RNA_POL_III_TRANSCRIPTION	0.4385	2.7146	0	0	0.003
XLOC_002274	CROSS_PRESENTATION_OF_SOLUBLE_EXOGENOUS_ANTIGENS_ENDOSOMES	0.3927	2.7137	0	0	0.003
XLOC_002274	REGULATION_OF_APOPTOSIS	0.355	2.6946	0	0	0.004
XLOC_002274	REGULATION_OF_GLUCOKINASE_BY_GLUCOKINASE_REGULATORY_PROTEIN	0.4926	2.6826	0	0	0.004
XLOC_002274	GOLGI_ASSOCIATED_VESICLE_BIOGENESIS	0.3638	2.6626	0	0	0.004
XLOC_002274	POST_TRANSLATIONAL_PROTEIN_MODIFICATION	0.2225	2.659	0	0	0.004
XLOC_002274	FORMATION_OF_THE_TERNARY_COMPLEX_AND_SUBSEQUENTLY_THE_43S_COMPLEX	0.3741	2.6542	0	0	0.004
XLOC_002274	ACTIVATION_OF_CHAPERONE_GENES_BY_XBP1S	0.3826	2.6046	0	0.0001	0.008
XLOC_002274	RNA_POL_I_TRANSCRIPTION_INITIATION	0.5043	2.6006	0	0.0001	0.008
XLOC_002274	INTERACTIONS_OF_VPR_WITH_HOST_CELLULAR_PROTEINS	0.4537	2.5992	0	0.0001	0.008
XLOC_002274	FATTY_ACID_TRIACYLGLYCEROL_AND_KETONE_BODY_METABOLISM	0.2182	2.5638	0	0.0001	0.012
XLOC_002274	ADAPTIVE_IMMUNE_SYSTEM	0.1579	2.562	0	0.0001	0.013
XLOC_002274	METABOLISM_OF_NUCLEOTIDES	0.3052	2.5596	0	0.0001	0.014
XLOC_002274	CHROMOSOME_MAINTENANCE	0.2481	2.5382	0	0.0002	0.022
XLOC_002274	MRNA_3_END_PROCESSING	0.4646	2.5354	0	0.0002	0.022
XLOC_002274	BASE_EXCISION_REPAIR	0.5114	2.5281	0	0.0002	0.023
XLOC_002274	PROCESSIVE_SYNTHESIS_ON_THE_LAGGING_STRAND	0.5684	2.5265	0	0.0002	0.023
XLOC_002274	TRANSCRIPTIONAL_ACTIVITY_OF_SMAD2_SMAD3_SMAD4_HETEROTRIMER	0.4049	2.5181	0	0.0002	0.025
XLOC_002274	SIGNALING_BY_THE_B_CELL_RECEPTOR_BCR	0.2451	2.5094	0	0.0002	0.026
XLOC_002274	DESTABILIZATION_OF_MRNA_BY_TRISTETRAPROLIN_TTP	0.527	2.4986	0	0.0002	0.03
XLOC_002274	ACTIVATION_OF_THE_PRE_REPLICATIVE_COMPLEX	0.4643	2.4688	0.0015	0.0003	0.037
XLOC_002274	DESTABILIZATION_OF_MRNA_BY_BRF1	0.5235	2.4573	0	0.0003	0.043
XLOC_002274	ENDOSOMAL_SORTING_COMPLEX_REQUIRED_FOR_TRANSPORT_ESCRT	0.4468	2.4508	0	0.0003	0.045
XLOC_002274	FORMATION_OF_INCISION_COMPLEX_IN_GG_NER	0.5132	2.4379	0	0.0004	0.05
XLOC_002274	MHC_CLASS_II_ANTIGEN_PRESENTATION	0.2648	2.4273	0	0.0004	0.055
XLOC_002274	FANCONI_ANEMIA_PATHWAY	0.4898	2.4179	0	0.0004	0.058
XLOC_002274	DESTABILIZATION_OF_MRNA_BY_KSRP	0.5201	2.417	0	0.0004	0.058
XLOC_002274	APOPTOTIC_CLEAVAGE_OF_CELLULAR_PROTEINS	0.3763	2.4158	0	0.0004	0.058
XLOC_002274	CHOLESTEROL_BIOSYNTHESIS	0.4673	2.4052	0	0.0005	0.067
XLOC_002274	RNA_POL_III_TRANSCRIPTION_INITIATION_FROM_TYPE_3_PROMOTER	0.419	2.4005	0	0.0005	0.068
XLOC_002274	APOPTOTIC_EXECUTION_PHASE	0.325	2.3903	0	0.0005	0.073
XLOC_002274	TGF_BETA_RECEPTOR_SIGNALING_ACTIVATES_SMADS	0.4677	2.3889	0	0.0005	0.073
XLOC_002274	RNA_POL_III_CHAIN_ELONGATION	0.5038	2.377	0	0.0006	0.085
XLOC_002274	PYRUVATE_METABOLISM_AND_CITRIC_ACID_TCA_CYCLE	0.3556	2.371	0	0.0006	0.088
XLOC_002274	APC_CDC20_MEDIATED_DEGRADATION_OF_NEK2A	0.4878	2.3702	0	0.0006	0.088
XLOC_002274	PHOSPHOLIPID_METABOLISM	0.1951	2.3591	0	0.0007	0.095
XLOC_002274	TELOMERE_MAINTENANCE	0.269	2.3554	0	0.0007	0.098
XLOC_002274	RNA_POL_III_TRANSCRIPTION_TERMINATION	0.4709	2.3436	0	0.0008	0.112
XLOC_002274	ANTIGEN_PROCESSING_CROSS_PRESENTATION	0.2887	2.3259	0	0.0009	0.129
XLOC_002274	RESOLUTION_OF_AP_SITES_VIA_THE_MULTIPLE_NUCLEOTIDE_PATCH_REPLACEMENT_PATHWAY	0.5114	2.3134	0	0.001	0.14
XLOC_002274	DOWNREGULATION_OF_TGF_BETA_RECEPTOR_SIGNALING	0.4677	2.3066	0	0.0011	0.151
XLOC_002274	INHIBITION_OF_THE_PROTEOLYTIC_ACTIVITY_OF_APC_C_REQUIRED_FOR_THE_ONSET_OF_ANAPHASE_BY_MITOTIC_SPINDLE_CHECKPOINT_COMPONENTS	0.5077	2.3052	0.0033	0.0011	0.153
XLOC_002274	GLUCOSE_TRANSPORT	0.3588	2.2985	0	0.0011	0.16
XLOC_002274	G0_AND_EARLY_G1	0.4502	2.2957	0	0.0011	0.163
XLOC_002274	SIGNALLING_BY_NGF	0.1819	2.2941	0	0.0011	0.167
XLOC_002274	HOMOLOGOUS_RECOMBINATION_REPAIR_OF_REPLICATION_INDEPENDENT_DOUBLE_STRAND_BREAKS	0.5286	2.292	0	0.0012	0.169
XLOC_002274	SMAD2_SMAD3_SMAD4_HETEROTRIMER_REGULATES_TRANSCRIPTION	0.4195	2.2913	0.0015	0.0011	0.169
XLOC_002274	RNA_POL_I_TRANSCRIPTION	0.2648	2.263	0.0013	0.0014	0.204
XLOC_002274	RECYCLING_PATHWAY_OF_L1	0.3887	2.2506	0	0.0015	0.218
XLOC_002274	PHOSPHORYLATION_OF_THE_APC_C	0.5035	2.2344	0	0.0016	0.235
XLOC_002274	E2F_MEDIATED_REGULATION_OF_DNA_REPLICATION	0.4175	2.2312	0.0015	0.0016	0.24
XLOC_002274	APC_C_CDC20_MEDIATED_DEGRADATION_OF_CYCLIN_B	0.4818	2.2309	0.0016	0.0016	0.24
XLOC_002274	SIGNALING_BY_ERBB4	0.2407	2.2205	0.0025	0.0018	0.258
XLOC_002274	POST_TRANSLATIONAL_MODIFICATION_SYNTHESIS_OF_GPI_ANCHORED_PROTEINS	0.3873	2.1848	0.003	0.0025	0.343
XLOC_002274	DEPOSITION_OF_NEW_CENPA_CONTAINING_NUCLEOSOMES_AT_THE_CENTROMERE	0.2817	2.1817	0	0.0025	0.346
XLOC_002274	SIGNALING_BY_EGFR_IN_CANCER	0.2221	2.1667	0.0012	0.0027	0.371
XLOC_002274	TRIF_MEDIATED_TLR3_SIGNALING	0.2718	2.1658	0	0.0027	0.373
XLOC_002274	SIGNALING_BY_HIPPO	0.4613	2.1498	0.0016	0.003	0.405
XLOC_002274	SIGNAL_TRANSDUCTION_BY_L1	0.3465	2.1399	0.0059	0.0033	0.431
XLOC_002274	SYNTHESIS_OF_PIPS_AT_THE_GOLGI_MEMBRANE	0.4608	2.1212	0.0032	0.0037	0.474
XLOC_002274	FATTY_ACYL_COA_BIOSYNTHESIS	0.4306	2.1175	0.0031	0.0038	0.483
XLOC_002274	SIGNALING_BY_ERBB2	0.2175	2.1174	0.0025	0.0038	0.483
XLOC_002274	PURINE_METABOLISM	0.3515	2.1122	0	0.0039	0.492
XLOC_002274	INSULIN_SYNTHESIS_AND_PROCESSING	0.4364	2.1041	0.003	0.004	0.517
XLOC_002274	NGF_SIGNALLING_VIA_TRKA_FROM_THE_PLASMA_MEMBRANE	0.1957	2.1009	0.006	0.0041	0.52
XLOC_002274	PPARA_ACTIVATES_GENE_EXPRESSION	0.2126	2.0888	0	0.0044	0.551
XLOC_002274	CELL_JUNCTION_ORGANIZATION	0.2442	2.0641	0.0013	0.0052	0.61
XLOC_002274	G1_PHASE	0.3322	2.0604	0.0071	0.0053	0.618
XLOC_002274	MAP_KINASE_ACTIVATION_IN_TLR_CASCADE	0.3028	2.0491	0.0068	0.0057	0.649
XLOC_002274	SHC1_EVENTS_IN_ERBB4_SIGNALING	0.4146	2.0437	0.0016	0.0059	0.659
XLOC_002274	METABOLISM_OF_LIPIDS_AND_LIPOPROTEINS	0.1283	2.043	0	0.0059	0.663
XLOC_002274	TRAF6_MEDIATED_INDUCTION_OF_NFKB_AND_MAP_KINASES_UPON_TLR7_8_OR_9_ACTIVATION	0.246	2.0273	0.0026	0.0065	0.705
XLOC_002274	SIGNALING_BY_CONSTITUTIVELY_ACTIVE_EGFR	0.424	2.0194	0.0048	0.0069	0.728
XLOC_002274	FORMATION_OF_TUBULIN_FOLDING_INTERMEDIATES_BY_CCT_TRIC	0.4478	2.009	0.0016	0.0075	0.76
XLOC_002274	NEGATIVE_REGULATORS_OF_RIG_I_MDA5_SIGNALING	0.3409	2.005	0.0014	0.0076	0.768
XLOC_002274	SIGNALING_BY_NOTCH	0.2101	2.0035	0.0038	0.0076	0.773
XLOC_002274	DOWNREGULATION_OF_SMAD2_3_SMAD4_TRANSCRIPTIONAL_ACTIVITY	0.4261	1.9939	0.0016	0.0081	0.796
XLOC_002274	GRB2_EVENTS_IN_ERBB2_SIGNALING	0.3859	1.9707	0.0076	0.0094	0.85
XLOC_002274	PREFOLDIN_MEDIATED_TRANSFER_OF_SUBSTRATE_TO_CCT_TRIC	0.3839	1.9579	0.0076	0.0102	0.877
XLOC_002274	NFKB_AND_MAP_KINASES_ACTIVATION_MEDIATED_BY_TLR4_SIGNALING_REPERTOIRE	0.2479	1.9516	0.004	0.0105	0.88
XLOC_002274	ACTIVATED_TLR4_SIGNALLING	0.2147	1.9402	0.0039	0.0111	0.891
XLOC_002274	CONVERSION_FROM_APC_C_CDC20_TO_APC_C_CDH1_IN_LATE_ANAPHASE	0.4414	1.9242	0.0048	0.0123	0.916
XLOC_002274	NUCLEAR_EVENTS_KINASE_AND_TRANSCRIPTION_FACTOR_ACTIVATION	0.3734	1.9221	0.0079	0.0124	0.917
XLOC_002274	MEIOTIC_RECOMBINATION	0.216	1.9086	0.0063	0.0136	0.935
XLOC_002274	MAPK_TARGETS_NUCLEAR_EVENTS_MEDIATED_BY_MAP_KINASES	0.3435	1.9083	0.0073	0.0135	0.936
XLOC_002274	SIGNALLING_TO_RAS	0.3554	1.8993	0.0061	0.0143	0.944
XLOC_002274	MEIOSIS	0.194	1.8976	0.0113	0.0144	0.944
XLOC_002274	CIRCADIAN_CLOCK	0.2525	1.8886	0.0096	0.0151	0.951
XLOC_002274	P75_NTR_RECEPTOR_MEDIATED_SIGNALLING	0.216	1.8783	0.0168	0.016	0.962
XLOC_002274	DOWNSTREAM_SIGNAL_TRANSDUCTION	0.2026	1.8751	0.0101	0.0162	0.968
XLOC_002274	CITRIC_ACID_CYCLE_TCA_CYCLE	0.3922	1.8698	0.0135	0.0166	0.97
XLOC_002274	PRE_NOTCH_EXPRESSION_AND_PROCESSING	0.2817	1.8678	0.0072	0.0167	0.97
XLOC_002274	PI3K_EVENTS_IN_ERBB2_SIGNALING	0.2701	1.8644	0.0042	0.017	0.977
XLOC_002274	PI_METABOLISM	0.2623	1.8626	0.0099	0.0171	0.977
XLOC_002274	PYRUVATE_METABOLISM	0.3958	1.8613	0.0138	0.0171	0.978
XLOC_002274	KINESINS	0.3497	1.8608	0.0075	0.0171	0.979
XLOC_002274	CELL_CELL_COMMUNICATION	0.1838	1.8578	0.0061	0.0173	0.981
XLOC_002274	PI3K_EVENTS_IN_ERBB4_SIGNALING	0.2905	1.8501	0.0073	0.0181	0.983
XLOC_002274	METABOLISM_OF_VITAMINS_AND_COFACTORS	0.2512	1.829	0.0085	0.0203	0.989
XLOC_002274	SIGNALLING_TO_ERKS	0.2933	1.8255	0.0116	0.0207	0.992
XLOC_002274	PRE_NOTCH_TRANSCRIPTION_AND_TRANSLATION	0.3301	1.8251	0.0153	0.0206	0.992
XLOC_002274	GAB1_SIGNALOSOME	0.2866	1.8246	0.0139	0.0206	0.992
XLOC_002274	SYNTHESIS_OF_GLYCOSYLPHOSPHATIDYLINOSITOL_GPI	0.3878	1.8125	0.0143	0.022	0.993
XLOC_002274	SIGNALING_BY_ROBO_RECEPTOR	0.3184	1.8104	0.0113	0.0222	0.993
XLOC_002274	EGFR_DOWNREGULATION	0.3354	1.8068	0.0063	0.0225	0.993
XLOC_002274	TRANSCRIPTIONAL_REGULATION_OF_WHITE_ADIPOCYTE_DIFFERENTIATION	0.2132	1.7932	0.0124	0.0241	0.996
XLOC_002274	PI3K_AKT_ACTIVATION	0.285	1.7804	0.0174	0.0258	0.996
XLOC_002274	DIABETES_PATHWAYS	0.1713	1.7767	0.0207	0.0262	0.996
XLOC_002274	ERK_MAPK_TARGETS	0.3668	1.7691	0.0156	0.0272	0.996
XLOC_002274	MYD88_MAL_CASCADE_INITIATED_ON_PLASMA_MEMBRANE	0.2079	1.7661	0.0196	0.0277	0.996
XLOC_002274	ANTIGEN_PRESENTATION_FOLDING_ASSEMBLY_AND_PEPTIDE_LOADING_OF_CLASS_I_MHC	0.3853	1.7656	0.0225	0.0276	0.996
XLOC_002274	RNA_POL_I_PROMOTER_OPENING	0.2327	1.7559	0.0164	0.0291	0.997
XLOC_002274	PKB_MEDIATED_EVENTS	0.3064	1.7557	0.0145	0.0291	0.997
XLOC_002274	SPHINGOLIPID_DE_NOVO_BIOSYNTHESIS	0.3194	1.7489	0.0222	0.0301	0.998
XLOC_002274	PACKAGING_OF_TELOMERE_ENDS	0.243	1.7471	0.0236	0.0302	0.998
XLOC_002274	SYNTHESIS_AND_INTERCONVERSION_OF_NUCLEOTIDE_DI_AND_TRIPHOSPHATES	0.3819	1.743	0.0156	0.0308	0.999
XLOC_002274	CELL_CELL_JUNCTION_ORGANIZATION	0.2298	1.7133	0.0214	0.0362	1
XLOC_002274	SPHINGOLIPID_METABOLISM	0.2099	1.7131	0.0277	0.0361	1
XLOC_002274	PIP3_ACTIVATES_AKT_SIGNALING	0.2945	1.7047	0.0255	0.0376	1
XLOC_002274	NOTCH1_INTRACELLULAR_DOMAIN_REGULATES_TRANSCRIPTION	0.2553	1.6898	0.0237	0.0406	1
XLOC_002274	PROLONGED_ERK_ACTIVATION_EVENTS	0.3429	1.6617	0.0302	0.0468	1
XLOC_002274	PERK_REGULATED_GENE_EXPRESSION	0.2995	1.6608	0.0471	0.0468	1
XLOC_002274	TRAF6_MEDIATED_NFKB_ACTIVATION	0.3251	1.6424	0.0341	0.0514	1
XLOC_002274	IL1_SIGNALING	0.257	1.6103	0.044	0.0602	1
XLOC_002274	YAP1_AND_WWTR1_TAZ_STIMULATED_GENE_EXPRESSION	0.2994	1.5953	0.0444	0.0649	1
XLOC_002274	MEIOTIC_SYNAPSIS	0.1929	1.59	0.0382	0.0663	1
XLOC_002274	TOLL_RECEPTOR_CASCADES	0.1609	1.5872	0.0375	0.067	1
XLOC_002274	NOD1_2_SIGNALING_PATHWAY	0.2869	1.5703	0.0457	0.0728	1
XLOC_002274	INTERFERON_SIGNALING	0.142	1.5695	0.0554	0.0728	1
XLOC_002274	BMAL1_CLOCK_NPAS2_ACTIVATES_CIRCADIAN_EXPRESSION	0.2378	1.5558	0.0574	0.0779	1
XLOC_002274	SIGNALING_BY_SCF_KIT	0.1782	1.5537	0.0556	0.0783	1
XLOC_002274	ARMS_MEDIATED_ACTIVATION	0.3369	1.5491	0.0449	0.0799	1
XLOC_002274	SIGNALING_BY_NOTCH1	0.1893	1.5422	0.0582	0.0822	1
XLOC_002274	TRIGLYCERIDE_BIOSYNTHESIS	0.2317	1.5406	0.0645	0.0825	1
XLOC_002274	LYSOSOME_VESICLE_BIOGENESIS	0.3102	1.5379	0.0703	0.0833	1
XLOC_002274	NUCLEOTIDE_BINDING_DOMAIN_LEUCINE_RICH_REPEAT_CONTAINING_RECEPTOR_NLR_SIGNALING_PATHWAYS	0.2349	1.5357	0.0596	0.0838	1
XLOC_002274	INTRINSIC_PATHWAY_FOR_APOPTOSIS	0.2653	1.5282	0.0508	0.0866	1
XLOC_002274	CYTOKINE_SIGNALING_IN_IMMUNE_SYSTEM	0.1144	1.5067	0.0639	0.0952	1
XLOC_002274	RIG_I_MDA5_MEDIATED_INDUCTION_OF_IFN_ALPHA_BETA_PATHWAYS	0.1785	1.5054	0.0623	0.0955	1
XLOC_002274	TRANSPORT_TO_THE_GOLGI_AND_SUBSEQUENT_MODIFICATION	0.2394	1.481	0.0779	0.1069	1
XLOC_002274	TRANSFERRIN_ENDOCYTOSIS_AND_RECYCLING	0.2732	1.4612	0.0807	0.1165	1
XLOC_002274	CELL_DEATH_SIGNALLING_VIA_NRAGE_NRIF_AND_NADE	0.1896	1.4519	0.0847	0.1213	1
XLOC_002274	ACTIVATION_OF_GENES_BY_ATF4	0.267	1.4414	0.0817	0.1267	1
XLOC_002274	AMINO_ACID_SYNTHESIS_AND_INTERCONVERSION_TRANSAMINATION	0.315	1.4392	0.0923	0.1275	1
XLOC_002274	GLYCEROPHOSPHOLIPID_BIOSYNTHESIS	0.1607	1.4352	0.0959	0.1292	1
XLOC_002274	GLUTATHIONE_CONJUGATION	0.2753	1.4183	0.0984	0.1386	1
XLOC_002274	RORA_ACTIVATES_CIRCADIAN_EXPRESSION	0.2669	1.4163	0.0936	0.1393	1
XLOC_002274	PYRIMIDINE_METABOLISM	0.2609	1.4135	0.0984	0.1404	1
XLOC_002274	SIGNALING_BY_RHO_GTPASES	0.1421	1.3952	0.1129	0.1516	1
XLOC_002274	BRANCHED_CHAIN_AMINO_ACID_CATABOLISM	0.3067	1.3943	0.1128	0.1516	1
XLOC_002274	SHC_RELATED_EVENTS	0.3078	1.3809	0.1217	0.1599	1
XLOC_002274	INSULIN_RECEPTOR_RECYCLING	0.2745	1.3792	0.1031	0.1605	1
XLOC_002274	CIRCADIAN_REPRESSION_OF_EXPRESSION_BY_REV_ERBA	0.265	1.3773	0.1193	0.161	1
XLOC_002274	SULFUR_AMINO_ACID_METABOLISM	0.2607	1.374	0.1294	0.1627	1
XLOC_002274	ADHERENS_JUNCTIONS_INTERACTIONS	0.2441	1.3551	0.1306	0.175	1
XLOC_002274	PEROXISOMAL_LIPID_METABOLISM	0.2764	1.3529	0.1266	0.176	1
XLOC_002274	SIGNALING_BY_INSULIN_RECEPTOR	0.1353	1.3509	0.1427	0.1768	1
XLOC_002274	SEMA4D_INDUCED_CELL_MIGRATION_AND_GROWTH_CONE_COLLAPSE	0.2441	1.3381	0.1467	0.1858	1
XLOC_002274	METABOLISM_OF_CARBOHYDRATES	0.1008	1.3277	0.1452	0.1928	1
XLOC_002274	GAP_JUNCTION_ASSEMBLY	0.2768	1.3206	0.1561	0.1978	1
XLOC_002274	GAP_JUNCTION_TRAFFICKING	0.2371	1.315	0.1624	0.2015	1
XLOC_002274	ENERGY_DEPENDENT_REGULATION_OF_MTOR_BY_LKB1_AMPK	0.2731	1.2826	0.174	0.2268	1
XLOC_002274	BASIGIN_INTERACTIONS	0.2428	1.2826	0.1715	0.2277	1
XLOC_002274	SIGNALING_BY_PDGF	0.1246	1.282	0.2083	0.2266	1
XLOC_002274	SEMA4D_IN_SEMAPHORIN_SIGNALING	0.2191	1.2636	0.1966	0.2421	1
XLOC_002274	TIGHT_JUNCTION_INTERACTIONS	0.2204	1.2413	0.2157	0.2619	1
XLOC_002274	SYNTHESIS_OF_PIPS_AT_THE_PLASMA_MEMBRANE	0.2096	1.238	0.2129	0.264	1
XLOC_002274	NEF_MEDIATES_DOWN_MODULATION_OF_CELL_SURFACE_RECEPTORS_BY_RECRUITING_THEM_TO_CLATHRIN_ADAPTERS	0.2443	1.2326	0.2006	0.2683	1
XLOC_002274	ZINC_TRANSPORTERS	0.2774	1.2309	0.2032	0.269	1
XLOC_002274	PTM_GAMMA_CARBOXYLATION_HYPUSINE_FORMATION_AND_ARYLSULFATASE_ACTIVATION	0.2101	1.1842	0.2684	0.3152	1
XLOC_002274	TAK1_ACTIVATES_NFKB_BY_PHOSPHORYLATION_AND_ACTIVATION_OF_IKKS_COMPLEX	0.2414	1.1831	0.2516	0.3153	1
XLOC_002274	FACTORS_INVOLVED_IN_MEGAKARYOCYTE_DEVELOPMENT_AND_PLATELET_PRODUCTION	0.1137	1.168	0.2715	0.331	1
XLOC_002274	REGULATION_OF_HYPOXIA_INDUCIBLE_FACTOR_HIF_BY_OXYGEN	0.2278	1.1675	0.2615	0.3304	1
XLOC_002274	PHASE_II_CONJUGATION	0.1524	1.166	0.2606	0.3309	1
XLOC_002274	CD28_CO_STIMULATION	0.1929	1.1651	0.2692	0.3308	1
XLOC_002274	NEPHRIN_INTERACTIONS	0.2434	1.1637	0.2701	0.3311	1
XLOC_002274	SIGNALING_BY_FGFR1_FUSION_MUTANTS	0.2591	1.1516	0.2573	0.3434	1
XLOC_002274	AXON_GUIDANCE	0.0858	1.1445	0.3072	0.3499	1
XLOC_002274	SIGNALING_BY_FGFR_IN_DISEASE	0.1104	1.1402	0.3092	0.3537	1
XLOC_002274	IRON_UPTAKE_AND_TRANSPORT	0.1829	1.1394	0.309	0.3534	1
XLOC_002274	GLYCOLYSIS	0.2068	1.1331	0.3015	0.3592	1
XLOC_002274	TIE2_SIGNALING	0.2454	1.1287	0.3041	0.3632	1
XLOC_002274	CD28_DEPENDENT_PI3K_AKT_SIGNALING	0.2259	1.1278	0.3054	0.363	1
XLOC_002274	GLYCOSPHINGOLIPID_METABOLISM	0.1687	1.1043	0.3179	0.3895	1
XLOC_002274	GLUCOSE_METABOLISM	0.1398	1.0919	0.3521	0.4034	1
XLOC_002274	ACTIVATION_OF_BH3_ONLY_PROTEINS	0.2435	1.0857	0.3287	0.4096	1
XLOC_002274	SIGNALING_BY_ILS	0.1102	1.0817	0.3549	0.4133	1
XLOC_002274	L1CAM_INTERACTIONS	0.1219	1.0816	0.3715	0.4121	1
XLOC_002274	INSULIN_RECEPTOR_SIGNALLING_CASCADE	0.1194	1.071	0.3748	0.4242	1
XLOC_002274	G_ALPHA1213_SIGNALLING_EVENTS	0.1231	1.0517	0.3949	0.4474	1
XLOC_002274	METABOLISM_OF_AMINO_ACIDS_AND_DERIVATIVES	0.0862	1.0449	0.4306	0.4547	1
XLOC_002274	O_LINKED_GLYCOSYLATION_OF_MUCINS	0.137	1.0394	0.3959	0.4605	1
XLOC_002274	ACTIVATED_AMPK_STIMULATES_FATTY_ACID_OXIDATION_IN_MUSCLE	0.2203	1.0384	0.4098	0.4603	1
XLOC_002274	SEMAPHORIN_INTERACTIONS	0.1273	1.0282	0.4068	0.4721	1
XLOC_002274	SIGNALING_BY_BMP	0.1994	1.0012	0.4417	0.5063	1
XLOC_002274	TRAF6_MEDIATED_IRF7_ACTIVATION	0.1699	0.9936	0.452	0.515	1
XLOC_002274	SIGNALING_BY_FGFR	0.0986	0.9744	0.4827	0.5396	1
XLOC_002274	ACTIVATED_NOTCH1_TRANSMITS_SIGNAL_TO_THE_NUCLEUS	0.1725	0.9725	0.4786	0.5404	1
XLOC_002274	PROTEOLYTIC_CLEAVAGE_OF_SNARE_COMPLEX_PROTEINS	0.1976	0.9089	0.5584	0.6285	1
XLOC_002274	SYNTHESIS_OF_PC	0.1971	0.9038	0.5654	0.6337	1
XLOC_002274	SIGNAL_AMPLIFICATION	0.1473	0.8965	0.5723	0.6422	1
XLOC_002274	NRAGE_SIGNALS_DEATH_THROUGH_JNK	0.1286	0.8944	0.5803	0.6433	1
XLOC_002274	CTLA4_INHIBITORY_SIGNALING	0.1821	0.8829	0.5849	0.6577	1
XLOC_002274	INTERFERON_ALPHA_BETA_SIGNALING	0.1123	0.8781	0.5827	0.6627	1
XLOC_002274	DARPP_32_EVENTS	0.1817	0.8775	0.6025	0.6614	1
XLOC_002274	SYNTHESIS_OF_PA	0.1495	0.8637	0.5989	0.6791	1
XLOC_002274	RIP_MEDIATED_NFKB_ACTIVATION_VIA_DAI	0.186	0.8607	0.6166	0.6813	1
XLOC_002274	DOWNSTREAM_SIGNALING_OF_ACTIVATED_FGFR	0.0867	0.8489	0.629	0.6957	1
XLOC_002274	SIGNALING_BY_FGFR1_MUTANTS	0.1483	0.833	0.6716	0.7159	1
XLOC_002274	EFFECTS_OF_PIP2_HYDROLYSIS	0.1613	0.8283	0.6631	0.7206	1
XLOC_002274	REGULATION_OF_KIT_SIGNALING	0.177	0.8226	0.6692	0.7263	1
XLOC_002274	GLYCOSAMINOGLYCAN_METABOLISM	0.081	0.8205	0.6711	0.7271	1
XLOC_002274	ADP_SIGNALLING_THROUGH_P2RY1	0.1472	0.8095	0.7134	0.7405	1
XLOC_002274	METAL_ION_SLC_TRANSPORTERS	0.1484	0.7883	0.7247	0.7673	1
XLOC_002274	THROMBOXANE_SIGNALLING_THROUGH_TP_RECEPTOR	0.1472	0.7872	0.6959	0.7663	1
XLOC_002274	N_GLYCAN_ANTENNAE_ELONGATION_IN_THE_MEDIAL_TRANS_GOLGI	0.1686	0.7778	0.7262	0.7767	1
XLOC_002274	NUCLEAR_SIGNALING_BY_ERBB4	0.1256	0.7752	0.7416	0.7779	1
XLOC_002274	REGULATION_OF_SIGNALING_BY_CBL	0.1637	0.7708	0.7519	0.7815	1
XLOC_002274	BOTULINUM_NEUROTOXICITY	0.1588	0.7669	0.7558	0.7844	1
XLOC_002274	INTEGRIN_CELL_SURFACE_INTERACTIONS	0.0865	0.7579	0.7522	0.7941	1
XLOC_002274	OPIOID_SIGNALLING	0.0866	0.7508	0.7471	0.8007	1
XLOC_002274	PI_3K_CASCADE	0.0983	0.745	0.772	0.8058	1
XLOC_002274	THE_ROLE_OF_NEF_IN_HIV1_REPLICATION_AND_DISEASE_PATHOGENESIS	0.1295	0.7449	0.7586	0.8035	1
XLOC_002274	DEVELOPMENTAL_BIOLOGY	0.049	0.7355	0.8058	0.8128	1
XLOC_002274	NETRIN1_SIGNALING	0.1119	0.734	0.7966	0.8124	1
XLOC_002274	PLC_BETA_MEDIATED_EVENTS	0.1081	0.7236	0.8073	0.8226	1
XLOC_002274	KERATAN_SULFATE_KERATIN_METABOLISM	0.1216	0.708	0.8284	0.8385	1
XLOC_002274	KERATAN_SULFATE_BIOSYNTHESIS	0.1216	0.6841	0.8333	0.8633	1
XLOC_002274	CHONDROITIN_SULFATE_DERMATAN_SULFATE_METABOLISM	0.0965	0.6752	0.8481	0.8705	1
XLOC_002274	POST_NMDA_RECEPTOR_ACTIVATION_EVENTS	0.1051	0.6417	0.9135	0.9016	1
XLOC_002274	HS_GAG_BIOSYNTHESIS	0.1054	0.628	0.9152	0.9113	1
XLOC_002274	GLUCONEOGENESIS	0.0977	0.5788	0.9485	0.9474	1
XLOC_002274	CREB_PHOSPHORYLATION_THROUGH_THE_ACTIVATION_OF_RAS	0.0986	0.5446	0.9573	0.9651	1
XLOC_002274	INTEGRIN_ALPHAIIB_BETA3_SIGNALING	0.0811	0.4496	0.9985	0.9933	1
XLOC_002274	ANTIGEN_ACTIVATES_B_CELL_RECEPTOR_LEADING_TO_GENERATION_OF_SECOND_MESSENGERS	-0.0922	-0.6111	0.9455	0.9476	1
XLOC_002274	TRANSPORT_OF_VITAMINS_NUCLEOSIDES_AND_RELATED_MOLECULES	-0.0935	-0.6505	0.9263	0.922	1
XLOC_002274	ACYL_CHAIN_REMODELLING_OF_PS	-0.1463	-0.6843	0.869	0.8941	1
XLOC_002274	ACYL_CHAIN_REMODELLING_OF_PG	-0.1364	-0.6894	0.8765	0.8947	1
XLOC_002274	INTERFERON_GAMMA_SIGNALING	-0.083	-0.7313	0.8056	0.8495	1
XLOC_002274	PKA_MEDIATED_PHOSPHORYLATION_OF_CREB	-0.1478	-0.7467	0.8075	0.8342	1
XLOC_002274	ION_TRANSPORT_BY_P_TYPE_ATPASES	-0.1048	-0.7539	0.7987	0.83	1
XLOC_002274	LATENT_INFECTION_OF_HOMO_SAPIENS_WITH_MYCOBACTERIUM_TUBERCULOSIS	-0.1149	-0.7614	0.7815	0.8251	1
XLOC_002274	ACYL_CHAIN_REMODELLING_OF_PC	-0.1378	-0.7951	0.7441	0.7799	1
XLOC_002274	CHONDROITIN_SULFATE_BIOSYNTHESIS	-0.1456	-0.7999	0.7202	0.7785	1
XLOC_002274	SIGNALING_BY_FGFR_MUTANTS	-0.109	-0.8511	0.6431	0.7017	1
XLOC_002274	IL_2_SIGNALING	-0.105	-0.8522	0.6522	0.7052	1
XLOC_002274	GLUTAMATE_NEUROTRANSMITTER_RELEASE_CYCLE	-0.1811	-0.8831	0.5914	0.6598	1
XLOC_002274	HS_GAG_DEGRADATION	-0.1601	-0.8974	0.569	0.6422	1
XLOC_002274	INFLAMMASOMES	-0.1868	-0.9006	0.5645	0.6421	1
XLOC_002274	ACYL_CHAIN_REMODELLING_OF_PE	-0.1561	-0.9214	0.5342	0.6124	1
XLOC_002274	TRAFFICKING_OF_AMPA_RECEPTORS	-0.15	-0.9555	0.5016	0.5624	1
XLOC_002274	ACTIVATION_OF_NMDA_RECEPTOR_UPON_GLUTAMATE_BINDING_AND_POSTSYNAPTIC_EVENTS	-0.1287	-0.9572	0.5017	0.5644	1
XLOC_002274	ADP_SIGNALLING_THROUGH_P2RY12	-0.1708	-0.9607	0.4986	0.5633	1
XLOC_002274	DAG_AND_IP3_SIGNALING	-0.1445	-0.9625	0.4663	0.5651	1
XLOC_002274	DOWNSTREAM_TCR_SIGNALING	-0.1506	-0.99	0.4451	0.5255	1
XLOC_002274	GPVI_MEDIATED_ACTIVATION_CASCADE	-0.1496	-1.0005	0.4601	0.5135	1
XLOC_002274	COSTIMULATION_BY_THE_CD28_FAMILY	-0.1053	-1.0295	0.3506	0.4729	1
XLOC_002274	REGULATION_OF_IFNA_SIGNALING	-0.1789	-1.0317	0.3763	0.4736	1
XLOC_002274	THROMBIN_SIGNALLING_THROUGH_PROTEINASE_ACTIVATED_RECEPTORS_PARS	-0.1399	-1.0368	0.3897	0.4699	1
XLOC_002274	G_PROTEIN_BETA_GAMMA_SIGNALLING	-0.1638	-1.0632	0.3658	0.4356	1
XLOC_002274	REGULATION_OF_INSULIN_SECRETION_BY_GLUCAGON_LIKE_PEPTIDE1	-0.134	-1.065	0.3827	0.4367	1
XLOC_002274	CA_DEPENDENT_EVENTS	-0.1689	-1.0689	0.3742	0.4349	1
XLOC_002274	G_BETA_GAMMA_SIGNALLING_THROUGH_PI3KGAMMA	-0.1773	-1.0841	0.3344	0.4168	1
XLOC_002274	SIGNALING_BY_NODAL	-0.2276	-1.1015	0.3102	0.3962	1
XLOC_002274	INHIBITION_OF_INSULIN_SECRETION_BY_ADRENALINE_NORADRENALINE	-0.1772	-1.107	0.2991	0.3922	1
XLOC_002274	PLATELET_AGGREGATION_PLUG_FORMATION	-0.153	-1.1331	0.2929	0.3613	1
XLOC_002274	PI3K_CASCADE	-0.1122	-1.1423	0.2898	0.3529	1
XLOC_002274	HEPARAN_SULFATE_HEPARIN_HS_GAG_METABOLISM	-0.137	-1.1695	0.2186	0.3231	1
XLOC_002274	G_BETA_GAMMA_SIGNALLING_THROUGH_PLC_BETA	-0.2089	-1.1741	0.2674	0.3204	1
XLOC_002274	IL_RECEPTOR_SHC_SIGNALING	-0.1832	-1.1904	0.2226	0.3048	1
XLOC_002274	SMOOTH_MUSCLE_CONTRACTION	-0.2169	-1.2152	0.2262	0.2802	1
XLOC_002274	NUCLEAR_RECEPTOR_TRANSCRIPTION_PATHWAY	-0.1372	-1.2246	0.1544	0.2731	1
XLOC_002274	A_TETRASACCHARIDE_LINKER_SEQUENCE_IS_REQUIRED_FOR_GAG_SYNTHESIS	-0.2038	-1.2382	0.2018	0.2616	1
XLOC_002274	PROSTACYCLIN_SIGNALLING_THROUGH_PROSTACYCLIN_RECEPTOR	-0.2349	-1.2479	0.1752	0.2541	1
XLOC_002274	IL_3_5_AND_GM_CSF_SIGNALING	-0.155	-1.248	0.1845	0.2565	1
XLOC_002274	ACYL_CHAIN_REMODELLING_OF_PI	-0.2618	-1.2498	0.1905	0.2574	1
XLOC_002274	GLUCAGON_SIGNALING_IN_METABOLIC_REGULATION	-0.1788	-1.2523	0.1821	0.2576	1
XLOC_002274	REGULATION_OF_WATER_BALANCE_BY_RENAL_AQUAPORINS	-0.1595	-1.2687	0.1812	0.2441	1
XLOC_002274	G_PROTEIN_ACTIVATION	-0.2081	-1.3123	0.1624	0.2072	1
XLOC_002274	AMINO_ACID_TRANSPORT_ACROSS_THE_PLASMA_MEMBRANE	-0.1918	-1.3591	0.0972	0.1729	1
XLOC_002274	INTEGRATION_OF_ENERGY_METABOLISM	-0.1	-1.3632	0.0909	0.1719	1
XLOC_002274	PLATELET_CALCIUM_HOMEOSTASIS	-0.2739	-1.3701	0.0997	0.1687	1
XLOC_002274	ABCA_TRANSPORTERS_IN_LIPID_HOMEOSTASIS	-0.2922	-1.3802	0.1273	0.1635	1
XLOC_002274	FRS2_MEDIATED_CASCADE	-0.1848	-1.386	0.1073	0.1616	1
XLOC_002274	MYOGENESIS	-0.2231	-1.4107	0.1067	0.1465	1
XLOC_002274	G_ALPHA_Z_SIGNALLING_EVENTS	-0.1696	-1.4261	0.0959	0.1384	1
XLOC_002274	NEGATIVE_REGULATION_OF_FGFR_SIGNALING	-0.1947	-1.4488	0.0847	0.1262	1
XLOC_002274	ACTIVATION_OF_KAINATE_RECEPTORS_UPON_GLUTAMATE_BINDING	-0.2203	-1.4627	0.0665	0.1202	0.999
XLOC_002274	GROWTH_HORMONE_RECEPTOR_SIGNALING	-0.2544	-1.4683	0.0737	0.1188	0.999
XLOC_002274	SYNTHESIS_OF_BILE_ACIDS_AND_BILE_SALTS_VIA_7ALPHA_HYDROXYCHOLESTEROL	-0.3177	-1.469	0.0762	0.1198	0.999
XLOC_002274	GABA_SYNTHESIS_RELEASE_REUPTAKE_AND_DEGRADATION	-0.2933	-1.4948	0.0678	0.1082	0.999
XLOC_002274	CELL_SURFACE_INTERACTIONS_AT_THE_VASCULAR_WALL	-0.1381	-1.5035	0.0591	0.105	0.999
XLOC_002274	TCR_SIGNALING	-0.1726	-1.5152	0.0714	0.1009	0.999
XLOC_002274	RAS_ACTIVATION_UOPN_CA2_INFUX_THROUGH_NMDA_RECEPTOR	-0.3252	-1.5629	0.0481	0.0817	0.997
XLOC_002274	PLATELET_ACTIVATION_SIGNALING_AND_AGGREGATION	-0.0972	-1.6475	0.0221	0.0546	0.984
XLOC_002274	SYNTHESIS_SECRETION_AND_INACTIVATION_OF_GLP1	-0.3425	-1.709	0.0139	0.0406	0.957
XLOC_002274	AQUAPORIN_MEDIATED_TRANSPORT	-0.204	-1.7201	0.0252	0.0389	0.955
XLOC_002274	ABC_FAMILY_PROTEINS_MEDIATED_TRANSPORT	-0.2595	-1.7437	0.0354	0.0352	0.937
XLOC_002274	COLLAGEN_FORMATION	-0.1855	-1.7825	0.0115	0.0291	0.881
XLOC_002274	NCAM_SIGNALING_FOR_NEURITE_OUT_GROWTH	-0.1779	-1.7877	0.0185	0.0288	0.873
XLOC_002274	SHC_MEDIATED_CASCADE	-0.2725	-1.7901	0.0124	0.0288	0.869
XLOC_002274	RESPONSE_TO_ELEVATED_PLATELET_CYTOSOLIC_CA2_	-0.1594	-1.7927	0.0043	0.0289	0.869
XLOC_002274	SYNTHESIS_OF_BILE_ACIDS_AND_BILE_SALTS	-0.3335	-1.8259	0.014	0.0247	0.825
XLOC_002274	CHYLOMICRON_MEDIATED_LIPID_TRANSPORT	-0.3686	-1.8313	0.0169	0.0244	0.814
XLOC_002274	REGULATION_OF_INSULIN_SECRETION	-0.155	-1.8494	0.005	0.0223	0.773
XLOC_002274	NUCLEOTIDE_LIKE_PURINERGIC_RECEPTORS	-0.3871	-1.8784	0.0129	0.0194	0.706
XLOC_002274	INTERACTION_BETWEEN_L1_AND_ANKYRINS	-0.3571	-1.9229	0.003	0.0154	0.627
XLOC_002274	DEGRADATION_OF_THE_EXTRACELLULAR_MATRIX	-0.2938	-1.9522	0.0059	0.0133	0.564
XLOC_002274	NA_CL_DEPENDENT_NEUROTRANSMITTER_TRANSPORTERS	-0.3859	-1.9746	0.0084	0.012	0.522
XLOC_002274	INCRETIN_SYNTHESIS_SECRETION_AND_INACTIVATION	-0.3761	-2.0054	0	0.0102	0.463
XLOC_002274	NEUROTRANSMITTER_RELEASE_CYCLE	-0.2812	-2.0699	0	0.0069	0.344
XLOC_002274	TERMINATION_OF_O_GLYCAN_BIOSYNTHESIS	-0.3987	-2.093	0.0028	0.0061	0.317
XLOC_002274	AMINE_COMPOUND_SLC_TRANSPORTERS	-0.3126	-2.0996	0	0.006	0.309
XLOC_002274	SLC_MEDIATED_TRANSMEMBRANE_TRANSPORT	-0.1109	-2.1746	0	0.0036	0.191
XLOC_002274	GABA_B_RECEPTOR_ACTIVATION	-0.2949	-2.203	0	0.0029	0.158
XLOC_002274	LIPOPROTEIN_METABOLISM	-0.3294	-2.2073	0	0.0029	0.156
XLOC_002274	ION_CHANNEL_TRANSPORT	-0.2441	-2.2161	0	0.0029	0.152
XLOC_002274	STEROID_HORMONES	-0.3253	-2.2282	0	0.0027	0.138
XLOC_002274	PHOSPHOLIPASE_C_MEDIATED_CASCADE	-0.249	-2.2393	0	0.0024	0.123
XLOC_002274	BILE_ACID_AND_BILE_SALT_METABOLISM	-0.3466	-2.3175	0	0.0016	0.083
XLOC_002274	INTRINSIC_PATHWAY	-0.4726	-2.3541	0	0.0011	0.057
XLOC_002274	EXTRACELLULAR_MATRIX_ORGANIZATION	-0.192	-2.357	0	0.0012	0.057
XLOC_002274	HEMOSTASIS	-0.0888	-2.3589	0	0.0012	0.056
XLOC_002274	REGULATION_OF_INSULIN_LIKE_GROWTH_FACTOR_IGF_ACTIVITY_BY_INSULIN_LIKE_GROWTH_FACTOR_BINDING_PROTEINS_IGFBPS	-0.4916	-2.3823	0	0.0008	0.041
XLOC_002274	METABOLISM_OF_STEROID_HORMONES_AND_VITAMINS_A_AND_D	-0.3318	-2.3906	0	0.0009	0.041
XLOC_002274	AMINO_ACID_AND_OLIGOPEPTIDE_SLC_TRANSPORTERS	-0.2725	-2.3975	0	0.0008	0.039
XLOC_002274	INNATE_IMMUNE_SYSTEM	-0.1207	-2.4007	0	0.0009	0.039
XLOC_002274	TRANSPORT_OF_GLUCOSE_AND_OTHER_SUGARS_BILE_SALTS_AND_ORGANIC_ACIDS_METAL_IONS_AND_AMINE_COMPOUNDS	-0.198	-2.4014	0	0.0009	0.038
XLOC_002274	REGULATION_OF_GENE_EXPRESSION_IN_BETA_CELLS	-0.4486	-2.4217	0	0.0007	0.03
XLOC_002274	ACTIVATED_POINT_MUTANTS_OF_FGFR2	-0.4832	-2.4539	0	0.0006	0.025
XLOC_002274	AMYLOIDS	-0.2445	-2.5338	0	0.0003	0.014
XLOC_002274	MUSCLE_CONTRACTION	-0.3093	-2.5905	0	0.0003	0.012
XLOC_002274	ENDOGENOUS_STEROLS	-0.5371	-2.609	0	0.0003	0.01
XLOC_002274	PLATELET_HOMEOSTASIS	-0.2349	-2.6173	0	0.0003	0.01
XLOC_002274	REGULATION_OF_BETA_CELL_DEVELOPMENT	-0.3945	-2.6177	0	0.0003	0.01
XLOC_002274	LIPID_DIGESTION_MOBILIZATION_AND_TRANSPORT	-0.3173	-2.6483	0	0.0002	0.008
XLOC_002274	TRANSMEMBRANE_TRANSPORT_OF_SMALL_MOLECULES	-0.1081	-2.6954	0	0.0002	0.007
XLOC_002274	AMINE_DERIVED_HORMONES	-0.5599	-2.715	0	0.0002	0.007
XLOC_002274	AMINE_LIGAND_BINDING_RECEPTORS	-0.3574	-2.7478	0	0.0002	0.006
XLOC_002274	TRANSPORT_OF_INORGANIC_CATIONS_ANIONS_AND_AMINO_ACIDS_OLIGOPEPTIDES	-0.2286	-2.7709	0	0.0002	0.005
XLOC_002274	INHIBITION_OF_VOLTAGE_GATED_CA2_CHANNELS_VIA_GBETA_GAMMA_SUBUNITS	-0.4512	-2.7739	0	0.0002	0.005
XLOC_002274	GENERATION_OF_SECOND_MESSENGER_MOLECULES	-0.4696	-2.7796	0	0.0002	0.005
XLOC_002274	GLUCAGON_TYPE_LIGAND_RECEPTORS	-0.3948	-2.8282	0	0.0001	0.004
XLOC_002274	CGMP_EFFECTS	-0.5234	-2.842	0	0.0001	0.003
XLOC_002274	NEUROTRANSMITTER_RECEPTOR_BINDING_AND_DOWNSTREAM_TRANSMISSION_IN_THE_POSTSYNAPTIC_CELL	-0.2109	-2.947	0	0.0001	0.002
XLOC_002274	LIGAND_GATED_ION_CHANNEL_TRANSPORT	-0.5645	-2.9565	0	0.0001	0.002
XLOC_002274	FGFR_LIGAND_BINDING_AND_ACTIVATION	-0.5027	-2.9704	0	0.0001	0.002
XLOC_002274	GABA_RECEPTOR_ACTIVATION	-0.353	-3.1095	0	0.0001	0.002
XLOC_002274	NCAM1_INTERACTIONS	-0.4098	-3.2018	0	0	0
XLOC_002274	INWARDLY_RECTIFYING_K_CHANNELS	-0.4915	-3.2071	0	0	0
XLOC_002274	IMMUNOREGULATORY_INTERACTIONS_BETWEEN_A_LYMPHOID_AND_A_NON_LYMPHOID_CELL	-0.372	-3.2645	0	0	0
XLOC_002274	NITRIC_OXIDE_STIMULATES_GUANYLATE_CYCLASE	-0.5271	-3.283	0	0	0
XLOC_002274	STRIATED_MUSCLE_CONTRACTION	-0.5089	-3.288	0	0	0
XLOC_002274	GASTRIN_CREB_SIGNALLING_PATHWAY_VIA_PKC_AND_MAPK	-0.1829	-3.3304	0	0	0
XLOC_002274	FORMATION_OF_FIBRIN_CLOT_CLOTTING_CASCADE	-0.4827	-3.4536	0	0	0
XLOC_002274	VOLTAGE_GATED_POTASSIUM_CHANNELS	-0.4228	-3.4733	0	0	0
XLOC_002274	COMPLEMENT_CASCADE	-0.5753	-3.5175	0	0	0
XLOC_002274	BIOLOGICAL_OXIDATIONS	-0.2548	-3.6194	0	0	0
XLOC_002274	TRANSMISSION_ACROSS_CHEMICAL_SYNAPSES	-0.2263	-3.9798	0	0	0
XLOC_002274	CYTOCHROME_P450_ARRANGED_BY_SUBSTRATE_TYPE	-0.4775	-4.1516	0	0	0
XLOC_002274	PHASE1_FUNCTIONALIZATION_OF_COMPOUNDS	-0.4278	-4.1757	0	0	0
XLOC_002274	CLASS_B_2_SECRETIN_FAMILY_RECEPTORS	-0.3589	-4.3803	0	0	0
XLOC_002274	G_ALPHA_Q_SIGNALLING_EVENTS	-0.2554	-4.4952	0	0	0
XLOC_002274	CHEMOKINE_RECEPTORS_BIND_CHEMOKINES	-0.5245	-4.7771	0	0	0
XLOC_002274	BETA_DEFENSINS	-0.7317	-5.0346	0	0	0
XLOC_002274	G_ALPHA_S_SIGNALLING_EVENTS	-0.3693	-5.085	0	0	0
XLOC_002274	POTASSIUM_CHANNELS	-0.4049	-5.16	0	0	0
XLOC_002274	NEURONAL_SYSTEM	-0.2501	-5.292	0	0	0
XLOC_002274	DEFENSINS	-0.719	-5.5859	0	0	0
XLOC_002274	G_ALPHA_I_SIGNALLING_EVENTS	-0.3491	-6.186	0	0	0
XLOC_002274	PEPTIDE_LIGAND_BINDING_RECEPTORS	-0.4435	-7.3987	0	0	0
XLOC_002274	CLASS_A1_RHODOPSIN_LIKE_RECEPTORS	-0.397	-8.6412	0	0	0
XLOC_002274	GPCR_LIGAND_BINDING	-0.3938	-10.1126	0	0	0
XLOC_002274	OLFACTORY_SIGNALING_PATHWAY	-0.4813	-10.2291	0	0	0

## Sheet: lincRNA-4
LincRNA	Pathway	Enrichment Score (ES)	Normalized Enrichment Score (NES)	Nominal p value (NP)	False discovery rate (FDR)	FamilyWise-Error Rate (FWER)
XLOC_006129	METABOLISM_OF_RNA	0.4297	5.2268	0	0	0
XLOC_006129	METABOLISM_OF_MRNA	0.4325	4.8818	0	0	0
XLOC_006129	PROCESSING_OF_CAPPED_INTRON_CONTAINING_PRE_MRNA	0.4881	4.8712	0	0	0
XLOC_006129	MRNA_PROCESSING	0.4675	4.8394	0	0	0
XLOC_006129	MRNA_SPLICING	0.5236	4.8128	0	0	0
XLOC_006129	METABOLISM_OF_PROTEINS	0.3308	4.5763	0	0	0
XLOC_006129	TRANSLATION	0.4439	4.5542	0	0	0
XLOC_006129	ANTIGEN_PROCESSING_UBIQUITINATION_PROTEASOME_DEGRADATION	0.3841	4.4378	0	0	0
XLOC_006129	RNA_POL_II_TRANSCRIPTION	0.4806	4.393	0	0	0
XLOC_006129	HIV_INFECTION	0.3848	4.3377	0	0	0
XLOC_006129	CLASS_I_MHC_MEDIATED_ANTIGEN_PROCESSING_PRESENTATION	0.3605	4.292	0	0	0
XLOC_006129	LATE_PHASE_OF_HIV_LIFE_CYCLE	0.4512	4.2038	0	0	0
XLOC_006129	INFLUENZA_LIFE_CYCLE	0.4027	4.0924	0	0	0
XLOC_006129	ER_PHAGOSOME_PATHWAY	0.5701	3.976	0	0	0
XLOC_006129	AUTODEGRADATION_OF_THE_E3_UBIQUITIN_LIGASE_COP1	0.5729	3.9746	0	0	0
XLOC_006129	HIV_LIFE_CYCLE	0.4095	3.9575	0	0	0
XLOC_006129	GENERIC_TRANSCRIPTION_PATHWAY	0.3017	3.9526	0	0	0
XLOC_006129	AUTODEGRADATION_OF_CDH1_BY_CDH1_APC_C	0.542	3.9499	0	0	0
XLOC_006129	SIGNALING_BY_WNT	0.52	3.935	0	0	0
XLOC_006129	SRP_DEPENDENT_COTRANSLATIONAL_PROTEIN_TARGETING_TO_MEMBRANE	0.4209	3.9249	0	0	0
XLOC_006129	DESTABILIZATION_OF_MRNA_BY_AUF1_HNRNP_D0	0.5597	3.9073	0	0	0
XLOC_006129	INFLUENZA_VIRAL_RNA_TRANSCRIPTION_AND_REPLICATION	0.417	3.866	0	0	0
XLOC_006129	RNA_POL_II_PRE_TRANSCRIPTION_EVENTS	0.5076	3.8266	0	0	0
XLOC_006129	REGULATION_OF_MRNA_STABILITY_BY_PROTEINS_THAT_BIND_AU_RICH_ELEMENTS	0.46	3.819	0	0	0
XLOC_006129	3_UTR_MEDIATED_TRANSLATIONAL_REGULATION	0.4171	3.814	0	0	0
XLOC_006129	MRNA_SPLICING_MINOR_PATHWAY	0.5852	3.8071	0	0	0
XLOC_006129	ACTIVATION_OF_NF_KAPPAB_IN_B_CELLS	0.497	3.8021	0	0	0
XLOC_006129	RESPIRATORY_ELECTRON_TRANSPORT_ATP_SYNTHESIS_BY_CHEMIOSMOTIC_COUPLING_AND_HEAT_PRODUCTION_BY_UNCOUPLING_PROTEINS_	0.4483	3.7713	0	0	0
XLOC_006129	NONSENSE_MEDIATED_DECAY_ENHANCED_BY_THE_EXON_JUNCTION_COMPLEX	0.4082	3.7683	0	0	0
XLOC_006129	VIF_MEDIATED_DEGRADATION_OF_APOBEC3G	0.554	3.7617	0	0	0
XLOC_006129	CELL_CYCLE_MITOTIC	0.2941	3.7142	0	0	0
XLOC_006129	UNFOLDED_PROTEIN_RESPONSE	0.4375	3.688	0	0	0
XLOC_006129	SCF_BETA_TRCP_MEDIATED_DEGRADATION_OF_EMI1	0.5353	3.6824	0	0	0
XLOC_006129	REGULATION_OF_ORNITHINE_DECARBOXYLASE_ODC	0.5325	3.6619	0	0	0
XLOC_006129	CDK_MEDIATED_PHOSPHORYLATION_AND_REMOVAL_OF_CDC6	0.5482	3.6566	0	0	0
XLOC_006129	FORMATION_OF_RNA_POL_II_ELONGATION_COMPLEX_	0.5379	3.63	0	0	0
XLOC_006129	ASPARAGINE_N_LINKED_GLYCOSYLATION	0.418	3.5947	0	0	0
XLOC_006129	TCA_CYCLE_AND_RESPIRATORY_ELECTRON_TRANSPORT	0.3763	3.5605	0	0	0
XLOC_006129	P53_INDEPENDENT_G1_S_DNA_DAMAGE_CHECKPOINT	0.5093	3.5304	0	0	0
XLOC_006129	REGULATION_OF_APOPTOSIS	0.4875	3.5291	0	0	0
XLOC_006129	CDT1_ASSOCIATION_WITH_THE_CDC6_ORC_ORIGIN_COMPLEX	0.5109	3.5146	0	0	0
XLOC_006129	APC_C_CDC20_MEDIATED_DEGRADATION_OF_MITOTIC_PROTEINS	0.4557	3.5038	0	0	0
XLOC_006129	MEMBRANE_TRAFFICKING	0.3505	3.491	0	0	0
XLOC_006129	RESPIRATORY_ELECTRON_TRANSPORT	0.4584	3.4886	0	0	0
XLOC_006129	ANTIGEN_PROCESSING_CROSS_PRESENTATION	0.437	3.4381	0	0	0
XLOC_006129	HOST_INTERACTIONS_OF_HIV_FACTORS	0.3518	3.436	0	0	0
XLOC_006129	APC_C_CDH1_MEDIATED_DEGRADATION_OF_CDC20_AND_OTHER_APC_C_CDH1_TARGETED_PROTEINS_IN_LATE_MITOSIS_EARLY_G1	0.4445	3.4116	0	0	0
XLOC_006129	DOWNSTREAM_SIGNALING_EVENTS_OF_B_CELL_RECEPTOR_BCR	0.3853	3.4094	0	0	0
XLOC_006129	P53_DEPENDENT_G1_DNA_DAMAGE_RESPONSE	0.4811	3.4075	0	0	0
XLOC_006129	PEPTIDE_CHAIN_ELONGATION	0.3884	3.3977	0	0	0
XLOC_006129	DEADENYLATION_DEPENDENT_MRNA_DECAY	0.526	3.3461	0	0	0
XLOC_006129	ELONGATION_ARREST_AND_RECOVERY	0.5586	3.3401	0	0	0
XLOC_006129	SCFSKP2_MEDIATED_DEGRADATION_OF_P27_P21	0.4604	3.3117	0	0	0
XLOC_006129	CROSS_PRESENTATION_OF_SOLUBLE_EXOGENOUS_ANTIGENS_ENDOSOMES	0.4874	3.3038	0	0	0
XLOC_006129	RNA_POL_II_TRANSCRIPTION_PRE_INITIATION_AND_PROMOTER_OPENING	0.5066	3.2991	0	0	0
XLOC_006129	CYCLIN_E_ASSOCIATED_EVENTS_DURING_G1_S_TRANSITION_	0.4261	3.2592	0	0	0
XLOC_006129	FORMATION_OF_THE_HIV1_EARLY_ELONGATION_COMPLEX	0.5457	3.2565	0	0	0
XLOC_006129	DNA_REPLICATION	0.2896	3.2499	0	0	0
XLOC_006129	APOPTOSIS	0.309	3.2443	0	0	0
XLOC_006129	ACTIVATION_OF_THE_MRNA_UPON_BINDING_OF_THE_CAP_BINDING_COMPLEX_AND_EIFS_AND_SUBSEQUENT_BINDING_TO_43S	0.4463	3.2399	0	0	0
XLOC_006129	FORMATION_OF_THE_TERNARY_COMPLEX_AND_SUBSEQUENTLY_THE_43S_COMPLEX	0.453	3.1376	0	0	0
XLOC_006129	TRNA_AMINOACYLATION	0.4728	3.1262	0	0	0
XLOC_006129	MITOTIC_M_M_G1_PHASES	0.2911	3.12	0	0	0
XLOC_006129	DNA_REPAIR	0.3311	3.0938	0	0	0
XLOC_006129	REGULATION_OF_MITOTIC_CELL_CYCLE	0.3747	3.0853	0	0	0
XLOC_006129	ABORTIVE_ELONGATION_OF_HIV1_TRANSCRIPT_IN_THE_ABSENCE_OF_TAT	0.5887	3.0834	0	0	0
XLOC_006129	ACTIVATION_OF_CHAPERONE_GENES_BY_XBP1S	0.461	3.0724	0	0	0
XLOC_006129	ENDOSOMAL_SORTING_COMPLEX_REQUIRED_FOR_TRANSPORT_ESCRT	0.5736	3.0649	0	0	0
XLOC_006129	TRANSPORT_OF_MATURE_TRANSCRIPT_TO_CYTOPLASM	0.4519	3.0409	0	0	0
XLOC_006129	METABOLISM_OF_NON_CODING_RNA	0.4366	3.0242	0	0	0
XLOC_006129	BIOSYNTHESIS_OF_THE_N_GLYCAN_PRECURSOR_DOLICHOL_LIPID_LINKED_OLIGOSACCHARIDE_LLO_AND_TRANSFER_TO_A_NASCENT_PROTEIN	0.5453	2.9782	0	0	0
XLOC_006129	CLEAVAGE_OF_GROWING_TRANSCRIPT_IN_THE_TERMINATION_REGION_	0.4837	2.9615	0	0	0
XLOC_006129	CELL_CYCLE_CHECKPOINTS	0.3219	2.9369	0	0	0
XLOC_006129	MITOTIC_G1_G1_S_PHASES	0.2919	2.9238	0	0	0
XLOC_006129	MRNA_CAPPING	0.5206	2.9181	0	0	0
XLOC_006129	MRNA_3_END_PROCESSING	0.5415	2.9081	0	0	0
XLOC_006129	S_PHASE	0.3215	2.8972	0	0	0
XLOC_006129	TRANS_GOLGI_NETWORK_VESICLE_BUDDING	0.3855	2.8917	0	0	0
XLOC_006129	FORMATION_OF_TRANSCRIPTION_COUPLED_NER_TC_NER_REPAIR_COMPLEX	0.5338	2.8886	0	0	0
XLOC_006129	POST_TRANSLATIONAL_PROTEIN_MODIFICATION	0.2489	2.8497	0	0	0
XLOC_006129	CELL_CYCLE	0.2093	2.8428	0	0	0
XLOC_006129	ADAPTIVE_IMMUNE_SYSTEM	0.1967	2.8427	0	0	0
XLOC_006129	ORC1_REMOVAL_FROM_CHROMATIN	0.3812	2.8398	0	0	0
XLOC_006129	SIGNALING_BY_TGF_BETA_RECEPTOR_COMPLEX	0.379	2.8317	0	0	0
XLOC_006129	NUCLEOTIDE_EXCISION_REPAIR	0.4114	2.8125	0	0	0
XLOC_006129	ANTIVIRAL_MECHANISM_BY_IFN_STIMULATED_GENES	0.3662	2.7984	0	0	0
XLOC_006129	TRANSCRIPTION	0.2419	2.7757	0	0	0
XLOC_006129	ASSEMBLY_OF_THE_PRE_REPLICATIVE_COMPLEX	0.3775	2.7731	0	0	0
XLOC_006129	ASSOCIATION_OF_TRIC_CCT_WITH_TARGET_PROTEINS_DURING_BIOSYNTHESIS	0.496	2.7568	0	0	0
XLOC_006129	SIGNALING_BY_THE_B_CELL_RECEPTOR_BCR	0.2834	2.7343	0	0	0
XLOC_006129	SYNTHESIS_OF_DNA	0.3136	2.7302	0	0	0
XLOC_006129	G1_S_TRANSITION	0.3032	2.7117	0	0	0.001
XLOC_006129	MITOCHONDRIAL_PROTEIN_IMPORT	0.3869	2.7014	0	0	0.001
XLOC_006129	PROTEIN_FOLDING	0.3948	2.6976	0	0	0.001
XLOC_006129	TRANSCRIPTION_COUPLED_NER_TC_NER	0.4113	2.6975	0	0	0.001
XLOC_006129	SIGNALING_BY_EGFR_IN_CANCER	0.2789	2.6477	0	0	0.004
XLOC_006129	POST_TRANSLATIONAL_MODIFICATION_SYNTHESIS_OF_GPI_ANCHORED_PROTEINS	0.4777	2.6346	0	0	0.005
XLOC_006129	SIGNALLING_BY_NGF	0.2217	2.6298	0	0	0.005
XLOC_006129	DIABETES_PATHWAYS	0.2601	2.6063	0	0	0.005
XLOC_006129	MITOTIC_PROMETAPHASE	0.2979	2.582	0	0	0.005
XLOC_006129	RNA_POL_III_TRANSCRIPTION_INITIATION_FROM_TYPE_3_PROMOTER	0.4568	2.5691	0	0.0001	0.007
XLOC_006129	TRANSPORT_OF_MATURE_MRNA_DERIVED_FROM_AN_INTRONLESS_TRANSCRIPT	0.4266	2.5533	0	0.0001	0.007
XLOC_006129	GOLGI_ASSOCIATED_VESICLE_BIOGENESIS	0.359	2.537	0	0.0001	0.008
XLOC_006129	PKB_MEDIATED_EVENTS	0.4385	2.5014	0	0.0001	0.011
XLOC_006129	NGF_SIGNALLING_VIA_TRKA_FROM_THE_PLASMA_MEMBRANE	0.2477	2.4709	0	0.0001	0.016
XLOC_006129	PHOSPHOLIPID_METABOLISM	0.2184	2.4658	0	0.0002	0.018
XLOC_006129	CYTOSOLIC_TRNA_AMINOACYLATION	0.479	2.4647	0	0.0002	0.019
XLOC_006129	RNA_POL_III_TRANSCRIPTION	0.412	2.4603	0	0.0002	0.022
XLOC_006129	MITOTIC_G2_G2_M_PHASES	0.2966	2.4579	0	0.0002	0.022
XLOC_006129	SIGNALING_BY_NOTCH	0.2659	2.4388	0.0012	0.0002	0.027
XLOC_006129	DESTABILIZATION_OF_MRNA_BY_BRF1	0.5254	2.4246	0	0.0003	0.035
XLOC_006129	PROCESSING_OF_CAPPED_INTRONLESS_PRE_MRNA	0.4727	2.4218	0	0.0003	0.035
XLOC_006129	ANTIGEN_PRESENTATION_FOLDING_ASSEMBLY_AND_PEPTIDE_LOADING_OF_CLASS_I_MHC	0.5309	2.4057	0	0.0004	0.047
XLOC_006129	NOTCH1_INTRACELLULAR_DOMAIN_REGULATES_TRANSCRIPTION	0.3613	2.3958	0	0.0004	0.051
XLOC_006129	DOWNSTREAM_SIGNAL_TRANSDUCTION	0.2706	2.3933	0	0.0004	0.053
XLOC_006129	NEGATIVE_REGULATORS_OF_RIG_I_MDA5_SIGNALING	0.4148	2.3888	0	0.0005	0.056
XLOC_006129	FORMATION_OF_INCISION_COMPLEX_IN_GG_NER	0.5203	2.3884	0	0.0005	0.056
XLOC_006129	PI3K_AKT_ACTIVATION	0.373	2.3882	0.0014	0.0005	0.056
XLOC_006129	MITOCHONDRIAL_TRNA_AMINOACYLATION	0.4966	2.3714	0	0.0005	0.065
XLOC_006129	TRANSCRIPTIONAL_ACTIVITY_OF_SMAD2_SMAD3_SMAD4_HETEROTRIMER	0.3785	2.3617	0	0.0006	0.07
XLOC_006129	PERK_REGULATED_GENE_EXPRESSION	0.4306	2.3535	0	0.0006	0.075
XLOC_006129	GLOBAL_GENOMIC_NER_GG_NER	0.4111	2.3522	0	0.0006	0.078
XLOC_006129	RNA_POL_III_TRANSCRIPTION_INITIATION_FROM_TYPE_2_PROMOTER	0.4497	2.3517	0	0.0006	0.079
XLOC_006129	GAB1_SIGNALOSOME	0.371	2.3458	0	0.0007	0.081
XLOC_006129	RNA_POL_I_TRANSCRIPTION_INITIATION	0.4607	2.3372	0	0.0007	0.088
XLOC_006129	REGULATORY_RNA_PATHWAYS	0.4229	2.3322	0	0.0007	0.092
XLOC_006129	PPARA_ACTIVATES_GENE_EXPRESSION	0.2488	2.3286	0.0012	0.0008	0.094
XLOC_006129	RNA_POL_III_CHAIN_ELONGATION	0.494	2.3087	0	0.0009	0.114
XLOC_006129	CIRCADIAN_CLOCK	0.3203	2.2972	0	0.001	0.122
XLOC_006129	M_G1_TRANSITION	0.2876	2.2946	0	0.001	0.126
XLOC_006129	PROTEOLYTIC_CLEAVAGE_OF_SNARE_COMPLEX_PROTEINS	0.5197	2.2875	0	0.001	0.13
XLOC_006129	DESTABILIZATION_OF_MRNA_BY_TRISTETRAPROLIN_TTP	0.4934	2.2833	0	0.0011	0.136
XLOC_006129	NEP_NS2_INTERACTS_WITH_THE_CELLULAR_EXPORT_MACHINERY	0.4175	2.2789	0	0.0011	0.137
XLOC_006129	TGF_BETA_RECEPTOR_SIGNALING_ACTIVATES_SMADS	0.4534	2.2647	0	0.0012	0.157
XLOC_006129	RECRUITMENT_OF_MITOTIC_CENTROSOME_PROTEINS_AND_COMPLEXES	0.3058	2.2584	0	0.0013	0.162
XLOC_006129	TRANSPORT_OF_RIBONUCLEOPROTEINS_INTO_THE_HOST_NUCLEUS	0.4175	2.2464	0.0015	0.0014	0.179
XLOC_006129	SEMA4D_IN_SEMAPHORIN_SIGNALING	0.3846	2.2454	0.0014	0.0014	0.182
XLOC_006129	FATTY_ACID_TRIACYLGLYCEROL_AND_KETONE_BODY_METABOLISM	0.2013	2.2385	0	0.0015	0.189
XLOC_006129	DOWNREGULATION_OF_TGF_BETA_RECEPTOR_SIGNALING	0.4533	2.2208	0	0.0017	0.215
XLOC_006129	ACTIVATION_OF_GENES_BY_ATF4	0.4176	2.2176	0.0043	0.0017	0.221
XLOC_006129	SYNTHESIS_OF_GLYCOSYLPHOSPHATIDYLINOSITOL_GPI	0.4793	2.2029	0.0015	0.0019	0.244
XLOC_006129	RNA_POL_I_TRANSCRIPTION_TERMINATION	0.4563	2.2028	0	0.0019	0.244
XLOC_006129	SEMA4D_INDUCED_CELL_MIGRATION_AND_GROWTH_CONE_COLLAPSE	0.4155	2.1976	0.0015	0.002	0.255
XLOC_006129	BOTULINUM_NEUROTOXICITY	0.4576	2.1949	0	0.0021	0.261
XLOC_006129	TRANSCRIPTIONAL_REGULATION_OF_WHITE_ADIPOCYTE_DIFFERENTIATION	0.2711	2.1948	0	0.002	0.261
XLOC_006129	EGFR_DOWNREGULATION	0.4119	2.1936	0	0.0021	0.264
XLOC_006129	PIP3_ACTIVATES_AKT_SIGNALING	0.3875	2.1914	0	0.0021	0.267
XLOC_006129	ENERGY_DEPENDENT_REGULATION_OF_MTOR_BY_LKB1_AMPK	0.4688	2.177	0.0031	0.0023	0.288
XLOC_006129	SIGNALING_BY_SCF_KIT	0.2629	2.1725	0	0.0024	0.303
XLOC_006129	PRE_NOTCH_TRANSCRIPTION_AND_TRANSLATION	0.3991	2.1714	0	0.0024	0.307
XLOC_006129	PYRUVATE_METABOLISM_AND_CITRIC_ACID_TCA_CYCLE	0.3361	2.1626	0	0.0026	0.331
XLOC_006129	INTERACTIONS_OF_VPR_WITH_HOST_CELLULAR_PROTEINS	0.3678	2.1396	0.0028	0.003	0.373
XLOC_006129	RNA_POL_III_TRANSCRIPTION_TERMINATION	0.4504	2.135	0.0043	0.0031	0.389
XLOC_006129	DESTABILIZATION_OF_MRNA_BY_KSRP	0.4656	2.1214	0.0015	0.0035	0.422
XLOC_006129	DOWNREGULATION_OF_SMAD2_3_SMAD4_TRANSCRIPTIONAL_ACTIVITY	0.4533	2.1141	0	0.0036	0.437
XLOC_006129	TRAF6_MEDIATED_INDUCTION_OF_NFKB_AND_MAP_KINASES_UPON_TLR7_8_OR_9_ACTIVATION	0.2663	2.1139	0.0013	0.0036	0.437
XLOC_006129	SIGNALLING_TO_ERKS	0.346	2.1065	0.0013	0.0038	0.461
XLOC_006129	LOSS_OF_NLP_FROM_MITOTIC_CENTROSOMES	0.3036	2.1051	0.0038	0.0038	0.465
XLOC_006129	SIGNALING_BY_NOTCH1	0.2642	2.1042	0.0012	0.0038	0.467
XLOC_006129	PRE_NOTCH_EXPRESSION_AND_PROCESSING	0.3191	2.0981	0.0052	0.004	0.481
XLOC_006129	SIGNALING_BY_HIPPO	0.4525	2.0909	0.003	0.0041	0.498
XLOC_006129	RIG_I_MDA5_MEDIATED_INDUCTION_OF_IFN_ALPHA_BETA_PATHWAYS	0.2497	2.0893	0.0037	0.0042	0.504
XLOC_006129	SPHINGOLIPID_DE_NOVO_BIOSYNTHESIS	0.3804	2.0892	0.0111	0.0042	0.504
XLOC_006129	MICRORNA_MIRNA_BIOGENESIS	0.4173	2.0753	0.0029	0.0046	0.548
XLOC_006129	SYNTHESIS_OF_PIPS_AT_THE_GOLGI_MEMBRANE	0.4698	2.0734	0.0015	0.0046	0.55
XLOC_006129	SIGNALING_BY_ERBB2	0.2256	2.0672	0.0047	0.0048	0.572
XLOC_006129	DNA_STRAND_ELONGATION	0.3568	2.0661	0.0014	0.0048	0.574
XLOC_006129	SMAD2_SMAD3_SMAD4_HETEROTRIMER_REGULATES_TRANSCRIPTION	0.3989	2.0651	0.0043	0.0048	0.579
XLOC_006129	SIGNALING_BY_ERBB4	0.2392	2.0536	0.0012	0.0052	0.613
XLOC_006129	TRIF_MEDIATED_TLR3_SIGNALING	0.2605	2.0486	0.0025	0.0053	0.62
XLOC_006129	SPHINGOLIPID_METABOLISM	0.2636	2.0485	0.0024	0.0053	0.62
XLOC_006129	SIGNALING_BY_PDGF	0.2067	2.03	0.0023	0.0059	0.672
XLOC_006129	METABOLISM_OF_VITAMINS_AND_COFACTORS	0.2816	2.0227	0.0103	0.0062	0.687
XLOC_006129	CITRIC_ACID_CYCLE_TCA_CYCLE	0.4232	2.0149	0.0029	0.0065	0.701
XLOC_006129	NFKB_AND_MAP_KINASES_ACTIVATION_MEDIATED_BY_TLR4_SIGNALING_REPERTOIRE	0.2584	2.0063	0.0025	0.0069	0.723
XLOC_006129	PI_METABOLISM	0.2842	1.9925	0	0.0074	0.746
XLOC_006129	YAP1_AND_WWTR1_TAZ_STIMULATED_GENE_EXPRESSION	0.3794	1.9912	0.0015	0.0075	0.753
XLOC_006129	MYD88_MAL_CASCADE_INITIATED_ON_PLASMA_MEMBRANE	0.2387	1.9823	0.0025	0.0079	0.775
XLOC_006129	RORA_ACTIVATES_CIRCADIAN_EXPRESSION	0.3776	1.9797	0.0029	0.008	0.784
XLOC_006129	ACTIVATED_TLR4_SIGNALLING	0.2272	1.9702	0.0096	0.0084	0.799
XLOC_006129	SIGNALING_BY_FGFR_IN_DISEASE	0.1983	1.942	0.0046	0.0102	0.855
XLOC_006129	PROLONGED_ERK_ACTIVATION_EVENTS	0.4091	1.9307	0.0044	0.0109	0.875
XLOC_006129	METABOLISM_OF_NUCLEOTIDES	0.2355	1.9205	0.0075	0.0115	0.89
XLOC_006129	TRANSPORT_TO_THE_GOLGI_AND_SUBSEQUENT_MODIFICATION	0.3179	1.9177	0.0054	0.0117	0.893
XLOC_006129	MAP_KINASE_ACTIVATION_IN_TLR_CASCADE	0.2867	1.9073	0.0082	0.0124	0.907
XLOC_006129	SIGNALLING_TO_RAS	0.3499	1.8837	0.0059	0.0143	0.937
XLOC_006129	INTERFERON_SIGNALING	0.1803	1.8806	0.0068	0.0145	0.938
XLOC_006129	REGULATION_OF_GLUCOKINASE_BY_GLUCOKINASE_REGULATORY_PROTEIN	0.3463	1.8773	0.0156	0.0147	0.939
XLOC_006129	G2_M_CHECKPOINTS	0.3167	1.8752	0.0068	0.0148	0.943
XLOC_006129	SIGNALING_BY_ROBO_RECEPTOR	0.3278	1.8747	0.0098	0.0148	0.943
XLOC_006129	IRON_UPTAKE_AND_TRANSPORT	0.2996	1.8744	0.0168	0.0147	0.944
XLOC_006129	SIGNALING_BY_CONSTITUTIVELY_ACTIVE_EGFR	0.3982	1.8548	0.0127	0.0166	0.971
XLOC_006129	G1_PHASE	0.3015	1.8546	0.0146	0.0166	0.971
XLOC_006129	METABOLISM_OF_LIPIDS_AND_LIPOPROTEINS	0.1293	1.8437	0.0031	0.0177	0.978
XLOC_006129	BMAL1_CLOCK_NPAS2_ACTIVATES_CIRCADIAN_EXPRESSION	0.291	1.8394	0.0095	0.018	0.982
XLOC_006129	PEROXISOMAL_LIPID_METABOLISM	0.3697	1.8253	0.0162	0.0197	0.985
XLOC_006129	EXTENSION_OF_TELOMERES	0.3253	1.8238	0.0179	0.0199	0.987
XLOC_006129	NEF_MEDIATES_DOWN_MODULATION_OF_CELL_SURFACE_RECEPTORS_BY_RECRUITING_THEM_TO_CLATHRIN_ADAPTERS	0.3702	1.8177	0.0072	0.0207	0.989
XLOC_006129	BRANCHED_CHAIN_AMINO_ACID_CATABOLISM	0.4017	1.8153	0.0108	0.0209	0.989
XLOC_006129	APC_C_CDC20_MEDIATED_DEGRADATION_OF_CYCLIN_B	0.3865	1.8132	0.0073	0.0211	0.989
XLOC_006129	TOLL_RECEPTOR_CASCADES	0.1909	1.8097	0.0115	0.0214	0.991
XLOC_006129	SIGNALING_BY_INSULIN_RECEPTOR	0.193	1.7961	0.0165	0.0232	0.993
XLOC_006129	P75_NTR_RECEPTOR_MEDIATED_SIGNALLING	0.2104	1.7763	0.0134	0.026	0.996
XLOC_006129	INHIBITION_OF_THE_PROTEOLYTIC_ACTIVITY_OF_APC_C_REQUIRED_FOR_THE_ONSET_OF_ANAPHASE_BY_MITOTIC_SPINDLE_CHECKPOINT_COMPONENTS	0.3865	1.7684	0.0196	0.0271	1
XLOC_006129	BASE_EXCISION_REPAIR	0.3633	1.7671	0.0133	0.0272	1
XLOC_006129	MHC_CLASS_II_ANTIGEN_PRESENTATION	0.2038	1.7625	0.0165	0.0279	1
XLOC_006129	SIGNALING_BY_FGFR	0.1849	1.7563	0.0195	0.0287	1
XLOC_006129	ARMS_MEDIATED_ACTIVATION	0.3899	1.7542	0.0108	0.0289	1
XLOC_006129	ACTIVATION_OF_ATR_IN_RESPONSE_TO_REPLICATION_STRESS	0.3166	1.7448	0.0214	0.0304	1
XLOC_006129	INTRINSIC_PATHWAY_FOR_APOPTOSIS	0.3026	1.7381	0.0213	0.0314	1
XLOC_006129	RECYCLING_PATHWAY_OF_L1	0.3129	1.7346	0.0197	0.0319	1
XLOC_006129	PURINE_METABOLISM	0.2908	1.7284	0.0238	0.033	1
XLOC_006129	INSULIN_RECEPTOR_SIGNALLING_CASCADE	0.196	1.7217	0.0153	0.0342	1
XLOC_006129	PREFOLDIN_MEDIATED_TRANSFER_OF_SUBSTRATE_TO_CCT_TRIC	0.3328	1.7181	0.0216	0.0347	1
XLOC_006129	CONVERSION_FROM_APC_C_CDC20_TO_APC_C_CDH1_IN_LATE_ANAPHASE	0.3864	1.7102	0.016	0.0362	1
XLOC_006129	PI3K_EVENTS_IN_ERBB2_SIGNALING	0.2529	1.7061	0.0258	0.0369	1
XLOC_006129	CIRCADIAN_REPRESSION_OF_EXPRESSION_BY_REV_ERBA	0.3284	1.704	0.0239	0.0372	1
XLOC_006129	KERATAN_SULFATE_KERATIN_METABOLISM	0.298	1.7016	0.023	0.0375	1
XLOC_006129	MAPK_TARGETS_NUCLEAR_EVENTS_MEDIATED_BY_MAP_KINASES	0.3084	1.6925	0.0311	0.0394	1
XLOC_006129	TRANSFERRIN_ENDOCYTOSIS_AND_RECYCLING	0.3175	1.6735	0.0266	0.0437	1
XLOC_006129	IL1_SIGNALING	0.2732	1.6656	0.0241	0.0455	1
XLOC_006129	LAGGING_STRAND_SYNTHESIS	0.3566	1.6491	0.0321	0.0496	1
XLOC_006129	KERATAN_SULFATE_BIOSYNTHESIS	0.2956	1.6399	0.041	0.0519	1
XLOC_006129	APC_CDC20_MEDIATED_DEGRADATION_OF_NEK2A	0.3393	1.6364	0.0391	0.0526	1
XLOC_006129	SIGNALING_BY_RHO_GTPASES	0.1716	1.6321	0.0377	0.0536	1
XLOC_006129	CYTOKINE_SIGNALING_IN_IMMUNE_SYSTEM	0.1351	1.632	0.0219	0.0534	1
XLOC_006129	PHOSPHORYLATION_OF_THE_APC_C	0.3754	1.6301	0.0317	0.0537	1
XLOC_006129	DOUBLE_STRAND_BREAK_REPAIR	0.3221	1.6269	0.0635	0.0544	1
XLOC_006129	DOWNSTREAM_SIGNALING_OF_ACTIVATED_FGFR	0.1746	1.6263	0.0375	0.0543	1
XLOC_006129	PI3K_EVENTS_IN_ERBB4_SIGNALING	0.257	1.6253	0.0438	0.0544	1
XLOC_006129	INSULIN_RECEPTOR_RECYCLING	0.3306	1.6243	0.0401	0.0545	1
XLOC_006129	RESOLUTION_OF_AP_SITES_VIA_THE_MULTIPLE_NUCLEOTIDE_PATCH_REPLACEMENT_PATHWAY	0.3576	1.6156	0.0355	0.0568	1
XLOC_006129	TAK1_ACTIVATES_NFKB_BY_PHOSPHORYLATION_AND_ACTIVATION_OF_IKKS_COMPLEX	0.3296	1.6018	0.0538	0.0609	1
XLOC_006129	THE_ROLE_OF_NEF_IN_HIV1_REPLICATION_AND_DISEASE_PATHOGENESIS	0.2828	1.5959	0.0501	0.0623	1
XLOC_006129	CTLA4_INHIBITORY_SIGNALING	0.3227	1.5959	0.0457	0.0625	1
XLOC_006129	SIGNALING_BY_FGFR1_FUSION_MUTANTS	0.3556	1.5915	0.048	0.0634	1
XLOC_006129	GLYCEROPHOSPHOLIPID_BIOSYNTHESIS	0.1858	1.5836	0.0377	0.0658	1
XLOC_006129	TRAF6_MEDIATED_NFKB_ACTIVATION	0.3248	1.5828	0.0495	0.0658	1
XLOC_006129	SEMAPHORIN_INTERACTIONS	0.2017	1.5764	0.0465	0.0676	1
XLOC_006129	LYSOSOME_VESICLE_BIOGENESIS	0.3122	1.5646	0.0484	0.0716	1
XLOC_006129	ACTIVATION_OF_THE_PRE_REPLICATIVE_COMPLEX	0.3063	1.5638	0.0477	0.0716	1
XLOC_006129	SYNTHESIS_AND_INTERCONVERSION_OF_NUCLEOTIDE_DI_AND_TRIPHOSPHATES	0.3531	1.5593	0.0656	0.0729	1
XLOC_006129	NUCLEAR_EVENTS_KINASE_AND_TRANSCRIPTION_FACTOR_ACTIVATION	0.3084	1.5544	0.0503	0.0744	1
XLOC_006129	PROCESSIVE_SYNTHESIS_ON_THE_LAGGING_STRAND	0.3566	1.5497	0.055	0.076	1
XLOC_006129	G0_AND_EARLY_G1	0.2949	1.5446	0.0636	0.0777	1
XLOC_006129	METABOLISM_OF_CARBOHYDRATES	0.128	1.5439	0.0339	0.0776	1
XLOC_006129	SHC_RELATED_EVENTS	0.3493	1.533	0.0617	0.0816	1
XLOC_006129	APOPTOTIC_CLEAVAGE_OF_CELLULAR_PROTEINS	0.2438	1.5249	0.0593	0.0848	1
XLOC_006129	SMOOTH_MUSCLE_CONTRACTION	0.307	1.5121	0.0614	0.0899	1
XLOC_006129	PTM_GAMMA_CARBOXYLATION_HYPUSINE_FORMATION_AND_ARYLSULFATASE_ACTIVATION	0.27	1.5065	0.0522	0.0921	1
XLOC_006129	NEPHRIN_INTERACTIONS	0.321	1.5052	0.0801	0.0922	1
XLOC_006129	SIGNAL_TRANSDUCTION_BY_L1	0.2412	1.4848	0.0838	0.1014	1
XLOC_006129	GRB2_EVENTS_IN_ERBB2_SIGNALING	0.2877	1.4719	0.0888	0.1075	1
XLOC_006129	ERK_MAPK_TARGETS	0.3083	1.4647	0.0926	0.1108	1
XLOC_006129	ACTIVATED_AMPK_STIMULATES_FATTY_ACID_OXIDATION_IN_MUSCLE	0.319	1.4583	0.0858	0.1138	1
XLOC_006129	DARPP_32_EVENTS	0.3001	1.4532	0.0875	0.1162	1
XLOC_006129	INHIBITION_OF_INSULIN_SECRETION_BY_ADRENALINE_NORADRENALINE	0.2686	1.4485	0.082	0.1181	1
XLOC_006129	NOD1_2_SIGNALING_PATHWAY	0.2774	1.4429	0.1001	0.1206	1
XLOC_006129	PYRUVATE_METABOLISM	0.3077	1.4402	0.0906	0.1217	1
XLOC_006129	AXON_GUIDANCE	0.1183	1.4324	0.0731	0.1257	1
XLOC_006129	ACTIVATION_OF_BH3_ONLY_PROTEINS	0.3261	1.4273	0.1012	0.128	1
XLOC_006129	SYNTHESIS_OF_PC	0.3174	1.4217	0.0985	0.1309	1
XLOC_006129	GLYCOSAMINOGLYCAN_METABOLISM	0.1451	1.4046	0.1076	0.1405	1
XLOC_006129	HOMOLOGOUS_RECOMBINATION_REPAIR_OF_REPLICATION_INDEPENDENT_DOUBLE_STRAND_BREAKS	0.322	1.4041	0.1207	0.1403	1
XLOC_006129	CELL_DEATH_SIGNALLING_VIA_NRAGE_NRIF_AND_NADE	0.1854	1.3975	0.1132	0.1437	1
XLOC_006129	SIGNAL_AMPLIFICATION	0.2362	1.3913	0.1171	0.1472	1
XLOC_006129	FANCONI_ANEMIA_PATHWAY	0.2824	1.3798	0.1162	0.1542	1
XLOC_006129	SHC1_EVENTS_IN_ERBB4_SIGNALING	0.2883	1.3793	0.123	0.1539	1
XLOC_006129	THROMBIN_SIGNALLING_THROUGH_PROTEINASE_ACTIVATED_RECEPTORS_PARS	0.2295	1.3742	0.1294	0.1567	1
XLOC_006129	SULFUR_AMINO_ACID_METABOLISM	0.2693	1.3723	0.1135	0.1575	1
XLOC_006129	GLYCOSPHINGOLIPID_METABOLISM	0.2201	1.3719	0.1333	0.1572	1
XLOC_006129	SIGNALING_BY_BMP	0.2679	1.3667	0.1256	0.1602	1
XLOC_006129	REGULATION_OF_HYPOXIA_INDUCIBLE_FACTOR_HIF_BY_OXYGEN	0.2706	1.3577	0.1032	0.1657	1
XLOC_006129	REGULATION_OF_KIT_SIGNALING	0.2986	1.3478	0.1495	0.1724	1
XLOC_006129	NETRIN1_SIGNALING	0.2083	1.3444	0.1447	0.1744	1
XLOC_006129	CD28_CO_STIMULATION	0.2261	1.3348	0.1289	0.1809	1
XLOC_006129	GLUCOSE_TRANSPORT	0.2122	1.3304	0.1482	0.1835	1
XLOC_006129	LATENT_INFECTION_OF_HOMO_SAPIENS_WITH_MYCOBACTERIUM_TUBERCULOSIS	0.2312	1.321	0.1658	0.1902	1
XLOC_006129	E2F_MEDIATED_REGULATION_OF_DNA_REPLICATION	0.2473	1.3065	0.1597	0.2013	1
XLOC_006129	RIP_MEDIATED_NFKB_ACTIVATION_VIA_DAI	0.2811	1.306	0.153	0.2009	1
XLOC_006129	TRIGLYCERIDE_BIOSYNTHESIS	0.201	1.3057	0.1678	0.2004	1
XLOC_006129	APOPTOTIC_EXECUTION_PHASE	0.1829	1.3001	0.1688	0.204	1
XLOC_006129	INSULIN_SYNTHESIS_AND_PROCESSING	0.2624	1.2829	0.1735	0.2178	1
XLOC_006129	PI3K_CASCADE	0.1595	1.2797	0.1855	0.2199	1
XLOC_006129	SIGNALING_BY_ILS	0.1353	1.2787	0.182	0.2199	1
XLOC_006129	SYNTHESIS_OF_PIPS_AT_THE_PLASMA_MEMBRANE	0.2309	1.2777	0.1931	0.2199	1
XLOC_006129	G_ALPHA1213_SIGNALLING_EVENTS	0.1499	1.2599	0.1831	0.2352	1
XLOC_006129	PLC_BETA_MEDIATED_EVENTS	0.1875	1.2442	0.2059	0.2486	1
XLOC_006129	GLUTATHIONE_CONJUGATION	0.2433	1.2251	0.2279	0.2663	1
XLOC_006129	PI_3K_CASCADE	0.1612	1.2237	0.2235	0.2668	1
XLOC_006129	THROMBOXANE_SIGNALLING_THROUGH_TP_RECEPTOR	0.2373	1.2078	0.2213	0.2817	1
XLOC_006129	ADP_SIGNALLING_THROUGH_P2RY12	0.2418	1.1982	0.253	0.2903	1
XLOC_006129	CHONDROITIN_SULFATE_BIOSYNTHESIS	0.2422	1.1721	0.2556	0.3175	1
XLOC_006129	CHONDROITIN_SULFATE_DERMATAN_SULFATE_METABOLISM	0.1688	1.1525	0.2814	0.3384	1
XLOC_006129	KINESINS	0.2195	1.1416	0.2956	0.3495	1
XLOC_006129	NRAGE_SIGNALS_DEATH_THROUGH_JNK	0.1695	1.1319	0.305	0.3596	1
XLOC_006129	AMINO_ACID_SYNTHESIS_AND_INTERCONVERSION_TRANSAMINATION	0.2517	1.1277	0.3075	0.3634	1
XLOC_006129	METABOLISM_OF_AMINO_ACIDS_AND_DERIVATIVES	0.0993	1.1267	0.3161	0.3632	1
XLOC_006129	GROWTH_HORMONE_RECEPTOR_SIGNALING	0.2187	1.1225	0.2893	0.3668	1
XLOC_006129	CELL_CELL_COMMUNICATION	0.1141	1.1211	0.3111	0.3671	1
XLOC_006129	NUCLEOTIDE_BINDING_DOMAIN_LEUCINE_RICH_REPEAT_CONTAINING_RECEPTOR_NLR_SIGNALING_PATHWAYS	0.1718	1.1074	0.3408	0.3821	1
XLOC_006129	ADP_SIGNALLING_THROUGH_P2RY1	0.204	1.0861	0.3412	0.4065	1
XLOC_006129	DEVELOPMENTAL_BIOLOGY	0.0783	1.0799	0.3751	0.4127	1
XLOC_006129	G_BETA_GAMMA_SIGNALLING_THROUGH_PI3KGAMMA	0.2036	1.0752	0.373	0.4173	1
XLOC_006129	OPIOID_SIGNALLING	0.1301	1.0725	0.3709	0.4193	1
XLOC_006129	DAG_AND_IP3_SIGNALING	0.1837	1.0694	0.3743	0.422	1
XLOC_006129	PROSTACYCLIN_SIGNALLING_THROUGH_PROSTACYCLIN_RECEPTOR	0.229	1.0688	0.3502	0.4214	1
XLOC_006129	N_GLYCAN_ANTENNAE_ELONGATION_IN_THE_MEDIAL_TRANS_GOLGI	0.2275	1.0324	0.4063	0.4674	1
XLOC_006129	CD28_DEPENDENT_PI3K_AKT_SIGNALING	0.2074	1.0261	0.406	0.4742	1
XLOC_006129	GLUCOSE_METABOLISM	0.1337	1.019	0.4318	0.482	1
XLOC_006129	INTERFERON_GAMMA_SIGNALING	0.142	1.011	0.4249	0.4912	1
XLOC_006129	G_PROTEIN_BETA_GAMMA_SIGNALLING	0.1765	0.992	0.4676	0.516	1
XLOC_006129	SIGNALING_BY_FGFR_MUTANTS	0.1486	0.9893	0.462	0.5182	1
XLOC_006129	CA_DEPENDENT_EVENTS	0.1764	0.9782	0.4798	0.5317	1
XLOC_006129	REGULATION_OF_SIGNALING_BY_CBL	0.2106	0.9595	0.525	0.5564	1
XLOC_006129	NUCLEAR_SIGNALING_BY_ERBB4	0.1587	0.9483	0.5114	0.5707	1
XLOC_006129	ACTIVATED_NOTCH1_TRANSMITS_SIGNAL_TO_THE_NUCLEUS	0.174	0.9382	0.5193	0.5831	1
XLOC_006129	TIE2_SIGNALING	0.2046	0.9381	0.5529	0.5815	1
XLOC_006129	FATTY_ACYL_COA_BIOSYNTHESIS	0.1986	0.9317	0.5339	0.5889	1
XLOC_006129	G_ALPHA_Z_SIGNALLING_EVENTS	0.1315	0.9034	0.5805	0.6273	1
XLOC_006129	L1CAM_INTERACTIONS	0.1063	0.9024	0.5737	0.6268	1
XLOC_006129	INTEGRATION_OF_ENERGY_METABOLISM	0.0911	0.8942	0.5894	0.6368	1
XLOC_006129	PYRIMIDINE_METABOLISM	0.1649	0.8885	0.5762	0.6432	1
XLOC_006129	PKA_MEDIATED_PHOSPHORYLATION_OF_CREB	0.1996	0.885	0.5979	0.646	1
XLOC_006129	FORMATION_OF_TUBULIN_FOLDING_INTERMEDIATES_BY_CCT_TRIC	0.1983	0.8735	0.6433	0.6599	1
XLOC_006129	FACTORS_INVOLVED_IN_MEGAKARYOCYTE_DEVELOPMENT_AND_PLATELET_PRODUCTION	0.0884	0.8669	0.6011	0.6669	1
XLOC_006129	REGULATION_OF_WATER_BALANCE_BY_RENAL_AQUAPORINS	0.1329	0.8653	0.6255	0.6672	1
XLOC_006129	REGULATION_OF_INSULIN_SECRETION	0.097	0.864	0.6611	0.6668	1
XLOC_006129	G_PROTEIN_ACTIVATION	0.1578	0.8606	0.6496	0.6696	1
XLOC_006129	SIGNALING_BY_FGFR1_MUTANTS	0.1442	0.8242	0.6638	0.7186	1
XLOC_006129	COSTIMULATION_BY_THE_CD28_FAMILY	0.1095	0.8235	0.6719	0.7174	1
XLOC_006129	NUCLEAR_RECEPTOR_TRANSCRIPTION_PATHWAY	0.1152	0.8188	0.6688	0.7217	1
XLOC_006129	NEGATIVE_REGULATION_OF_FGFR_SIGNALING	0.1266	0.7872	0.7139	0.7618	1
XLOC_006129	ACTIVATION_OF_KAINATE_RECEPTORS_UPON_GLUTAMATE_BINDING	0.1317	0.7531	0.7736	0.8038	1
XLOC_006129	G_BETA_GAMMA_SIGNALLING_THROUGH_PLC_BETA	0.1556	0.7404	0.8015	0.8175	1
XLOC_006129	INTEGRIN_ALPHAIIB_BETA3_SIGNALING	0.1376	0.7369	0.7787	0.8192	1
XLOC_006129	REGULATION_OF_INSULIN_SECRETION_BY_GLUCAGON_LIKE_PEPTIDE1	0.1114	0.7339	0.8049	0.8204	1
XLOC_006129	PLATELET_ACTIVATION_SIGNALING_AND_AGGREGATION	0.064	0.7275	0.8155	0.8256	1
XLOC_006129	METAL_ION_SLC_TRANSPORTERS	0.1309	0.6727	0.8853	0.8851	1
XLOC_006129	DOWNSTREAM_TCR_SIGNALING	0.1145	0.6598	0.8929	0.8952	1
XLOC_006129	GLYCOLYSIS	0.119	0.6481	0.8755	0.9039	1
XLOC_006129	MYOGENESIS	0.1152	0.634	0.9148	0.9144	1
XLOC_006129	GLUCAGON_SIGNALING_IN_METABOLIC_REGULATION	0.1063	0.6329	0.8992	0.9127	1
XLOC_006129	RESPONSE_TO_ELEVATED_PLATELET_CYTOSOLIC_CA2_	0.072	0.6156	0.9077	0.9252	1
XLOC_006129	ZINC_TRANSPORTERS	0.1376	0.6024	0.9266	0.9329	1
XLOC_006129	FRS2_MEDIATED_CASCADE	0.0973	0.5994	0.9253	0.9327	1
XLOC_006129	INTERFERON_ALPHA_BETA_SIGNALING	0.0687	0.5107	0.9657	0.9801	1
XLOC_006129	SYNTHESIS_OF_PA	0.0869	0.4954	0.9862	0.9825	1
XLOC_006129	TRANSPORT_OF_VITAMINS_NUCLEOSIDES_AND_RELATED_MOLECULES	-0.0744	-0.5248	0.9825	0.9876	1
XLOC_006129	TCR_SIGNALING	-0.0782	-0.6449	0.9076	0.929	1
XLOC_006129	PHASE_II_CONJUGATION	-0.0784	-0.7234	0.8278	0.8504	1
XLOC_006129	ACYL_CHAIN_REMODELLING_OF_PC	-0.1289	-0.7663	0.7922	0.7985	1
XLOC_006129	ION_TRANSPORT_BY_P_TYPE_ATPASES	-0.1119	-0.823	0.7022	0.7199	1
XLOC_006129	IL_2_SIGNALING	-0.1085	-0.8556	0.6531	0.6741	1
XLOC_006129	CREB_PHOSPHORYLATION_THROUGH_THE_ACTIVATION_OF_RAS	-0.1358	-0.8604	0.6111	0.6717	1
XLOC_006129	GPVI_MEDIATED_ACTIVATION_CASCADE	-0.1303	-0.8753	0.6132	0.6534	1
XLOC_006129	ACYL_CHAIN_REMODELLING_OF_PS	-0.1893	-0.9099	0.5452	0.6013	1
XLOC_006129	PLATELET_AGGREGATION_PLUG_FORMATION	-0.1224	-0.9106	0.589	0.605	1
XLOC_006129	ANTIGEN_ACTIVATES_B_CELL_RECEPTOR_LEADING_TO_GENERATION_OF_SECOND_MESSENGERS	-0.1429	-0.9145	0.5436	0.6033	1
XLOC_006129	ACYL_CHAIN_REMODELLING_OF_PE	-0.1637	-0.9203	0.5287	0.5986	1
XLOC_006129	POST_NMDA_RECEPTOR_ACTIVATION_EVENTS	-0.1372	-0.9646	0.475	0.5342	1
XLOC_006129	HS_GAG_DEGRADATION	-0.1852	-0.9984	0.4248	0.487	1
XLOC_006129	INFLAMMASOMES	-0.2048	-0.9997	0.4251	0.489	1
XLOC_006129	AQUAPORIN_MEDIATED_TRANSPORT	-0.1168	-1.0083	0.4151	0.4805	1
XLOC_006129	TRAFFICKING_OF_AMPA_RECEPTORS	-0.1567	-1.0277	0.4065	0.4565	1
XLOC_006129	GLUTAMATE_NEUROTRANSMITTER_RELEASE_CYCLE	-0.2212	-1.0573	0.3647	0.418	1
XLOC_006129	GAP_JUNCTION_TRAFFICKING	-0.1731	-1.0831	0.3097	0.3858	1
XLOC_006129	ACYL_CHAIN_REMODELLING_OF_PG	-0.22	-1.0929	0.3202	0.3764	1
XLOC_006129	TRAF6_MEDIATED_IRF7_ACTIVATION	-0.1671	-1.0945	0.2878	0.3776	1
XLOC_006129	ACTIVATION_OF_NMDA_RECEPTOR_UPON_GLUTAMATE_BINDING_AND_POSTSYNAPTIC_EVENTS	-0.1599	-1.141	0.2757	0.3228	1
XLOC_006129	IL_RECEPTOR_SHC_SIGNALING	-0.1767	-1.1593	0.2508	0.3045	1
XLOC_006129	HEMOSTASIS	-0.0468	-1.1639	0.1538	0.3016	1
XLOC_006129	SYNTHESIS_OF_BILE_ACIDS_AND_BILE_SALTS_VIA_7ALPHA_HYDROXYCHOLESTEROL	-0.2442	-1.1687	0.2585	0.2991	1
XLOC_006129	O_LINKED_GLYCOSYLATION_OF_MUCINS	-0.1226	-1.1838	0.2156	0.2847	1
XLOC_006129	EFFECTS_OF_PIP2_HYDROLYSIS	-0.2176	-1.2216	0.1923	0.2494	1
XLOC_006129	INCRETIN_SYNTHESIS_SECRETION_AND_INACTIVATION	-0.2307	-1.2379	0.2037	0.2365	1
XLOC_006129	SYNTHESIS_OF_BILE_ACIDS_AND_BILE_SALTS	-0.2229	-1.2396	0.2134	0.2373	1
XLOC_006129	ACYL_CHAIN_REMODELLING_OF_PI	-0.2537	-1.2453	0.2006	0.2338	1
XLOC_006129	SIGNALING_BY_NODAL	-0.2626	-1.2738	0.158	0.2109	1
XLOC_006129	IL_3_5_AND_GM_CSF_SIGNALING	-0.1599	-1.2957	0.1667	0.195	1
XLOC_006129	RAS_ACTIVATION_UOPN_CA2_INFUX_THROUGH_NMDA_RECEPTOR	-0.2684	-1.314	0.1614	0.183	1
XLOC_006129	SYNTHESIS_SECRETION_AND_INACTIVATION_OF_GLP1	-0.2653	-1.3387	0.1471	0.1674	1
XLOC_006129	SHC_MEDIATED_CASCADE	-0.2041	-1.3585	0.1227	0.155	1
XLOC_006129	HEPARAN_SULFATE_HEPARIN_HS_GAG_METABOLISM	-0.1538	-1.3623	0.1169	0.1541	1
XLOC_006129	GLUCONEOGENESIS	-0.2101	-1.3823	0.0935	0.1424	1
XLOC_006129	ABCA_TRANSPORTERS_IN_LIPID_HOMEOSTASIS	-0.2821	-1.4095	0.0809	0.1274	1
XLOC_006129	A_TETRASACCHARIDE_LINKER_SEQUENCE_IS_REQUIRED_FOR_GAG_SYNTHESIS	-0.2392	-1.4325	0.094	0.1166	0.999
XLOC_006129	REGULATION_OF_INSULIN_LIKE_GROWTH_FACTOR_IGF_ACTIVITY_BY_INSULIN_LIKE_GROWTH_FACTOR_BINDING_PROTEINS_IGFBPS	-0.3042	-1.4803	0.0758	0.0951	0.998
XLOC_006129	REGULATION_OF_IFNA_SIGNALING	-0.2679	-1.5374	0.0503	0.074	0.997
XLOC_006129	NCAM_SIGNALING_FOR_NEURITE_OUT_GROWTH	-0.1604	-1.5654	0.0198	0.0653	0.992
XLOC_006129	PLATELET_HOMEOSTASIS	-0.1485	-1.5732	0.0291	0.0635	0.99
XLOC_006129	TERMINATION_OF_O_GLYCAN_BIOSYNTHESIS	-0.2921	-1.5834	0.0502	0.0608	0.985
XLOC_006129	INNATE_IMMUNE_SYSTEM	-0.0823	-1.5959	0.0625	0.0578	0.985
XLOC_006129	BASIGIN_INTERACTIONS	-0.2701	-1.6176	0.0315	0.0531	0.98
XLOC_006129	GABA_SYNTHESIS_RELEASE_REUPTAKE_AND_DEGRADATION	-0.3077	-1.6245	0.0392	0.0521	0.979
XLOC_006129	INTEGRIN_CELL_SURFACE_INTERACTIONS	-0.1574	-1.6695	0.0284	0.0424	0.962
XLOC_006129	PLATELET_CALCIUM_HOMEOSTASIS	-0.3448	-1.7252	0.0213	0.0327	0.909
XLOC_006129	ADHERENS_JUNCTIONS_INTERACTIONS	-0.2809	-1.7277	0.0261	0.0327	0.908
XLOC_006129	PHOSPHOLIPASE_C_MEDIATED_CASCADE	-0.1888	-1.7353	0.0138	0.0317	0.895
XLOC_006129	CHYLOMICRON_MEDIATED_LIPID_TRANSPORT	-0.3483	-1.7408	0.0201	0.0311	0.887
XLOC_006129	BILE_ACID_AND_BILE_SALT_METABOLISM	-0.2795	-1.7431	0.0214	0.0312	0.887
XLOC_006129	ION_CHANNEL_TRANSPORT	-0.1931	-1.7544	0.0095	0.0299	0.871
XLOC_006129	GABA_B_RECEPTOR_ACTIVATION	-0.231	-1.7642	0.0114	0.0288	0.858
XLOC_006129	INTRINSIC_PATHWAY	-0.3627	-1.8062	0.0235	0.0234	0.796
XLOC_006129	GENERATION_OF_SECOND_MESSENGER_MOLECULES	-0.3096	-1.8353	0.007	0.0204	0.737
XLOC_006129	CHOLESTEROL_BIOSYNTHESIS	-0.3181	-1.8487	0.0031	0.019	0.704
XLOC_006129	CELL_SURFACE_INTERACTIONS_AT_THE_VASCULAR_WALL	-0.1676	-1.8634	0.0242	0.0178	0.683
XLOC_006129	CELL_JUNCTION_ORGANIZATION	-0.1808	-1.9023	0.0058	0.0144	0.608
XLOC_006129	GAP_JUNCTION_ASSEMBLY	-0.3717	-1.9473	0.0056	0.0111	0.516
XLOC_006129	ABC_FAMILY_PROTEINS_MEDIATED_TRANSPORT	-0.2837	-1.9571	0	0.0108	0.5
XLOC_006129	RNA_POL_I_RNA_POL_III_AND_MITOCHONDRIAL_TRANSCRIPTION	-0.1483	-1.9636	0.0081	0.0106	0.492
XLOC_006129	LIPID_DIGESTION_MOBILIZATION_AND_TRANSPORT	-0.2513	-2.0172	0.0045	0.0077	0.381
XLOC_006129	HS_GAG_BIOSYNTHESIS	-0.2969	-2.0452	0.0074	0.0068	0.346
XLOC_006129	AMINO_ACID_TRANSPORT_ACROSS_THE_PLASMA_MEMBRANE	-0.2943	-2.0554	0	0.0065	0.327
XLOC_006129	DEGRADATION_OF_THE_EXTRACELLULAR_MATRIX	-0.3107	-2.0921	0.0037	0.0055	0.274
XLOC_006129	MUSCLE_CONTRACTION	-0.2465	-2.0975	0	0.0054	0.271
XLOC_006129	LIPOPROTEIN_METABOLISM	-0.3213	-2.0988	0	0.0055	0.27
XLOC_006129	ACTIVATED_POINT_MUTANTS_OF_FGFR2	-0.4206	-2.1092	0.0062	0.0053	0.257
XLOC_006129	TIGHT_JUNCTION_INTERACTIONS	-0.3247	-2.113	0.0034	0.0052	0.248
XLOC_006129	CGMP_EFFECTS	-0.3899	-2.1433	0	0.0044	0.215
XLOC_006129	GLUCAGON_TYPE_LIGAND_RECEPTORS	-0.3118	-2.1912	0	0.0032	0.162
XLOC_006129	NEUROTRANSMITTER_RECEPTOR_BINDING_AND_DOWNSTREAM_TRANSMISSION_IN_THE_POSTSYNAPTIC_CELL	-0.1523	-2.1954	0	0.0032	0.16
XLOC_006129	REGULATION_OF_GENE_EXPRESSION_IN_BETA_CELLS	-0.4075	-2.2002	0	0.0032	0.157
XLOC_006129	NA_CL_DEPENDENT_NEUROTRANSMITTER_TRANSPORTERS	-0.4331	-2.2052	0.003	0.0031	0.151
XLOC_006129	NUCLEOTIDE_LIKE_PURINERGIC_RECEPTORS	-0.4572	-2.2341	0.0058	0.0026	0.124
XLOC_006129	NEUROTRANSMITTER_RELEASE_CYCLE	-0.3106	-2.2841	0	0.0018	0.085
XLOC_006129	LIGAND_GATED_ION_CHANNEL_TRANSPORT	-0.4442	-2.2946	0	0.0018	0.083
XLOC_006129	CHROMOSOME_MAINTENANCE	-0.1673	-2.3064	0	0.0017	0.078
XLOC_006129	TRANSPORT_OF_GLUCOSE_AND_OTHER_SUGARS_BILE_SALTS_AND_ORGANIC_ACIDS_METAL_IONS_AND_AMINE_COMPOUNDS	-0.2033	-2.3239	0	0.0016	0.07
XLOC_006129	STEROID_HORMONES	-0.3467	-2.348	0	0.0014	0.062
XLOC_006129	NITRIC_OXIDE_STIMULATES_GUANYLATE_CYCLASE	-0.3725	-2.3825	0	0.0012	0.051
XLOC_006129	TRANSMEMBRANE_TRANSPORT_OF_SMALL_MOLECULES	-0.0936	-2.3991	0	0.0011	0.046
XLOC_006129	AMINE_COMPOUND_SLC_TRANSPORTERS	-0.3665	-2.409	0	0.001	0.043
XLOC_006129	TELOMERE_MAINTENANCE	-0.2283	-2.4412	0	0.0009	0.036
XLOC_006129	INHIBITION_OF_VOLTAGE_GATED_CA2_CHANNELS_VIA_GBETA_GAMMA_SUBUNITS	-0.4111	-2.4424	0	0.0009	0.036
XLOC_006129	GABA_RECEPTOR_ACTIVATION	-0.2809	-2.4768	0	0.0007	0.029
XLOC_006129	FGFR_LIGAND_BINDING_AND_ACTIVATION	-0.4052	-2.498	0	0.0006	0.023
XLOC_006129	AMINO_ACID_AND_OLIGOPEPTIDE_SLC_TRANSPORTERS	-0.2907	-2.5611	0	0.0003	0.011
XLOC_006129	INTERACTION_BETWEEN_L1_AND_ANKYRINS	-0.4511	-2.5647	0	0.0003	0.01
XLOC_006129	ENDOGENOUS_STEROLS	-0.515	-2.5834	0	0.0003	0.01
XLOC_006129	CELL_CELL_JUNCTION_ORGANIZATION	-0.2907	-2.6124	0	0.0002	0.006
XLOC_006129	METABOLISM_OF_STEROID_HORMONES_AND_VITAMINS_A_AND_D	-0.3573	-2.6479	0	0.0001	0.005
XLOC_006129	TRANSPORT_OF_INORGANIC_CATIONS_ANIONS_AND_AMINO_ACIDS_OLIGOPEPTIDES	-0.2232	-2.6791	0	0.0001	0.004
XLOC_006129	INWARDLY_RECTIFYING_K_CHANNELS	-0.4081	-2.7113	0	0.0001	0.003
XLOC_006129	SLC_MEDIATED_TRANSMEMBRANE_TRANSPORT	-0.141	-2.7167	0	0.0001	0.003
XLOC_006129	REGULATION_OF_BETA_CELL_DEVELOPMENT	-0.4161	-2.7521	0	0.0001	0.003
XLOC_006129	COLLAGEN_FORMATION	-0.302	-2.9058	0	0	0.001
XLOC_006129	IMMUNOREGULATORY_INTERACTIONS_BETWEEN_A_LYMPHOID_AND_A_NON_LYMPHOID_CELL	-0.3489	-2.9983	0	0	0.001
XLOC_006129	MEIOTIC_SYNAPSIS	-0.2973	-3.0267	0	0	0
XLOC_006129	DEPOSITION_OF_NEW_CENPA_CONTAINING_NUCLEOSOMES_AT_THE_CENTROMERE	-0.3257	-3.0519	0	0	0
XLOC_006129	FORMATION_OF_FIBRIN_CLOT_CLOTTING_CASCADE	-0.4279	-3.0702	0	0	0
XLOC_006129	COMPLEMENT_CASCADE	-0.4953	-3.1046	0	0	0
XLOC_006129	MEIOSIS	-0.2428	-3.1319	0	0	0
XLOC_006129	BIOLOGICAL_OXIDATIONS	-0.2346	-3.1795	0	0	0
XLOC_006129	TRANSMISSION_ACROSS_CHEMICAL_SYNAPSES	-0.1902	-3.1991	0	0	0
XLOC_006129	AMINE_DERIVED_HORMONES	-0.6692	-3.2987	0	0	0
XLOC_006129	NCAM1_INTERACTIONS	-0.419	-3.3419	0	0	0
XLOC_006129	EXTRACELLULAR_MATRIX_ORGANIZATION	-0.2972	-3.364	0	0	0
XLOC_006129	RNA_POL_I_TRANSCRIPTION	-0.3194	-3.4221	0	0	0
XLOC_006129	STRIATED_MUSCLE_CONTRACTION	-0.5372	-3.494	0	0	0
XLOC_006129	GASTRIN_CREB_SIGNALLING_PATHWAY_VIA_PKC_AND_MAPK	-0.2134	-3.4949	0	0	0
XLOC_006129	CHEMOKINE_RECEPTORS_BIND_CHEMOKINES	-0.3942	-3.5891	0	0	0
XLOC_006129	CLASS_B_2_SECRETIN_FAMILY_RECEPTORS	-0.3311	-3.8267	0	0	0
XLOC_006129	VOLTAGE_GATED_POTASSIUM_CHANNELS	-0.4724	-3.8546	0	0	0
XLOC_006129	AMINE_LIGAND_BINDING_RECEPTORS	-0.5041	-3.9259	0	0	0
XLOC_006129	PHASE1_FUNCTIONALIZATION_OF_COMPOUNDS	-0.4197	-4.0448	0	0	0
XLOC_006129	MEIOTIC_RECOMBINATION	-0.3788	-4.0758	0	0	0
XLOC_006129	CYTOCHROME_P450_ARRANGED_BY_SUBSTRATE_TYPE	-0.4606	-4.1474	0	0	0
XLOC_006129	G_ALPHA_S_SIGNALLING_EVENTS	-0.2962	-4.1917	0	0	0
XLOC_006129	PACKAGING_OF_TELOMERE_ENDS	-0.5042	-4.3128	0	0	0
XLOC_006129	NEURONAL_SYSTEM	-0.2139	-4.5457	0	0	0
XLOC_006129	G_ALPHA_Q_SIGNALLING_EVENTS	-0.2811	-4.7428	0	0	0
XLOC_006129	POTASSIUM_CHANNELS	-0.406	-5.0241	0	0	0
XLOC_006129	RNA_POL_I_PROMOTER_OPENING	-0.5909	-5.2084	0	0	0
XLOC_006129	AMYLOIDS	-0.4995	-5.2105	0	0	0
XLOC_006129	BETA_DEFENSINS	-0.7449	-5.3004	0	0	0
XLOC_006129	DEFENSINS	-0.6819	-5.3084	0	0	0
XLOC_006129	G_ALPHA_I_SIGNALLING_EVENTS	-0.3395	-5.9418	0	0	0
XLOC_006129	PEPTIDE_LIGAND_BINDING_RECEPTORS	-0.4444	-7.2888	0	0	0
XLOC_006129	GPCR_LIGAND_BINDING	-0.3917	-8.6685	0	0	0
XLOC_006129	CLASS_A1_RHODOPSIN_LIKE_RECEPTORS	-0.4175	-9.4937	0	0	0
XLOC_006129	OLFACTORY_SIGNALING_PATHWAY	-0.6941	-14.7145	0	0	0

## Sheet: lincRNA-5
LincRNA	Pathway	Enrichment Score (ES)	Normalized Enrichment Score (NES)	Nominal p value (NP)	False discovery rate (FDR)	FamilyWise-Error Rate (FWER)
XLOC_014626	METABOLISM_OF_RNA	0.4555	5.2142	0	0	0
XLOC_014626	METABOLISM_OF_MRNA	0.4492	4.8092	0	0	0
XLOC_014626	MRNA_PROCESSING	0.4645	4.6408	0	0	0
XLOC_014626	PROCESSING_OF_CAPPED_INTRON_CONTAINING_PRE_MRNA	0.4833	4.5959	0	0	0
XLOC_014626	HIV_INFECTION	0.4094	4.3862	0	0	0
XLOC_014626	METABOLISM_OF_PROTEINS	0.3426	4.3683	0	0	0
XLOC_014626	MRNA_SPLICING	0.4967	4.3278	0	0	0
XLOC_014626	CLASS_I_MHC_MEDIATED_ANTIGEN_PROCESSING_PRESENTATION	0.3783	4.2814	0	0	0
XLOC_014626	TRANSLATION	0.4387	4.2808	0	0	0
XLOC_014626	ANTIGEN_PROCESSING_UBIQUITINATION_PROTEASOME_DEGRADATION	0.3961	4.266	0	0	0
XLOC_014626	INFLUENZA_LIFE_CYCLE	0.4441	4.2529	0	0	0
XLOC_014626	LATE_PHASE_OF_HIV_LIFE_CYCLE	0.4712	4.1946	0	0	0
XLOC_014626	RNA_POL_II_TRANSCRIPTION	0.4766	4.1883	0	0	0
XLOC_014626	CELL_CYCLE_MITOTIC	0.3572	4.1722	0	0	0
XLOC_014626	HIV_LIFE_CYCLE	0.4518	4.0909	0	0	0
XLOC_014626	3_UTR_MEDIATED_TRANSLATIONAL_REGULATION	0.4544	4.0376	0	0	0
XLOC_014626	NONSENSE_MEDIATED_DECAY_ENHANCED_BY_THE_EXON_JUNCTION_COMPLEX	0.4547	4.0051	0	0	0
XLOC_014626	INFLUENZA_VIRAL_RNA_TRANSCRIPTION_AND_REPLICATION	0.4442	3.9642	0	0	0
XLOC_014626	MEMBRANE_TRAFFICKING	0.4136	3.953	0	0	0
XLOC_014626	ASPARAGINE_N_LINKED_GLYCOSYLATION	0.478	3.9148	0	0	0
XLOC_014626	APC_C_CDH1_MEDIATED_DEGRADATION_OF_CDC20_AND_OTHER_APC_C_CDH1_TARGETED_PROTEINS_IN_LATE_MITOSIS_EARLY_G1	0.5175	3.9033	0	0	0
XLOC_014626	SRP_DEPENDENT_COTRANSLATIONAL_PROTEIN_TARGETING_TO_MEMBRANE	0.4374	3.885	0	0	0
XLOC_014626	DNA_REPLICATION	0.3681	3.8392	0	0	0
XLOC_014626	AUTODEGRADATION_OF_CDH1_BY_CDH1_APC_C	0.5447	3.8274	0	0	0
XLOC_014626	APC_C_CDC20_MEDIATED_DEGRADATION_OF_MITOTIC_PROTEINS	0.526	3.816	0	0	0
XLOC_014626	REGULATION_OF_ORNITHINE_DECARBOXYLASE_ODC	0.5684	3.8084	0	0	0
XLOC_014626	MITOTIC_M_M_G1_PHASES	0.3761	3.7752	0	0	0
XLOC_014626	ER_PHAGOSOME_PATHWAY	0.5368	3.6892	0	0	0
XLOC_014626	DESTABILIZATION_OF_MRNA_BY_AUF1_HNRNP_D0	0.5482	3.6865	0	0	0
XLOC_014626	POST_TRANSLATIONAL_PROTEIN_MODIFICATION	0.3449	3.681	0	0	0
XLOC_014626	REGULATION_OF_MITOTIC_CELL_CYCLE	0.4688	3.675	0	0	0
XLOC_014626	VIF_MEDIATED_DEGRADATION_OF_APOBEC3G	0.5416	3.6542	0	0	0
XLOC_014626	PEPTIDE_CHAIN_ELONGATION	0.4442	3.6358	0	0	0
XLOC_014626	GENERIC_TRANSCRIPTION_PATHWAY	0.3002	3.6281	0	0	0
XLOC_014626	CDK_MEDIATED_PHOSPHORYLATION_AND_REMOVAL_OF_CDC6	0.5555	3.6072	0	0	0
XLOC_014626	HOST_INTERACTIONS_OF_HIV_FACTORS	0.3889	3.5971	0	0	0
XLOC_014626	SCF_BETA_TRCP_MEDIATED_DEGRADATION_OF_EMI1	0.5435	3.5868	0	0	0
XLOC_014626	REGULATION_OF_APOPTOSIS	0.5013	3.5806	0	0	0
XLOC_014626	CROSS_PRESENTATION_OF_SOLUBLE_EXOGENOUS_ANTIGENS_ENDOSOMES	0.5339	3.5534	0	0	0
XLOC_014626	DNA_REPAIR	0.4018	3.5501	0	0	0
XLOC_014626	ACTIVATION_OF_NF_KAPPAB_IN_B_CELLS	0.4861	3.544	0	0	0
XLOC_014626	REGULATION_OF_MRNA_STABILITY_BY_PROTEINS_THAT_BIND_AU_RICH_ELEMENTS	0.439	3.538	0	0	0
XLOC_014626	AUTODEGRADATION_OF_THE_E3_UBIQUITIN_LIGASE_COP1	0.5366	3.5371	0	0	0
XLOC_014626	SIGNALING_BY_WNT	0.4813	3.5282	0	0	0
XLOC_014626	ACTIVATION_OF_CHAPERONE_GENES_BY_XBP1S	0.5483	3.5102	0	0	0
XLOC_014626	UNFOLDED_PROTEIN_RESPONSE	0.4291	3.4779	0	0	0
XLOC_014626	CYCLIN_E_ASSOCIATED_EVENTS_DURING_G1_S_TRANSITION_	0.4652	3.4734	0	0	0
XLOC_014626	RNA_POL_II_PRE_TRANSCRIPTION_EVENTS	0.4703	3.4687	0	0	0
XLOC_014626	CELL_CYCLE_CHECKPOINTS	0.3932	3.4503	0	0	0
XLOC_014626	CELL_CYCLE	0.2743	3.4259	0	0	0
XLOC_014626	SCFSKP2_MEDIATED_DEGRADATION_OF_P27_P21	0.5046	3.4235	0	0	0
XLOC_014626	DOWNSTREAM_SIGNALING_EVENTS_OF_B_CELL_RECEPTOR_BCR	0.3929	3.3764	0	0	0
XLOC_014626	MITOTIC_PROMETAPHASE	0.4031	3.3505	0	0	0
XLOC_014626	TCA_CYCLE_AND_RESPIRATORY_ELECTRON_TRANSPORT	0.3632	3.3227	0	0	0
XLOC_014626	P53_DEPENDENT_G1_DNA_DAMAGE_RESPONSE	0.479	3.3077	0	0	0
XLOC_014626	P53_INDEPENDENT_G1_S_DNA_DAMAGE_CHECKPOINT	0.4975	3.2781	0	0	0
XLOC_014626	FORMATION_OF_RNA_POL_II_ELONGATION_COMPLEX_	0.5026	3.2565	0	0	0
XLOC_014626	EXTRACELLULAR_MATRIX_ORGANIZATION	0.3839	3.2508	0	0	0
XLOC_014626	METABOLISM_OF_NON_CODING_RNA	0.4849	3.2501	0	0	0
XLOC_014626	ANTIGEN_PROCESSING_CROSS_PRESENTATION	0.4328	3.2438	0	0	0
XLOC_014626	RESPIRATORY_ELECTRON_TRANSPORT_ATP_SYNTHESIS_BY_CHEMIOSMOTIC_COUPLING_AND_HEAT_PRODUCTION_BY_UNCOUPLING_PROTEINS_	0.4001	3.2422	0	0	0
XLOC_014626	MRNA_SPLICING_MINOR_PATHWAY	0.5131	3.229	0	0	0
XLOC_014626	APOPTOSIS	0.3292	3.2285	0	0	0
XLOC_014626	COLLAGEN_FORMATION	0.4426	3.2184	0	0	0
XLOC_014626	MITOTIC_G1_G1_S_PHASES	0.3473	3.2041	0	0	0
XLOC_014626	CDT1_ASSOCIATION_WITH_THE_CDC6_ORC_ORIGIN_COMPLEX	0.4984	3.1927	0	0	0
XLOC_014626	TRANSPORT_OF_MATURE_TRANSCRIPT_TO_CYTOPLASM	0.484	3.162	0	0	0
XLOC_014626	G1_S_TRANSITION	0.3635	3.1536	0	0	0
XLOC_014626	RESPIRATORY_ELECTRON_TRANSPORT	0.4292	3.1523	0	0	0
XLOC_014626	FORMATION_OF_THE_TERNARY_COMPLEX_AND_SUBSEQUENTLY_THE_43S_COMPLEX	0.4585	3.1186	0	0	0
XLOC_014626	S_PHASE	0.3576	3.1078	0	0	0
XLOC_014626	SMOOTH_MUSCLE_CONTRACTION	0.6219	3.0876	0	0	0
XLOC_014626	TRANS_GOLGI_NETWORK_VESICLE_BUDDING	0.4273	3.0617	0	0	0
XLOC_014626	ACTIVATION_OF_THE_MRNA_UPON_BINDING_OF_THE_CAP_BINDING_COMPLEX_AND_EIFS_AND_SUBSEQUENT_BINDING_TO_43S	0.4439	3.0523	0	0	0
XLOC_014626	ANTIVIRAL_MECHANISM_BY_IFN_STIMULATED_GENES	0.4042	3.0459	0	0	0
XLOC_014626	SIGNALING_BY_THE_B_CELL_RECEPTOR_BCR	0.3116	2.9607	0	0	0
XLOC_014626	RNA_POL_II_TRANSCRIPTION_PRE_INITIATION_AND_PROMOTER_OPENING	0.4622	2.9457	0	0	0
XLOC_014626	ADAPTIVE_IMMUNE_SYSTEM	0.2262	2.9396	0	0	0
XLOC_014626	FORMATION_OF_THE_HIV1_EARLY_ELONGATION_COMPLEX	0.4976	2.9389	0	0	0
XLOC_014626	PROTEIN_FOLDING	0.4426	2.921	0	0	0
XLOC_014626	SYNTHESIS_OF_DNA	0.3518	2.9075	0	0	0
XLOC_014626	CLEAVAGE_OF_GROWING_TRANSCRIPT_IN_THE_TERMINATION_REGION_	0.4849	2.8974	0	0	0
XLOC_014626	TRNA_AMINOACYLATION	0.4504	2.8853	0	0	0
XLOC_014626	NUCLEOTIDE_EXCISION_REPAIR	0.4369	2.8666	0	0	0
XLOC_014626	TRANSCRIPTION	0.2632	2.8629	0	0	0
XLOC_014626	ELONGATION_ARREST_AND_RECOVERY	0.4913	2.8628	0	0	0
XLOC_014626	ORC1_REMOVAL_FROM_CHROMATIN	0.403	2.8603	0	0	0
XLOC_014626	DEADENYLATION_DEPENDENT_MRNA_DECAY	0.4549	2.8519	0	0	0
XLOC_014626	ASSOCIATION_OF_TRIC_CCT_WITH_TARGET_PROTEINS_DURING_BIOSYNTHESIS	0.5289	2.8388	0	0	0.001
XLOC_014626	BIOSYNTHESIS_OF_THE_N_GLYCAN_PRECURSOR_DOLICHOL_LIPID_LINKED_OLIGOSACCHARIDE_LLO_AND_TRANSFER_TO_A_NASCENT_PROTEIN	0.5406	2.8163	0	0	0.001
XLOC_014626	RNA_POL_III_TRANSCRIPTION	0.4712	2.7988	0	0	0.001
XLOC_014626	MITOTIC_G2_G2_M_PHASES	0.3595	2.7952	0	0	0.001
XLOC_014626	TRANSCRIPTION_COUPLED_NER_TC_NER	0.4368	2.785	0	0	0.001
XLOC_014626	M_G1_TRANSITION	0.3491	2.7705	0	0	0.001
XLOC_014626	MRNA_3_END_PROCESSING	0.5348	2.7667	0	0	0.001
XLOC_014626	ASSEMBLY_OF_THE_PRE_REPLICATIVE_COMPLEX	0.3892	2.7648	0	0	0.001
XLOC_014626	ENDOSOMAL_SORTING_COMPLEX_REQUIRED_FOR_TRANSPORT_ESCRT	0.5288	2.7555	0	0	0.002
XLOC_014626	RECRUITMENT_OF_MITOTIC_CENTROSOME_PROTEINS_AND_COMPLEXES	0.3741	2.7547	0.0012	0	0.002
XLOC_014626	MRNA_CAPPING	0.5053	2.7543	0	0	0.002
XLOC_014626	DIABETES_PATHWAYS	0.2917	2.7519	0	0	0.002
XLOC_014626	TRANSPORT_OF_MATURE_MRNA_DERIVED_FROM_AN_INTRONLESS_TRANSCRIPT	0.4764	2.733	0	0	0.002
XLOC_014626	RNA_POL_III_TRANSCRIPTION_INITIATION_FROM_TYPE_2_PROMOTER	0.523	2.706	0	0	0.003
XLOC_014626	CYTOSOLIC_TRNA_AMINOACYLATION	0.5227	2.698	0	0	0.003
XLOC_014626	FORMATION_OF_TRANSCRIPTION_COUPLED_NER_TC_NER_REPAIR_COMPLEX	0.515	2.684	0	0	0.003
XLOC_014626	RNA_POL_III_TRANSCRIPTION_INITIATION_FROM_TYPE_3_PROMOTER	0.4897	2.6508	0	0	0.005
XLOC_014626	SIGNALING_BY_TGF_BETA_RECEPTOR_COMPLEX	0.364	2.6486	0	0	0.005
XLOC_014626	GOLGI_ASSOCIATED_VESICLE_BIOGENESIS	0.3842	2.643	0	0	0.005
XLOC_014626	EGFR_DOWNREGULATION	0.5021	2.6271	0	0	0.005
XLOC_014626	PTM_GAMMA_CARBOXYLATION_HYPUSINE_FORMATION_AND_ARYLSULFATASE_ACTIVATION	0.4919	2.6215	0.0014	0	0.005
XLOC_014626	AXON_GUIDANCE	0.2292	2.5733	0	0.0001	0.015
XLOC_014626	CHONDROITIN_SULFATE_DERMATAN_SULFATE_METABOLISM	0.3913	2.5728	0	0.0001	0.016
XLOC_014626	SIGNALING_BY_EGFR_IN_CANCER	0.28	2.5029	0	0.0002	0.026
XLOC_014626	TRANSPORT_OF_RIBONUCLEOPROTEINS_INTO_THE_HOST_NUCLEUS	0.4691	2.4997	0	0.0002	0.028
XLOC_014626	SIGNAL_TRANSDUCTION_BY_L1	0.4282	2.4986	0	0.0002	0.028
XLOC_014626	LOSS_OF_NLP_FROM_MITOTIC_CENTROSOMES	0.3615	2.4845	0	0.0003	0.033
XLOC_014626	NEP_NS2_INTERACTS_WITH_THE_CELLULAR_EXPORT_MACHINERY	0.4692	2.4832	0	0.0003	0.034
XLOC_014626	TRANSCRIPTIONAL_ACTIVITY_OF_SMAD2_SMAD3_SMAD4_HETEROTRIMER	0.4069	2.4755	0	0.0003	0.038
XLOC_014626	ABORTIVE_ELONGATION_OF_HIV1_TRANSCRIPT_IN_THE_ABSENCE_OF_TAT	0.4848	2.473	0	0.0003	0.039
XLOC_014626	MITOCHONDRIAL_PROTEIN_IMPORT	0.3636	2.4644	0.0012	0.0003	0.041
XLOC_014626	PRE_NOTCH_TRANSCRIPTION_AND_TRANSLATION	0.4622	2.4574	0	0.0003	0.042
XLOC_014626	GLOBAL_GENOMIC_NER_GG_NER	0.4366	2.4521	0	0.0004	0.044
XLOC_014626	PROCESSING_OF_CAPPED_INTRONLESS_PRE_MRNA	0.4846	2.4484	0	0.0004	0.044
XLOC_014626	SEMAPHORIN_INTERACTIONS	0.3219	2.4463	0	0.0004	0.044
XLOC_014626	REGULATORY_RNA_PATHWAYS	0.4665	2.418	0	0.0004	0.054
XLOC_014626	SIGNALLING_TO_ERKS	0.4074	2.4141	0	0.0004	0.055
XLOC_014626	RNA_POL_III_CHAIN_ELONGATION	0.5228	2.3916	0.0014	0.0005	0.064
XLOC_014626	TRANSPORT_TO_THE_GOLGI_AND_SUBSEQUENT_MODIFICATION	0.4058	2.3905	0	0.0005	0.064
XLOC_014626	LYSOSOME_VESICLE_BIOGENESIS	0.4932	2.3837	0	0.0005	0.066
XLOC_014626	INTERACTIONS_OF_VPR_WITH_HOST_CELLULAR_PROTEINS	0.4193	2.3644	0	0.0006	0.074
XLOC_014626	NEF_MEDIATES_DOWN_MODULATION_OF_CELL_SURFACE_RECEPTORS_BY_RECRUITING_THEM_TO_CLATHRIN_ADAPTERS	0.4829	2.3593	0	0.0006	0.075
XLOC_014626	PROLONGED_ERK_ACTIVATION_EVENTS	0.5022	2.355	0	0.0006	0.078
XLOC_014626	APC_CDC20_MEDIATED_DEGRADATION_OF_NEK2A	0.4862	2.3507	0.0014	0.0006	0.079
XLOC_014626	SIGNALING_BY_INSULIN_RECEPTOR	0.2634	2.3303	0	0.0007	0.089
XLOC_014626	PRE_NOTCH_EXPRESSION_AND_PROCESSING	0.3735	2.3299	0	0.0007	0.089
XLOC_014626	MICRORNA_MIRNA_BIOGENESIS	0.4664	2.3191	0	0.0007	0.092
XLOC_014626	POST_TRANSLATIONAL_MODIFICATION_SYNTHESIS_OF_GPI_ANCHORED_PROTEINS	0.4262	2.3094	0.0013	0.0008	0.101
XLOC_014626	FORMATION_OF_INCISION_COMPLEX_IN_GG_NER	0.5136	2.3082	0	0.0007	0.101
XLOC_014626	G2_M_CHECKPOINTS	0.3996	2.3067	0.0013	0.0008	0.104
XLOC_014626	NGF_SIGNALLING_VIA_TRKA_FROM_THE_PLASMA_MEMBRANE	0.2381	2.3048	0	0.0008	0.109
XLOC_014626	RNA_POL_III_TRANSCRIPTION_TERMINATION	0.4787	2.3036	0	0.0008	0.109
XLOC_014626	SIGNALLING_BY_NGF	0.2105	2.2924	0	0.0008	0.116
XLOC_014626	MHC_CLASS_II_ANTIGEN_PRESENTATION	0.2737	2.2808	0.0011	0.0009	0.126
XLOC_014626	NEGATIVE_REGULATORS_OF_RIG_I_MDA5_SIGNALING	0.4057	2.2798	0	0.0009	0.127
XLOC_014626	MUSCLE_CONTRACTION	0.3356	2.2711	0.0025	0.001	0.133
XLOC_014626	ARMS_MEDIATED_ACTIVATION	0.5051	2.2301	0	0.0012	0.17
XLOC_014626	INHIBITION_OF_THE_PROTEOLYTIC_ACTIVITY_OF_APC_C_REQUIRED_FOR_THE_ONSET_OF_ANAPHASE_BY_MITOTIC_SPINDLE_CHECKPOINT_COMPONENTS	0.5075	2.2282	0.0014	0.0012	0.17
XLOC_014626	RNA_POL_I_TRANSCRIPTION_INITIATION	0.4456	2.2229	0	0.0013	0.181
XLOC_014626	APC_C_CDC20_MEDIATED_DEGRADATION_OF_CYCLIN_B	0.4861	2.2199	0	0.0013	0.184
XLOC_014626	SYNTHESIS_AND_INTERCONVERSION_OF_NUCLEOTIDE_DI_AND_TRIPHOSPHATES	0.5013	2.2172	0.0015	0.0013	0.186
XLOC_014626	TRANSCRIPTIONAL_REGULATION_OF_WHITE_ADIPOCYTE_DIFFERENTIATION	0.2745	2.2143	0	0.0013	0.187
XLOC_014626	TGF_BETA_RECEPTOR_SIGNALING_ACTIVATES_SMADS	0.4409	2.2117	0	0.0013	0.19
XLOC_014626	G1_PHASE	0.3696	2.1975	0.0013	0.0015	0.209
XLOC_014626	SIGNALING_BY_ROBO_RECEPTOR	0.3867	2.1869	0.0013	0.0016	0.222
XLOC_014626	ANTIGEN_PRESENTATION_FOLDING_ASSEMBLY_AND_PEPTIDE_LOADING_OF_CLASS_I_MHC	0.4958	2.1849	0.0015	0.0016	0.227
XLOC_014626	METABOLISM_OF_NUCLEOTIDES	0.2833	2.1809	0.0024	0.0016	0.233
XLOC_014626	PKB_MEDIATED_EVENTS	0.39	2.1761	0	0.0017	0.241
XLOC_014626	DOWNREGULATION_OF_TGF_BETA_RECEPTOR_SIGNALING	0.4409	2.1568	0.0014	0.002	0.28
XLOC_014626	SMAD2_SMAD3_SMAD4_HETEROTRIMER_REGULATES_TRANSCRIPTION	0.4261	2.156	0.0027	0.002	0.28
XLOC_014626	YAP1_AND_WWTR1_TAZ_STIMULATED_GENE_EXPRESSION	0.4152	2.1497	0.0041	0.0021	0.292
XLOC_014626	ACTIVATION_OF_ATR_IN_RESPONSE_TO_REPLICATION_STRESS	0.3995	2.1427	0.0013	0.0022	0.313
XLOC_014626	SIGNALING_BY_PDGF	0.2273	2.1365	0.0011	0.0024	0.331
XLOC_014626	CIRCADIAN_CLOCK	0.3045	2.1309	0	0.0024	0.339
XLOC_014626	RNA_POL_I_TRANSCRIPTION_TERMINATION	0.4455	2.1288	0	0.0024	0.343
XLOC_014626	MITOCHONDRIAL_TRNA_AMINOACYLATION	0.4487	2.126	0	0.0025	0.348
XLOC_014626	REGULATION_OF_GLUCOKINASE_BY_GLUCOKINASE_REGULATORY_PROTEIN	0.3999	2.1227	0	0.0025	0.358
XLOC_014626	PHOSPHORYLATION_OF_THE_APC_C	0.486	2.1182	0	0.0027	0.37
XLOC_014626	GLYCOSAMINOGLYCAN_METABOLISM	0.2331	2.1143	0.0022	0.0027	0.377
XLOC_014626	DNA_STRAND_ELONGATION	0.3821	2.1049	0.0068	0.003	0.407
XLOC_014626	RESPONSE_TO_ELEVATED_PLATELET_CYTOSOLIC_CA2_	0.2592	2.0967	0.0012	0.0031	0.434
XLOC_014626	INSULIN_RECEPTOR_SIGNALLING_CASCADE	0.2519	2.0925	0.0034	0.0032	0.442
XLOC_014626	SYNTHESIS_OF_PIPS_AT_THE_GOLGI_MEMBRANE	0.4613	2.0872	0.0043	0.0034	0.457
XLOC_014626	DOUBLE_STRAND_BREAK_REPAIR	0.4181	2.0869	0.0014	0.0033	0.457
XLOC_014626	DOWNREGULATION_OF_SMAD2_3_SMAD4_TRANSCRIPTIONAL_ACTIVITY	0.4589	2.0845	0	0.0034	0.463
XLOC_014626	CONVERSION_FROM_APC_C_CDC20_TO_APC_C_CDH1_IN_LATE_ANAPHASE	0.4836	2.0829	0.0014	0.0034	0.468
XLOC_014626	SYNTHESIS_OF_GLYCOSYLPHOSPHATIDYLINOSITOL_GPI	0.4602	2.0802	0.0043	0.0035	0.475
XLOC_014626	INTERFERON_SIGNALING	0.2075	2.0681	0.0021	0.0038	0.503
XLOC_014626	CHONDROITIN_SULFATE_BIOSYNTHESIS	0.4304	2.064	0.0029	0.0039	0.522
XLOC_014626	SIGNALLING_TO_RAS	0.3895	2.062	0.0042	0.004	0.528
XLOC_014626	SEMA4D_IN_SEMAPHORIN_SIGNALING	0.3755	2.0582	0	0.0041	0.542
XLOC_014626	DESTABILIZATION_OF_MRNA_BY_BRF1	0.4544	2.0531	0	0.0043	0.552
XLOC_014626	FATTY_ACID_TRIACYLGLYCEROL_AND_KETONE_BODY_METABOLISM	0.201	2.0512	0.0011	0.0043	0.559
XLOC_014626	PLATELET_ACTIVATION_SIGNALING_AND_AGGREGATION	0.1881	2.047	0.001	0.0045	0.572
XLOC_014626	PREFOLDIN_MEDIATED_TRANSFER_OF_SUBSTRATE_TO_CCT_TRIC	0.412	2.0393	0.0028	0.0047	0.601
XLOC_014626	SIGNALING_BY_ERBB4	0.2429	2.0302	0.0011	0.005	0.628
XLOC_014626	THE_ROLE_OF_NEF_IN_HIV1_REPLICATION_AND_DISEASE_PATHOGENESIS	0.3697	2.0296	0.0053	0.005	0.629
XLOC_014626	DEVELOPMENTAL_BIOLOGY	0.1625	2.0248	0	0.0052	0.643
XLOC_014626	SIGNALING_BY_SCF_KIT	0.2498	2.023	0.0045	0.0052	0.646
XLOC_014626	SPHINGOLIPID_METABOLISM	0.2717	2.023	0.0024	0.0052	0.646
XLOC_014626	GAB1_SIGNALOSOME	0.3232	2.0227	0.0039	0.0052	0.646
XLOC_014626	PYRUVATE_METABOLISM_AND_CITRIC_ACID_TCA_CYCLE	0.3209	2.0216	0	0.0052	0.65
XLOC_014626	RIG_I_MDA5_MEDIATED_INDUCTION_OF_IFN_ALPHA_BETA_PATHWAYS	0.255	2.0179	0	0.0053	0.659
XLOC_014626	DOWNSTREAM_SIGNAL_TRANSDUCTION	0.2345	2.0073	0.0023	0.0057	0.693
XLOC_014626	RECYCLING_PATHWAY_OF_L1	0.3731	2.007	0.0014	0.0057	0.693
XLOC_014626	DESTABILIZATION_OF_MRNA_BY_KSRP	0.4543	1.9998	0.0045	0.006	0.71
XLOC_014626	SEMA4D_INDUCED_CELL_MIGRATION_AND_GROWTH_CONE_COLLAPSE	0.3812	1.9946	0.0055	0.0062	0.72
XLOC_014626	G_PROTEIN_BETA_GAMMA_SIGNALLING	0.3595	1.9926	0.0041	0.0063	0.722
XLOC_014626	INTRINSIC_PATHWAY_FOR_APOPTOSIS	0.3679	1.992	0.0026	0.0062	0.724
XLOC_014626	PHOSPHOLIPID_METABOLISM	0.1874	1.9906	0.0031	0.0063	0.725
XLOC_014626	SIGNALING_BY_ERBB2	0.2243	1.9772	0.0033	0.0068	0.753
XLOC_014626	SIGNALING_BY_NOTCH	0.2269	1.9625	0.0022	0.0075	0.789
XLOC_014626	PI_METABOLISM	0.2943	1.9583	0.0038	0.0077	0.799
XLOC_014626	PPARA_ACTIVATES_GENE_EXPRESSION	0.221	1.9565	0.0044	0.0078	0.804
XLOC_014626	SIGNALING_BY_BMP	0.3875	1.9502	0.0028	0.0082	0.824
XLOC_014626	CITRIC_ACID_CYCLE_TCA_CYCLE	0.4148	1.95	0.0084	0.0082	0.824
XLOC_014626	SIGNALING_BY_CONSTITUTIVELY_ACTIVE_EGFR	0.4286	1.9482	0.0043	0.0083	0.825
XLOC_014626	PI3K_AKT_ACTIVATION	0.3239	1.9475	0	0.0083	0.826
XLOC_014626	PURINE_METABOLISM	0.3367	1.9456	0.0027	0.0084	0.831
XLOC_014626	RORA_ACTIVATES_CIRCADIAN_EXPRESSION	0.3722	1.9355	0.0054	0.009	0.85
XLOC_014626	BMAL1_CLOCK_NPAS2_ACTIVATES_CIRCADIAN_EXPRESSION	0.3099	1.9313	0.0026	0.0092	0.861
XLOC_014626	SIGNALING_BY_HIPPO	0.4251	1.9214	0.0103	0.0098	0.883
XLOC_014626	G_BETA_GAMMA_SIGNALLING_THROUGH_PI3KGAMMA	0.3718	1.9197	0.0013	0.0099	0.886
XLOC_014626	ENERGY_DEPENDENT_REGULATION_OF_MTOR_BY_LKB1_AMPK	0.4211	1.9169	0.0133	0.01	0.891
XLOC_014626	EXTENSION_OF_TELOMERES	0.3524	1.9082	0.0066	0.0106	0.909
XLOC_014626	BASE_EXCISION_REPAIR	0.3946	1.8796	0.01	0.0128	0.938
XLOC_014626	SHC1_EVENTS_IN_ERBB4_SIGNALING	0.386	1.8688	0.0014	0.0137	0.953
XLOC_014626	INTEGRIN_CELL_SURFACE_INTERACTIONS	0.2273	1.8568	0.0091	0.0148	0.96
XLOC_014626	GLYCOSPHINGOLIPID_METABOLISM	0.3047	1.8469	0.0053	0.0159	0.971
XLOC_014626	ACTIVATION_OF_THE_PRE_REPLICATIVE_COMPLEX	0.3582	1.8388	0.0095	0.0168	0.98
XLOC_014626	PI3K_CASCADE	0.2368	1.8214	0.0096	0.0187	0.986
XLOC_014626	TRIF_MEDIATED_TLR3_SIGNALING	0.2407	1.8188	0.0096	0.0189	0.986
XLOC_014626	P75_NTR_RECEPTOR_MEDIATED_SIGNALLING	0.2268	1.8175	0.0058	0.019	0.987
XLOC_014626	DESTABILIZATION_OF_MRNA_BY_TRISTETRAPROLIN_TTP	0.401	1.8164	0.0147	0.0191	0.987
XLOC_014626	GRB2_EVENTS_IN_ERBB2_SIGNALING	0.364	1.8162	0.0071	0.019	0.987
XLOC_014626	PIP3_ACTIVATES_AKT_SIGNALING	0.3312	1.8148	0.0106	0.0191	0.988
XLOC_014626	PERK_REGULATED_GENE_EXPRESSION	0.3292	1.8026	0.0107	0.0205	0.993
XLOC_014626	ACTIVATED_TLR4_SIGNALLING	0.2213	1.8015	0.0093	0.0205	0.993
XLOC_014626	METABOLISM_OF_VITAMINS_AND_COFACTORS	0.2575	1.7966	0.0147	0.021	0.993
XLOC_014626	TRANSFERRIN_ENDOCYTOSIS_AND_RECYCLING	0.3449	1.7909	0.0192	0.0217	0.993
XLOC_014626	NOTCH1_INTRACELLULAR_DOMAIN_REGULATES_TRANSCRIPTION	0.281	1.764	0.0165	0.0255	0.995
XLOC_014626	NFKB_AND_MAP_KINASES_ACTIVATION_MEDIATED_BY_TLR4_SIGNALING_REPERTOIRE	0.2353	1.7624	0.0108	0.0257	0.995
XLOC_014626	RESOLUTION_OF_AP_SITES_VIA_THE_MULTIPLE_NUCLEOTIDE_PATCH_REPLACEMENT_PATHWAY	0.3844	1.762	0.0157	0.0256	0.995
XLOC_014626	REGULATION_OF_INSULIN_LIKE_GROWTH_FACTOR_IGF_ACTIVITY_BY_INSULIN_LIKE_GROWTH_FACTOR_BINDING_PROTEINS_IGFBPS	0.3988	1.7558	0.021	0.0265	0.995
XLOC_014626	LAGGING_STRAND_SYNTHESIS	0.3818	1.7505	0.0185	0.0272	0.997
XLOC_014626	N_GLYCAN_ANTENNAE_ELONGATION_IN_THE_MEDIAL_TRANS_GOLGI	0.3739	1.7435	0.0217	0.0283	0.998
XLOC_014626	IL1_SIGNALING	0.2895	1.737	0.0158	0.0293	0.999
XLOC_014626	FANCONI_ANEMIA_PATHWAY	0.3641	1.7346	0.0182	0.0296	0.999
XLOC_014626	NCAM1_INTERACTIONS	0.2803	1.7309	0.0193	0.0302	1
XLOC_014626	IRON_UPTAKE_AND_TRANSPORT	0.2836	1.723	0.0209	0.0314	1
XLOC_014626	HOMOLOGOUS_RECOMBINATION_REPAIR_OF_REPLICATION_INDEPENDENT_DOUBLE_STRAND_BREAKS	0.4055	1.7223	0.018	0.0314	1
XLOC_014626	SIGNALING_BY_FGFR	0.187	1.7144	0.0222	0.0329	1
XLOC_014626	HEPARAN_SULFATE_HEPARIN_HS_GAG_METABOLISM	0.2524	1.7104	0.0219	0.0336	1
XLOC_014626	MAP_KINASE_ACTIVATION_IN_TLR_CASCADE	0.2619	1.6972	0.029	0.0362	1
XLOC_014626	G0_AND_EARLY_G1	0.3411	1.6869	0.0348	0.0381	1
XLOC_014626	MYD88_MAL_CASCADE_INITIATED_ON_PLASMA_MEMBRANE	0.2106	1.6827	0.0262	0.0389	1
XLOC_014626	SIGNALING_BY_NOTCH1	0.2178	1.665	0.0354	0.043	1
XLOC_014626	PI3K_EVENTS_IN_ERBB2_SIGNALING	0.2578	1.6626	0.0281	0.0434	1
XLOC_014626	SIGNALING_BY_RHO_GTPASES	0.1854	1.6423	0.0266	0.0486	1
XLOC_014626	CIRCADIAN_REPRESSION_OF_EXPRESSION_BY_REV_ERBA	0.327	1.6399	0.0427	0.049	1
XLOC_014626	NEGATIVE_REGULATION_OF_FGFR_SIGNALING	0.2661	1.639	0.0337	0.0491	1
XLOC_014626	TRAF6_MEDIATED_INDUCTION_OF_NFKB_AND_MAP_KINASES_UPON_TLR7_8_OR_9_ACTIVATION	0.2149	1.6387	0.022	0.049	1
XLOC_014626	NOD1_2_SIGNALING_PATHWAY	0.3164	1.6365	0.0371	0.0493	1
XLOC_014626	PROCESSIVE_SYNTHESIS_ON_THE_LAGGING_STRAND	0.3818	1.6328	0.0271	0.0502	1
XLOC_014626	MAPK_TARGETS_NUCLEAR_EVENTS_MEDIATED_BY_MAP_KINASES	0.3087	1.6273	0.0343	0.0515	1
XLOC_014626	CYTOKINE_SIGNALING_IN_IMMUNE_SYSTEM	0.145	1.6269	0.0226	0.0514	1
XLOC_014626	TOLL_RECEPTOR_CASCADES	0.1811	1.6229	0.0288	0.0524	1
XLOC_014626	SPHINGOLIPID_DE_NOVO_BIOSYNTHESIS	0.3068	1.6211	0.0453	0.0526	1
XLOC_014626	CELL_DEATH_SIGNALLING_VIA_NRAGE_NRIF_AND_NADE	0.2226	1.6126	0.039	0.0549	1
XLOC_014626	PEROXISOMAL_LIPID_METABOLISM	0.3377	1.6118	0.0474	0.0549	1
XLOC_014626	L1CAM_INTERACTIONS	0.1952	1.6072	0.0414	0.056	1
XLOC_014626	THROMBIN_SIGNALLING_THROUGH_PROTEINASE_ACTIVATED_RECEPTORS_PARS	0.2694	1.5967	0.0561	0.0591	1
XLOC_014626	SIGNALING_BY_FGFR_IN_DISEASE	0.1724	1.5963	0.0423	0.059	1
XLOC_014626	INSULIN_RECEPTOR_RECYCLING	0.3219	1.5909	0.0456	0.0607	1
XLOC_014626	DEGRADATION_OF_THE_EXTRACELLULAR_MATRIX	0.2883	1.59	0.0431	0.0608	1
XLOC_014626	PI3K_EVENTS_IN_ERBB4_SIGNALING	0.2552	1.5866	0.0539	0.0618	1
XLOC_014626	G_ALPHA1213_SIGNALLING_EVENTS	0.1984	1.586	0.0565	0.0615	1
XLOC_014626	SHC_RELATED_EVENTS	0.3687	1.586	0.0505	0.0617	1
XLOC_014626	BRANCHED_CHAIN_AMINO_ACID_CATABOLISM	0.3559	1.5853	0.0493	0.0615	1
XLOC_014626	ACTIVATION_OF_GENES_BY_ATF4	0.3061	1.5846	0.0417	0.0615	1
XLOC_014626	A_TETRASACCHARIDE_LINKER_SEQUENCE_IS_REQUIRED_FOR_GAG_SYNTHESIS	0.3067	1.5812	0.0433	0.0624	1
XLOC_014626	SIGNAL_AMPLIFICATION	0.2742	1.5671	0.0481	0.0673	1
XLOC_014626	CTLA4_INHIBITORY_SIGNALING	0.3287	1.5541	0.0411	0.0718	1
XLOC_014626	NUCLEAR_EVENTS_KINASE_AND_TRANSCRIPTION_FACTOR_ACTIVATION	0.3121	1.5423	0.0606	0.076	1
XLOC_014626	TRAF6_MEDIATED_NFKB_ACTIVATION	0.3124	1.5189	0.0574	0.0852	1
XLOC_014626	PROSTACYCLIN_SIGNALLING_THROUGH_PROSTACYCLIN_RECEPTOR	0.325	1.5165	0.0478	0.0858	1
XLOC_014626	THROMBOXANE_SIGNALLING_THROUGH_TP_RECEPTOR	0.3001	1.5155	0.0635	0.0859	1
XLOC_014626	ADP_SIGNALLING_THROUGH_P2RY12	0.3134	1.5085	0.0625	0.0886	1
XLOC_014626	CELL_JUNCTION_ORGANIZATION	0.1902	1.5082	0.0605	0.0885	1
XLOC_014626	PROTEOLYTIC_CLEAVAGE_OF_SNARE_COMPLEX_PROTEINS	0.343	1.5057	0.0601	0.0893	1
XLOC_014626	NETRIN1_SIGNALING	0.2404	1.5018	0.0826	0.0907	1
XLOC_014626	G_BETA_GAMMA_SIGNALLING_THROUGH_PLC_BETA	0.311	1.4894	0.0733	0.0963	1
XLOC_014626	E2F_MEDIATED_REGULATION_OF_DNA_REPLICATION	0.2904	1.4875	0.0676	0.0968	1
XLOC_014626	PYRUVATE_METABOLISM	0.3134	1.4703	0.0888	0.1046	1
XLOC_014626	SIGNALING_BY_FGFR1_FUSION_MUTANTS	0.3393	1.4674	0.0708	0.1057	1
XLOC_014626	INHIBITION_OF_INSULIN_SECRETION_BY_ADRENALINE_NORADRENALINE	0.2765	1.465	0.0685	0.1066	1
XLOC_014626	GLUCOSE_TRANSPORT	0.2395	1.4636	0.099	0.107	1
XLOC_014626	ACTIVATED_AMPK_STIMULATES_FATTY_ACID_OXIDATION_IN_MUSCLE	0.3228	1.4584	0.0942	0.1093	1
XLOC_014626	ERK_MAPK_TARGETS	0.3115	1.4491	0.0792	0.1139	1
XLOC_014626	FRS2_MEDIATED_CASCADE	0.2325	1.4407	0.1043	0.1182	1
XLOC_014626	HEMOSTASIS	0.1116	1.424	0.0704	0.1276	1
XLOC_014626	NCAM_SIGNALING_FOR_NEURITE_OUT_GROWTH	0.1825	1.4231	0.1052	0.1278	1
XLOC_014626	PI_3K_CASCADE	0.1975	1.4192	0.1061	0.1296	1
XLOC_014626	KINESINS	0.2723	1.4115	0.099	0.1337	1
XLOC_014626	METABOLISM_OF_LIPIDS_AND_LIPOPROTEINS	0.1074	1.4007	0.0622	0.14	1
XLOC_014626	DOWNSTREAM_SIGNALING_OF_ACTIVATED_FGFR	0.1582	1.3897	0.1225	0.1468	1
XLOC_014626	NRAGE_SIGNALS_DEATH_THROUGH_JNK	0.2115	1.3765	0.1202	0.1549	1
XLOC_014626	METABOLISM_OF_CARBOHYDRATES	0.1231	1.374	0.1037	0.156	1
XLOC_014626	APOPTOTIC_EXECUTION_PHASE	0.1984	1.3727	0.1175	0.1565	1
XLOC_014626	NEPHRIN_INTERACTIONS	0.2934	1.3668	0.1411	0.16	1
XLOC_014626	ACTIVATION_OF_BH3_ONLY_PROTEINS	0.3176	1.3426	0.1433	0.1773	1
XLOC_014626	SYNTHESIS_OF_PIPS_AT_THE_PLASMA_MEMBRANE	0.236	1.3404	0.1534	0.1783	1
XLOC_014626	CELL_CELL_COMMUNICATION	0.1436	1.3278	0.1356	0.1873	1
XLOC_014626	CD28_CO_STIMULATION	0.2319	1.3274	0.1528	0.1871	1
XLOC_014626	TRIGLYCERIDE_BIOSYNTHESIS	0.21	1.3272	0.1509	0.1866	1
XLOC_014626	INSULIN_SYNTHESIS_AND_PROCESSING	0.2714	1.3086	0.1683	0.2005	1
XLOC_014626	FACTORS_INVOLVED_IN_MEGAKARYOCYTE_DEVELOPMENT_AND_PLATELET_PRODUCTION	0.1413	1.3017	0.1665	0.2056	1
XLOC_014626	REGULATION_OF_KIT_SIGNALING	0.2869	1.2926	0.1697	0.2123	1
XLOC_014626	FORMATION_OF_TUBULIN_FOLDING_INTERMEDIATES_BY_CCT_TRIC	0.2994	1.2765	0.1811	0.2256	1
XLOC_014626	INTEGRIN_ALPHAIIB_BETA3_SIGNALING	0.2387	1.2721	0.1852	0.2288	1
XLOC_014626	KERATAN_SULFATE_KERATIN_METABOLISM	0.2246	1.272	0.177	0.2282	1
XLOC_014626	HS_GAG_DEGRADATION	0.2621	1.2714	0.1858	0.2281	1
XLOC_014626	BOTULINUM_NEUROTOXICITY	0.2706	1.2614	0.2019	0.2363	1
XLOC_014626	REGULATION_OF_HYPOXIA_INDUCIBLE_FACTOR_HIF_BY_OXYGEN	0.2538	1.2432	0.1991	0.2523	1
XLOC_014626	ADP_SIGNALLING_THROUGH_P2RY1	0.2355	1.2345	0.2249	0.2597	1
XLOC_014626	BASIGIN_INTERACTIONS	0.2502	1.2322	0.2276	0.2612	1
XLOC_014626	G_ALPHA_Z_SIGNALLING_EVENTS	0.1878	1.2283	0.2064	0.2641	1
XLOC_014626	APOPTOTIC_CLEAVAGE_OF_CELLULAR_PROTEINS	0.204	1.226	0.2209	0.2656	1
XLOC_014626	SIGNALING_BY_ILS	0.1391	1.2207	0.2334	0.2701	1
XLOC_014626	OPIOID_SIGNALLING	0.1511	1.1954	0.2544	0.2952	1
XLOC_014626	TAK1_ACTIVATES_NFKB_BY_PHOSPHORYLATION_AND_ACTIVATION_OF_IKKS_COMPLEX	0.2472	1.1931	0.2438	0.2966	1
XLOC_014626	KERATAN_SULFATE_BIOSYNTHESIS	0.222	1.1929	0.2347	0.2959	1
XLOC_014626	SULFUR_AMINO_ACID_METABOLISM	0.2439	1.188	0.27	0.3002	1
XLOC_014626	NUCLEOTIDE_BINDING_DOMAIN_LEUCINE_RICH_REPEAT_CONTAINING_RECEPTOR_NLR_SIGNALING_PATHWAYS	0.188	1.1839	0.2548	0.3036	1
XLOC_014626	TRAF6_MEDIATED_IRF7_ACTIVATION	0.2075	1.1743	0.2766	0.3127	1
XLOC_014626	GPVI_MEDIATED_ACTIVATION_CASCADE	0.2061	1.1688	0.2825	0.3178	1
XLOC_014626	ZINC_TRANSPORTERS	0.2678	1.1559	0.2884	0.3307	1
XLOC_014626	TRAFFICKING_OF_AMPA_RECEPTORS	0.2084	1.1389	0.316	0.3484	1
XLOC_014626	GLUCOSE_METABOLISM	0.1543	1.1326	0.3177	0.3547	1
XLOC_014626	RNA_POL_I_RNA_POL_III_AND_MITOCHONDRIAL_TRANSCRIPTION	0.1196	1.1131	0.3396	0.3762	1
XLOC_014626	GAP_JUNCTION_TRAFFICKING	0.2079	1.11	0.3301	0.3787	1
XLOC_014626	DARPP_32_EVENTS	0.2369	1.0986	0.3251	0.3911	1
XLOC_014626	G_PROTEIN_ACTIVATION	0.2036	1.0929	0.3555	0.3969	1
XLOC_014626	RIP_MEDIATED_NFKB_ACTIVATION_VIA_DAI	0.2383	1.0884	0.3386	0.401	1
XLOC_014626	FATTY_ACYL_COA_BIOSYNTHESIS	0.2269	1.0745	0.3714	0.4166	1
XLOC_014626	GLYCEROPHOSPHOLIPID_BIOSYNTHESIS	0.1281	1.0445	0.4027	0.4539	1
XLOC_014626	ACTIVATION_OF_KAINATE_RECEPTORS_UPON_GLUTAMATE_BINDING	0.1852	1.0429	0.3973	0.4545	1
XLOC_014626	CELL_SURFACE_INTERACTIONS_AT_THE_VASCULAR_WALL	0.1228	1.0381	0.4297	0.4595	1
XLOC_014626	GLUCAGON_SIGNALING_IN_METABOLIC_REGULATION	0.1756	1.0189	0.4418	0.4833	1
XLOC_014626	PYRIMIDINE_METABOLISM	0.1928	1.0177	0.417	0.4834	1
XLOC_014626	DOWNSTREAM_TCR_SIGNALING	0.18	1.0086	0.4247	0.494	1
XLOC_014626	AMINO_ACID_SYNTHESIS_AND_INTERCONVERSION_TRANSAMINATION	0.2264	1.0077	0.4267	0.4939	1
XLOC_014626	SHC_MEDIATED_CASCADE	0.1727	0.9854	0.4764	0.5225	1
XLOC_014626	LATENT_INFECTION_OF_HOMO_SAPIENS_WITH_MYCOBACTERIUM_TUBERCULOSIS	0.1711	0.9784	0.4781	0.5302	1
XLOC_014626	REGULATION_OF_SIGNALING_BY_CBL	0.2201	0.9747	0.4951	0.5338	1
XLOC_014626	COSTIMULATION_BY_THE_CD28_FAMILY	0.1289	0.9651	0.4903	0.5454	1
XLOC_014626	METABOLISM_OF_AMINO_ACIDS_AND_DERIVATIVES	0.0897	0.9593	0.5229	0.5519	1
XLOC_014626	NUCLEAR_SIGNALING_BY_ERBB4	0.162	0.9484	0.531	0.5654	1
XLOC_014626	SIGNALING_BY_FGFR1_MUTANTS	0.1734	0.9451	0.5452	0.5684	1
XLOC_014626	GLYCOLYSIS	0.1771	0.9382	0.5369	0.5761	1
XLOC_014626	PLC_BETA_MEDIATED_EVENTS	0.1429	0.906	0.5897	0.6188	1
XLOC_014626	TCR_SIGNALING	0.1327	0.8974	0.575	0.6293	1
XLOC_014626	CD28_DEPENDENT_PI3K_AKT_SIGNALING	0.1866	0.8935	0.5905	0.633	1
XLOC_014626	GROWTH_HORMONE_RECEPTOR_SIGNALING	0.1808	0.8873	0.6036	0.6395	1
XLOC_014626	SIGNALING_BY_FGFR_MUTANTS	0.137	0.8807	0.6169	0.6467	1
XLOC_014626	ION_TRANSPORT_BY_P_TYPE_ATPASES	0.1476	0.8777	0.6121	0.649	1
XLOC_014626	INTERFERON_GAMMA_SIGNALING	0.1241	0.8772	0.6064	0.6479	1
XLOC_014626	ACTIVATED_NOTCH1_TRANSMITS_SIGNAL_TO_THE_NUCLEUS	0.1621	0.8708	0.6091	0.655	1
XLOC_014626	TIE2_SIGNALING	0.1954	0.8707	0.6208	0.6533	1
XLOC_014626	INTEGRATION_OF_ENERGY_METABOLISM	0.0928	0.8685	0.6209	0.6545	1
XLOC_014626	REGULATION_OF_WATER_BALANCE_BY_RENAL_AQUAPORINS	0.1346	0.8642	0.633	0.6584	1
XLOC_014626	HS_GAG_BIOSYNTHESIS	0.1485	0.8449	0.6605	0.683	1
XLOC_014626	METAL_ION_SLC_TRANSPORTERS	0.1538	0.7916	0.6831	0.7517	1
XLOC_014626	DAG_AND_IP3_SIGNALING	0.137	0.7626	0.7645	0.7873	1
XLOC_014626	O_LINKED_GLYCOSYLATION_OF_MUCINS	0.1065	0.7443	0.7742	0.8076	1
XLOC_014626	MYOGENESIS	0.1392	0.7349	0.7899	0.8168	1
XLOC_014626	INTERFERON_ALPHA_BETA_SIGNALING	0.0984	0.7294	0.7988	0.8211	1
XLOC_014626	REGULATION_OF_INSULIN_SECRETION	0.0868	0.7255	0.7879	0.8236	1
XLOC_014626	PLATELET_AGGREGATION_PLUG_FORMATION	0.1222	0.7178	0.8312	0.8301	1
XLOC_014626	ADHERENS_JUNCTIONS_INTERACTIONS	0.1336	0.7104	0.8387	0.8366	1
XLOC_014626	CA_DEPENDENT_EVENTS	0.1302	0.7051	0.8213	0.8403	1
XLOC_014626	IL_2_SIGNALING	0.1044	0.6784	0.85	0.8671	1
XLOC_014626	EFFECTS_OF_PIP2_HYDROLYSIS	0.1322	0.6605	0.8755	0.883	1
XLOC_014626	PKA_MEDIATED_PHOSPHORYLATION_OF_CREB	0.149	0.6567	0.872	0.8843	1
XLOC_014626	CREB_PHOSPHORYLATION_THROUGH_THE_ACTIVATION_OF_RAS	0.1165	0.6329	0.918	0.9038	1
XLOC_014626	REGULATION_OF_INSULIN_SECRETION_BY_GLUCAGON_LIKE_PEPTIDE1	0.0978	0.6172	0.9063	0.9149	1
XLOC_014626	ACTIVATION_OF_NMDA_RECEPTOR_UPON_GLUTAMATE_BINDING_AND_POSTSYNAPTIC_EVENTS	0.0959	0.5775	0.9386	0.942	1
XLOC_014626	POST_NMDA_RECEPTOR_ACTIVATION_EVENTS	0.0999	0.5768	0.947	0.94	1
XLOC_014626	PHOSPHOLIPASE_C_MEDIATED_CASCADE	-0.0801	-0.7372	0.8586	0.8214	1
XLOC_014626	SYNTHESIS_OF_PA	-0.1167	-0.7899	0.7453	0.7553	1
XLOC_014626	IL_RECEPTOR_SHC_SIGNALING	-0.121	-0.8015	0.7175	0.7453	1
XLOC_014626	GLUTATHIONE_CONJUGATION	-0.1451	-0.8337	0.6622	0.7023	1
XLOC_014626	ANTIGEN_ACTIVATES_B_CELL_RECEPTOR_LEADING_TO_GENERATION_OF_SECOND_MESSENGERS	-0.1257	-0.8504	0.6894	0.6826	1
XLOC_014626	TRANSPORT_OF_VITAMINS_NUCLEOSIDES_AND_RELATED_MOLECULES	-0.1306	-0.9092	0.5608	0.5964	1
XLOC_014626	PLATELET_CALCIUM_HOMEOSTASIS	-0.18	-0.9111	0.569	0.5991	1
XLOC_014626	GLUTAMATE_NEUROTRANSMITTER_RELEASE_CYCLE	-0.1841	-0.9241	0.5469	0.5853	1
XLOC_014626	GLUCONEOGENESIS	-0.1334	-0.9354	0.4941	0.5741	1
XLOC_014626	IL_3_5_AND_GM_CSF_SIGNALING	-0.1163	-0.9635	0.4643	0.5344	1
XLOC_014626	SIGNALING_BY_NODAL	-0.206	-0.9907	0.432	0.4977	1
XLOC_014626	SYNTHESIS_OF_PC	-0.1995	-1.0112	0.4391	0.4709	1
XLOC_014626	AQUAPORIN_MEDIATED_TRANSPORT	-0.1209	-1.0371	0.375	0.4378	1
XLOC_014626	PHASE_II_CONJUGATION	-0.1058	-1.0378	0.35	0.4413	1
XLOC_014626	NUCLEAR_RECEPTOR_TRANSCRIPTION_PATHWAY	-0.1176	-1.0583	0.401	0.4173	1
XLOC_014626	INFLAMMASOMES	-0.2257	-1.1166	0.3046	0.3455	1
XLOC_014626	REGULATION_OF_IFNA_SIGNALING	-0.1954	-1.1275	0.3134	0.3363	1
XLOC_014626	ACTIVATED_POINT_MUTANTS_OF_FGFR2	-0.2314	-1.181	0.2397	0.2792	1
XLOC_014626	SYNTHESIS_SECRETION_AND_INACTIVATION_OF_GLP1	-0.2428	-1.2132	0.2006	0.25	1
XLOC_014626	RAS_ACTIVATION_UOPN_CA2_INFUX_THROUGH_NMDA_RECEPTOR	-0.2551	-1.2269	0.2226	0.24	1
XLOC_014626	INCRETIN_SYNTHESIS_SECRETION_AND_INACTIVATION	-0.2193	-1.239	0.1746	0.2309	1
XLOC_014626	ACYL_CHAIN_REMODELLING_OF_PG	-0.2462	-1.2617	0.1656	0.2138	1
XLOC_014626	SYNTHESIS_OF_BILE_ACIDS_AND_BILE_SALTS_VIA_7ALPHA_HYDROXYCHOLESTEROL	-0.262	-1.2819	0.1605	0.1997	1
XLOC_014626	GABA_B_RECEPTOR_ACTIVATION	-0.1734	-1.2968	0.1495	0.1895	1
XLOC_014626	ACYL_CHAIN_REMODELLING_OF_PC	-0.2166	-1.3025	0.1639	0.1877	1
XLOC_014626	ACYL_CHAIN_REMODELLING_OF_PS	-0.2822	-1.3338	0.1401	0.1662	1
XLOC_014626	PLATELET_HOMEOSTASIS	-0.1301	-1.3485	0.1014	0.1576	1
XLOC_014626	SYNTHESIS_OF_BILE_ACIDS_AND_BILE_SALTS	-0.252	-1.3897	0.1184	0.1343	1
XLOC_014626	ACYL_CHAIN_REMODELLING_OF_PE	-0.2442	-1.4061	0.0877	0.1267	1
XLOC_014626	INNATE_IMMUNE_SYSTEM	-0.0725	-1.4316	0	0.1148	1
XLOC_014626	ABCA_TRANSPORTERS_IN_LIPID_HOMEOSTASIS	-0.2933	-1.456	0.0695	0.104	1
XLOC_014626	GABA_SYNTHESIS_RELEASE_REUPTAKE_AND_DEGRADATION	-0.2833	-1.4806	0.0736	0.0947	1
XLOC_014626	CGMP_EFFECTS	-0.2797	-1.5403	0.059	0.0728	0.996
XLOC_014626	FGFR_LIGAND_BINDING_AND_ACTIVATION	-0.2942	-1.742	0.0234	0.027	0.856
XLOC_014626	ION_CHANNEL_TRANSPORT	-0.1941	-1.7635	0.0151	0.0244	0.825
XLOC_014626	ABC_FAMILY_PROTEINS_MEDIATED_TRANSPORT	-0.2584	-1.7694	0.0258	0.024	0.821
XLOC_014626	INHIBITION_OF_VOLTAGE_GATED_CA2_CHANNELS_VIA_GBETA_GAMMA_SUBUNITS	-0.2819	-1.7824	0	0.0227	0.803
XLOC_014626	CHYLOMICRON_MEDIATED_LIPID_TRANSPORT	-0.3553	-1.7978	0.0184	0.021	0.763
XLOC_014626	NEUROTRANSMITTER_RECEPTOR_BINDING_AND_DOWNSTREAM_TRANSMISSION_IN_THE_POSTSYNAPTIC_CELL	-0.1242	-1.8392	0	0.0168	0.68
XLOC_014626	AMINO_ACID_TRANSPORT_ACROSS_THE_PLASMA_MEMBRANE	-0.2644	-1.856	0.0117	0.0153	0.644
XLOC_014626	LIPOPROTEIN_METABOLISM	-0.2796	-1.8606	0.0236	0.0151	0.636
XLOC_014626	INTERACTION_BETWEEN_L1_AND_ANKYRINS	-0.3326	-1.9081	0.0176	0.0119	0.539
XLOC_014626	TELOMERE_MAINTENANCE	-0.176	-1.9093	0	0.012	0.534
XLOC_014626	GAP_JUNCTION_ASSEMBLY	-0.3584	-1.9267	0.0069	0.0111	0.503
XLOC_014626	TERMINATION_OF_O_GLYCAN_BIOSYNTHESIS	-0.3608	-1.9268	0.0063	0.0113	0.503
XLOC_014626	CELL_CELL_JUNCTION_ORGANIZATION	-0.2087	-1.9376	0.0057	0.0107	0.48
XLOC_014626	CHROMOSOME_MAINTENANCE	-0.1386	-1.9387	0	0.0108	0.48
XLOC_014626	GLUCAGON_TYPE_LIGAND_RECEPTORS	-0.2697	-1.9619	0.0046	0.0094	0.42
XLOC_014626	INWARDLY_RECTIFYING_K_CHANNELS	-0.2959	-1.9792	0.0041	0.0087	0.382
XLOC_014626	GENERATION_OF_SECOND_MESSENGER_MOLECULES	-0.3252	-1.9889	0.0035	0.0084	0.37
XLOC_014626	ACYL_CHAIN_REMODELLING_OF_PI	-0.4134	-2.0108	0.0141	0.0077	0.337
XLOC_014626	REGULATION_OF_GENE_EXPRESSION_IN_BETA_CELLS	-0.3722	-2.015	0	0.0077	0.333
XLOC_014626	INTRINSIC_PATHWAY	-0.4079	-2.0197	0.0034	0.0076	0.323
XLOC_014626	BILE_ACID_AND_BILE_SALT_METABOLISM	-0.3132	-2.0519	0.0037	0.0063	0.271
XLOC_014626	GABA_RECEPTOR_ACTIVATION	-0.2284	-2.0548	0	0.0063	0.264
XLOC_014626	TRANSMEMBRANE_TRANSPORT_OF_SMALL_MOLECULES	-0.0835	-2.1282	0	0.0042	0.189
XLOC_014626	LIPID_DIGESTION_MOBILIZATION_AND_TRANSPORT	-0.2559	-2.1655	0	0.0035	0.155
XLOC_014626	CHOLESTEROL_BIOSYNTHESIS	-0.3732	-2.1886	0	0.0031	0.138
XLOC_014626	NITRIC_OXIDE_STIMULATES_GUANYLATE_CYCLASE	-0.337	-2.2027	0	0.003	0.129
XLOC_014626	NEUROTRANSMITTER_RELEASE_CYCLE	-0.3077	-2.2234	0	0.0027	0.114
XLOC_014626	LIGAND_GATED_ION_CHANNEL_TRANSPORT	-0.4483	-2.2302	0	0.0026	0.11
XLOC_014626	STEROID_HORMONES	-0.3221	-2.3381	0	0.0013	0.055
XLOC_014626	SLC_MEDIATED_TRANSMEMBRANE_TRANSPORT	-0.1167	-2.3475	0	0.0013	0.054
XLOC_014626	TRANSPORT_OF_GLUCOSE_AND_OTHER_SUGARS_BILE_SALTS_AND_ORGANIC_ACIDS_METAL_IONS_AND_AMINE_COMPOUNDS	-0.1954	-2.367	0	0.0012	0.051
XLOC_014626	GASTRIN_CREB_SIGNALLING_PATHWAY_VIA_PKC_AND_MAPK	-0.1278	-2.3899	0	0.0011	0.044
XLOC_014626	AMINE_DERIVED_HORMONES	-0.4996	-2.4323	0	0.0007	0.03
XLOC_014626	TIGHT_JUNCTION_INTERACTIONS	-0.3697	-2.4336	0	0.0008	0.03
XLOC_014626	NUCLEOTIDE_LIKE_PURINERGIC_RECEPTORS	-0.4962	-2.4752	0	0.0007	0.025
XLOC_014626	DEPOSITION_OF_NEW_CENPA_CONTAINING_NUCLEOSOMES_AT_THE_CENTROMERE	-0.2535	-2.5432	0	0.0005	0.019
XLOC_014626	NA_CL_DEPENDENT_NEUROTRANSMITTER_TRANSPORTERS	-0.5012	-2.6142	0	0.0004	0.013
XLOC_014626	MEIOTIC_SYNAPSIS	-0.2586	-2.6165	0	0.0004	0.013
XLOC_014626	AMINO_ACID_AND_OLIGOPEPTIDE_SLC_TRANSPORTERS	-0.2944	-2.628	0	0.0004	0.013
XLOC_014626	MEIOSIS	-0.2047	-2.6331	0	0.0004	0.012
XLOC_014626	AMINE_COMPOUND_SLC_TRANSPORTERS	-0.394	-2.6353	0	0.0004	0.012
XLOC_014626	TRANSMISSION_ACROSS_CHEMICAL_SYNAPSES	-0.1579	-2.6459	0	0.0003	0.011
XLOC_014626	TRANSPORT_OF_INORGANIC_CATIONS_ANIONS_AND_AMINO_ACIDS_OLIGOPEPTIDES	-0.2205	-2.6534	0	0.0003	0.008
XLOC_014626	METABOLISM_OF_STEROID_HORMONES_AND_VITAMINS_A_AND_D	-0.3427	-2.6701	0	0.0002	0.007
XLOC_014626	STRIATED_MUSCLE_CONTRACTION	-0.4065	-2.6958	0	0.0002	0.006
XLOC_014626	VOLTAGE_GATED_POTASSIUM_CHANNELS	-0.3449	-2.7192	0	0.0002	0.005
XLOC_014626	ENDOGENOUS_STEROLS	-0.554	-2.7355	0	0.0002	0.004
XLOC_014626	REGULATION_OF_BETA_CELL_DEVELOPMENT	-0.4109	-2.7699	0	0.0002	0.004
XLOC_014626	RNA_POL_I_TRANSCRIPTION	-0.2594	-2.8537	0	0	0.001
XLOC_014626	IMMUNOREGULATORY_INTERACTIONS_BETWEEN_A_LYMPHOID_AND_A_NON_LYMPHOID_CELL	-0.3348	-2.908	0	0	0
XLOC_014626	AMINE_LIGAND_BINDING_RECEPTORS	-0.3856	-2.9166	0	0	0
XLOC_014626	FORMATION_OF_FIBRIN_CLOT_CLOTTING_CASCADE	-0.4256	-2.9872	0	0	0
XLOC_014626	CLASS_B_2_SECRETIN_FAMILY_RECEPTORS	-0.2682	-3.1464	0	0	0
XLOC_014626	COMPLEMENT_CASCADE	-0.5137	-3.2075	0	0	0
XLOC_014626	G_ALPHA_Q_SIGNALLING_EVENTS	-0.1916	-3.2999	0	0	0
XLOC_014626	NEURONAL_SYSTEM	-0.1669	-3.5766	0	0	0
XLOC_014626	MEIOTIC_RECOMBINATION	-0.3277	-3.6104	0	0	0
XLOC_014626	BIOLOGICAL_OXIDATIONS	-0.2665	-3.6616	0	0	0
XLOC_014626	PACKAGING_OF_TELOMERE_ENDS	-0.4374	-3.8502	0	0	0
XLOC_014626	POTASSIUM_CHANNELS	-0.3051	-3.8951	0	0	0
XLOC_014626	G_ALPHA_S_SIGNALLING_EVENTS	-0.2926	-4.1201	0	0	0
XLOC_014626	CHEMOKINE_RECEPTORS_BIND_CHEMOKINES	-0.4997	-4.586	0	0	0
XLOC_014626	PHASE1_FUNCTIONALIZATION_OF_COMPOUNDS	-0.4478	-4.625	0	0	0
XLOC_014626	CYTOCHROME_P450_ARRANGED_BY_SUBSTRATE_TYPE	-0.5297	-4.6699	0	0	0
XLOC_014626	RNA_POL_I_PROMOTER_OPENING	-0.522	-4.824	0	0	0
XLOC_014626	AMYLOIDS	-0.464	-5.0204	0	0	0
XLOC_014626	BETA_DEFENSINS	-0.7682	-5.305	0	0	0
XLOC_014626	G_ALPHA_I_SIGNALLING_EVENTS	-0.3106	-5.6107	0	0	0
XLOC_014626	DEFENSINS	-0.7348	-5.7055	0	0	0
XLOC_014626	PEPTIDE_LIGAND_BINDING_RECEPTORS	-0.407	-7.2106	0	0	0
XLOC_014626	GPCR_LIGAND_BINDING	-0.3532	-7.9464	0	0	0
XLOC_014626	CLASS_A1_RHODOPSIN_LIKE_RECEPTORS	-0.3741	-8.0287	0	0	0
XLOC_014626	OLFACTORY_SIGNALING_PATHWAY	-0.6487	-13.2724	0	0	0

## Sheet: lincRNA-6
LincRNA	Pathway	Enrichment Score (ES)	Normalized Enrichment Score (NES)	Nominal p value (NP)	False discovery rate (FDR)	FamilyWise-Error Rate (FWER)
XLOC_017192	METABOLISM_OF_RNA	0.468	5.472	0	0	0
XLOC_017192	METABOLISM_OF_MRNA	0.4645	5.1316	0	0	0
XLOC_017192	MRNA_PROCESSING	0.4916	4.9223	0	0	0
XLOC_017192	TRANSLATION	0.4877	4.9163	0	0	0
XLOC_017192	PROCESSING_OF_CAPPED_INTRON_CONTAINING_PRE_MRNA	0.5049	4.8394	0	0	0
XLOC_017192	METABOLISM_OF_PROTEINS	0.3583	4.7966	0	0	0
XLOC_017192	INFLUENZA_LIFE_CYCLE	0.4772	4.7235	0	0	0
XLOC_017192	MRNA_SPLICING	0.5256	4.5859	0	0	0
XLOC_017192	LATE_PHASE_OF_HIV_LIFE_CYCLE	0.5039	4.5825	0	0	0
XLOC_017192	CELL_CYCLE_MITOTIC	0.373	4.5662	0	0	0
XLOC_017192	RNA_POL_II_TRANSCRIPTION	0.5178	4.5594	0	0	0
XLOC_017192	HIV_INFECTION	0.416	4.5552	0	0	0
XLOC_017192	INFLUENZA_VIRAL_RNA_TRANSCRIPTION_AND_REPLICATION	0.4902	4.4463	0	0	0
XLOC_017192	NONSENSE_MEDIATED_DECAY_ENHANCED_BY_THE_EXON_JUNCTION_COMPLEX	0.4931	4.4311	0	0	0
XLOC_017192	3_UTR_MEDIATED_TRANSLATIONAL_REGULATION	0.4926	4.3701	0	0	0
XLOC_017192	SRP_DEPENDENT_COTRANSLATIONAL_PROTEIN_TARGETING_TO_MEMBRANE	0.4754	4.3492	0	0	0
XLOC_017192	HIV_LIFE_CYCLE	0.4628	4.3403	0	0	0
XLOC_017192	ANTIGEN_PROCESSING_UBIQUITINATION_PROTEASOME_DEGRADATION	0.388	4.3015	0	0	0
XLOC_017192	ASPARAGINE_N_LINKED_GLYCOSYLATION	0.5176	4.2667	0	0	0
XLOC_017192	CLASS_I_MHC_MEDIATED_ANTIGEN_PROCESSING_PRESENTATION	0.3607	4.1493	0	0	0
XLOC_017192	DNA_REPLICATION	0.3782	4.0966	0	0	0
XLOC_017192	PEPTIDE_CHAIN_ELONGATION	0.4823	4.0244	0	0	0
XLOC_017192	AUTODEGRADATION_OF_CDH1_BY_CDH1_APC_C	0.5637	4.0066	0	0	0
XLOC_017192	MITOTIC_M_M_G1_PHASES	0.3789	3.9828	0	0	0
XLOC_017192	MEMBRANE_TRAFFICKING	0.4104	3.9674	0	0	0
XLOC_017192	GENERIC_TRANSCRIPTION_PATHWAY	0.3161	3.928	0	0	0
XLOC_017192	REGULATION_OF_ORNITHINE_DECARBOXYLASE_ODC	0.5862	3.8962	0	0	0
XLOC_017192	ACTIVATION_OF_NF_KAPPAB_IN_B_CELLS	0.5132	3.8926	0	0	0
XLOC_017192	RNA_POL_II_PRE_TRANSCRIPTION_EVENTS	0.52	3.8812	0	0	0
XLOC_017192	VIF_MEDIATED_DEGRADATION_OF_APOBEC3G	0.5643	3.8168	0	0	0
XLOC_017192	CROSS_PRESENTATION_OF_SOLUBLE_EXOGENOUS_ANTIGENS_ENDOSOMES	0.5722	3.803	0	0	0
XLOC_017192	REGULATION_OF_APOPTOSIS	0.526	3.7546	0	0	0
XLOC_017192	TCA_CYCLE_AND_RESPIRATORY_ELECTRON_TRANSPORT	0.4006	3.7445	0	0	0
XLOC_017192	SIGNALING_BY_WNT	0.4955	3.7332	0	0	0
XLOC_017192	ER_PHAGOSOME_PATHWAY	0.5265	3.7263	0	0	0
XLOC_017192	DESTABILIZATION_OF_MRNA_BY_AUF1_HNRNP_D0	0.5468	3.7187	0	0	0
XLOC_017192	CDK_MEDIATED_PHOSPHORYLATION_AND_REMOVAL_OF_CDC6	0.5771	3.7047	0	0	0
XLOC_017192	APC_C_CDC20_MEDIATED_DEGRADATION_OF_MITOTIC_PROTEINS	0.4952	3.699	0	0	0
XLOC_017192	POST_TRANSLATIONAL_PROTEIN_MODIFICATION	0.3322	3.682	0	0	0
XLOC_017192	AUTODEGRADATION_OF_THE_E3_UBIQUITIN_LIGASE_COP1	0.558	3.677	0	0	0
XLOC_017192	DOWNSTREAM_SIGNALING_EVENTS_OF_B_CELL_RECEPTOR_BCR	0.4199	3.6679	0	0	0
XLOC_017192	SCF_BETA_TRCP_MEDIATED_DEGRADATION_OF_EMI1	0.5483	3.6657	0	0	0
XLOC_017192	CELL_CYCLE	0.2819	3.6357	0	0	0
XLOC_017192	REGULATION_OF_MRNA_STABILITY_BY_PROTEINS_THAT_BIND_AU_RICH_ELEMENTS	0.435	3.6204	0	0	0
XLOC_017192	APOPTOSIS	0.3587	3.5942	0	0	0
XLOC_017192	UNFOLDED_PROTEIN_RESPONSE	0.4428	3.5824	0	0	0
XLOC_017192	P53_DEPENDENT_G1_DNA_DAMAGE_RESPONSE	0.5043	3.5695	0	0	0
XLOC_017192	DNA_REPAIR	0.4	3.556	0	0	0
XLOC_017192	COLLAGEN_FORMATION	0.4646	3.525	0	0	0
XLOC_017192	HOST_INTERACTIONS_OF_HIV_FACTORS	0.3764	3.5238	0	0	0
XLOC_017192	RESPIRATORY_ELECTRON_TRANSPORT_ATP_SYNTHESIS_BY_CHEMIOSMOTIC_COUPLING_AND_HEAT_PRODUCTION_BY_UNCOUPLING_PROTEINS_	0.4276	3.5065	0	0	0
XLOC_017192	APC_C_CDH1_MEDIATED_DEGRADATION_OF_CDC20_AND_OTHER_APC_C_CDH1_TARGETED_PROTEINS_IN_LATE_MITOSIS_EARLY_G1	0.4677	3.5041	0	0	0
XLOC_017192	ACTIVATION_OF_THE_MRNA_UPON_BINDING_OF_THE_CAP_BINDING_COMPLEX_AND_EIFS_AND_SUBSEQUENT_BINDING_TO_43S	0.5014	3.4922	0	0	0
XLOC_017192	FORMATION_OF_RNA_POL_II_ELONGATION_COMPLEX_	0.5335	3.492	0	0	0
XLOC_017192	CELL_CYCLE_CHECKPOINTS	0.3951	3.4855	0	0	0
XLOC_017192	CDT1_ASSOCIATION_WITH_THE_CDC6_ORC_ORIGIN_COMPLEX	0.5203	3.48	0	0	0
XLOC_017192	P53_INDEPENDENT_G1_S_DNA_DAMAGE_CHECKPOINT	0.5188	3.4568	0	0	0
XLOC_017192	EXTRACELLULAR_MATRIX_ORGANIZATION	0.4007	3.4566	0	0	0
XLOC_017192	ACTIVATION_OF_CHAPERONE_GENES_BY_XBP1S	0.5408	3.4533	0	0	0
XLOC_017192	SCFSKP2_MEDIATED_DEGRADATION_OF_P27_P21	0.4832	3.4527	0	0	0
XLOC_017192	MRNA_SPLICING_MINOR_PATHWAY	0.5519	3.4359	0	0	0
XLOC_017192	FORMATION_OF_THE_TERNARY_COMPLEX_AND_SUBSEQUENTLY_THE_43S_COMPLEX	0.4975	3.4331	0	0	0
XLOC_017192	RESPIRATORY_ELECTRON_TRANSPORT	0.4541	3.4153	0	0	0
XLOC_017192	REGULATION_OF_MITOTIC_CELL_CYCLE	0.4243	3.4046	0	0	0
XLOC_017192	MITOTIC_PROMETAPHASE	0.4069	3.3882	0	0	0
XLOC_017192	MITOTIC_G1_G1_S_PHASES	0.3584	3.3658	0	0	0
XLOC_017192	ANTIGEN_PROCESSING_CROSS_PRESENTATION	0.4347	3.3443	0	0	0
XLOC_017192	S_PHASE	0.3727	3.3111	0	0	0
XLOC_017192	METABOLISM_OF_NON_CODING_RNA	0.4877	3.3104	0	0	0
XLOC_017192	DEADENYLATION_DEPENDENT_MRNA_DECAY	0.5163	3.2995	0	0	0
XLOC_017192	G1_S_TRANSITION	0.3666	3.285	0	0	0
XLOC_017192	TRNA_AMINOACYLATION	0.5072	3.2785	0	0	0
XLOC_017192	RNA_POL_II_TRANSCRIPTION_PRE_INITIATION_AND_PROMOTER_OPENING	0.5094	3.2633	0	0	0
XLOC_017192	CYCLIN_E_ASSOCIATED_EVENTS_DURING_G1_S_TRANSITION_	0.4311	3.232	0	0	0
XLOC_017192	BIOSYNTHESIS_OF_THE_N_GLYCAN_PRECURSOR_DOLICHOL_LIPID_LINKED_OLIGOSACCHARIDE_LLO_AND_TRANSFER_TO_A_NASCENT_PROTEIN	0.589	3.1773	0	0	0
XLOC_017192	TRANSPORT_OF_MATURE_TRANSCRIPT_TO_CYTOPLASM	0.4858	3.1507	0	0	0
XLOC_017192	TRANSCRIPTION	0.2902	3.1505	0	0	0
XLOC_017192	ORC1_REMOVAL_FROM_CHROMATIN	0.4306	3.1136	0	0	0
XLOC_017192	ELONGATION_ARREST_AND_RECOVERY	0.532	3.0937	0	0	0
XLOC_017192	FORMATION_OF_THE_HIV1_EARLY_ELONGATION_COMPLEX	0.532	3.0865	0	0	0
XLOC_017192	CLEAVAGE_OF_GROWING_TRANSCRIPT_IN_THE_TERMINATION_REGION_	0.5134	3.0503	0	0	0
XLOC_017192	ANTIVIRAL_MECHANISM_BY_IFN_STIMULATED_GENES	0.3982	3.0481	0	0	0
XLOC_017192	SIGNALING_BY_THE_B_CELL_RECEPTOR_BCR	0.3177	3.0427	0	0	0
XLOC_017192	MRNA_CAPPING	0.5435	3.0417	0	0	0
XLOC_017192	ADAPTIVE_IMMUNE_SYSTEM	0.22	3.0284	0	0	0
XLOC_017192	TRANS_GOLGI_NETWORK_VESICLE_BUDDING	0.4115	3.0215	0	0	0
XLOC_017192	SYNTHESIS_OF_DNA	0.3627	2.9896	0	0	0
XLOC_017192	MRNA_3_END_PROCESSING	0.5603	2.9805	0	0	0
XLOC_017192	NUCLEOTIDE_EXCISION_REPAIR	0.4458	2.979	0	0	0
XLOC_017192	ENDOSOMAL_SORTING_COMPLEX_REQUIRED_FOR_TRANSPORT_ESCRT	0.5502	2.9685	0	0	0
XLOC_017192	ASSEMBLY_OF_THE_PRE_REPLICATIVE_COMPLEX	0.4154	2.9641	0	0	0
XLOC_017192	PROTEIN_FOLDING	0.4229	2.9053	0	0	0
XLOC_017192	MITOTIC_G2_G2_M_PHASES	0.363	2.8823	0	0	0
XLOC_017192	FORMATION_OF_TRANSCRIPTION_COUPLED_NER_TC_NER_REPAIR_COMPLEX	0.5377	2.8739	0	0	0
XLOC_017192	TRANSCRIPTION_COUPLED_NER_TC_NER	0.4457	2.8733	0	0	0
XLOC_017192	DIABETES_PATHWAYS	0.2999	2.8376	0	0	0
XLOC_017192	RNA_POL_III_TRANSCRIPTION	0.4701	2.8331	0	0	0
XLOC_017192	RNA_POL_III_TRANSCRIPTION_INITIATION_FROM_TYPE_2_PROMOTER	0.5509	2.8285	0	0	0.001
XLOC_017192	SIGNALING_BY_TGF_BETA_RECEPTOR_COMPLEX	0.3791	2.817	0	0	0.001
XLOC_017192	AXON_GUIDANCE	0.2408	2.8022	0	0	0.001
XLOC_017192	CYTOSOLIC_TRNA_AMINOACYLATION	0.5311	2.7916	0	0	0.002
XLOC_017192	M_G1_TRANSITION	0.3529	2.7728	0	0	0.003
XLOC_017192	ABORTIVE_ELONGATION_OF_HIV1_TRANSCRIPT_IN_THE_ABSENCE_OF_TAT	0.5317	2.7585	0	0	0.003
XLOC_017192	TRANSPORT_OF_MATURE_MRNA_DERIVED_FROM_AN_INTRONLESS_TRANSCRIPT	0.4715	2.738	0	0	0.005
XLOC_017192	EGFR_DOWNREGULATION	0.5166	2.7312	0	0	0.005
XLOC_017192	MITOCHONDRIAL_PROTEIN_IMPORT	0.3989	2.7284	0	0	0.005
XLOC_017192	RECRUITMENT_OF_MITOTIC_CENTROSOME_PROTEINS_AND_COMPLEXES	0.3724	2.7149	0	0.0001	0.006
XLOC_017192	GOLGI_ASSOCIATED_VESICLE_BIOGENESIS	0.3843	2.6648	0	0.0001	0.007
XLOC_017192	RNA_POL_III_TRANSCRIPTION_INITIATION_FROM_TYPE_3_PROMOTER	0.4804	2.6582	0	0.0001	0.007
XLOC_017192	SIGNAL_TRANSDUCTION_BY_L1	0.4292	2.618	0	0.0001	0.01
XLOC_017192	REGULATORY_RNA_PATHWAYS	0.4924	2.6034	0	0.0001	0.011
XLOC_017192	PROCESSING_OF_CAPPED_INTRONLESS_PRE_MRNA	0.5077	2.593	0	0.0001	0.014
XLOC_017192	TRANSCRIPTIONAL_ACTIVITY_OF_SMAD2_SMAD3_SMAD4_HETEROTRIMER	0.4254	2.5785	0	0.0001	0.015
XLOC_017192	SIGNALLING_TO_ERKS	0.4241	2.5535	0.0013	0.0002	0.02
XLOC_017192	GLOBAL_GENOMIC_NER_GG_NER	0.4454	2.523	0	0.0002	0.028
XLOC_017192	PREFOLDIN_MEDIATED_TRANSFER_OF_SUBSTRATE_TO_CCT_TRIC	0.4879	2.5018	0	0.0003	0.032
XLOC_017192	RNA_POL_III_CHAIN_ELONGATION	0.5507	2.4983	0	0.0003	0.032
XLOC_017192	SIGNALING_BY_EGFR_IN_CANCER	0.2714	2.4898	0	0.0003	0.036
XLOC_017192	MICRORNA_MIRNA_BIOGENESIS	0.4918	2.4854	0.0014	0.0003	0.037
XLOC_017192	RNA_POL_III_TRANSCRIPTION_TERMINATION	0.5072	2.4564	0	0.0004	0.044
XLOC_017192	NEP_NS2_INTERACTS_WITH_THE_CELLULAR_EXPORT_MACHINERY	0.4641	2.451	0	0.0004	0.046
XLOC_017192	LOSS_OF_NLP_FROM_MITOTIC_CENTROSOMES	0.3575	2.4445	0	0.0004	0.046
XLOC_017192	TRANSPORT_OF_RIBONUCLEOPROTEINS_INTO_THE_HOST_NUCLEUS	0.4641	2.4426	0	0.0004	0.046
XLOC_017192	PRE_NOTCH_TRANSCRIPTION_AND_TRANSLATION	0.4482	2.42	0	0.0004	0.05
XLOC_017192	CHONDROITIN_SULFATE_DERMATAN_SULFATE_METABOLISM	0.3537	2.4031	0	0.0005	0.058
XLOC_017192	MITOCHONDRIAL_TRNA_AMINOACYLATION	0.5002	2.3973	0	0.0005	0.06
XLOC_017192	POST_TRANSLATIONAL_MODIFICATION_SYNTHESIS_OF_GPI_ANCHORED_PROTEINS	0.4337	2.3919	0.0014	0.0005	0.061
XLOC_017192	FATTY_ACID_TRIACYLGLYCEROL_AND_KETONE_BODY_METABOLISM	0.2215	2.3797	0	0.0005	0.066
XLOC_017192	TGF_BETA_RECEPTOR_SIGNALING_ACTIVATES_SMADS	0.4755	2.3775	0.0014	0.0005	0.066
XLOC_017192	INTERACTIONS_OF_VPR_WITH_HOST_CELLULAR_PROTEINS	0.4131	2.3716	0	0.0005	0.069
XLOC_017192	SYNTHESIS_AND_INTERCONVERSION_OF_NUCLEOTIDE_DI_AND_TRIPHOSPHATES	0.5239	2.3685	0	0.0006	0.07
XLOC_017192	G2_M_CHECKPOINTS	0.4104	2.3573	0.0013	0.0006	0.076
XLOC_017192	DESTABILIZATION_OF_MRNA_BY_KSRP	0.531	2.3482	0	0.0006	0.079
XLOC_017192	SMOOTH_MUSCLE_CONTRACTION	0.4656	2.3249	0	0.0008	0.102
XLOC_017192	ASSOCIATION_OF_TRIC_CCT_WITH_TARGET_PROTEINS_DURING_BIOSYNTHESIS	0.4415	2.3182	0	0.0009	0.109
XLOC_017192	DOWNREGULATION_OF_TGF_BETA_RECEPTOR_SIGNALING	0.4755	2.3127	0	0.0009	0.11
XLOC_017192	SEMAPHORIN_INTERACTIONS	0.3002	2.3053	0	0.0009	0.114
XLOC_017192	INTEGRIN_CELL_SURFACE_INTERACTIONS	0.2818	2.2946	0	0.001	0.126
XLOC_017192	PROLONGED_ERK_ACTIVATION_EVENTS	0.4824	2.2874	0.0029	0.001	0.135
XLOC_017192	PKB_MEDIATED_EVENTS	0.4127	2.2872	0	0.001	0.135
XLOC_017192	SIGNALING_BY_ROBO_RECEPTOR	0.4007	2.2763	0.0014	0.0012	0.155
XLOC_017192	NEF_MEDIATES_DOWN_MODULATION_OF_CELL_SURFACE_RECEPTORS_BY_RECRUITING_THEM_TO_CLATHRIN_ADAPTERS	0.4559	2.2691	0	0.0012	0.159
XLOC_017192	SIGNALING_BY_INSULIN_RECEPTOR	0.2471	2.2631	0.0011	0.0013	0.169
XLOC_017192	SYNTHESIS_OF_PIPS_AT_THE_GOLGI_MEMBRANE	0.4981	2.2582	0.0014	0.0013	0.177
XLOC_017192	NGF_SIGNALLING_VIA_TRKA_FROM_THE_PLASMA_MEMBRANE	0.2316	2.2568	0	0.0013	0.178
XLOC_017192	DNA_STRAND_ELONGATION	0.4023	2.2544	0.0014	0.0013	0.179
XLOC_017192	SIGNALLING_BY_NGF	0.2018	2.2541	0	0.0013	0.179
XLOC_017192	ACTIVATION_OF_ATR_IN_RESPONSE_TO_REPLICATION_STRESS	0.4103	2.2489	0.0013	0.0014	0.186
XLOC_017192	MHC_CLASS_II_ANTIGEN_PRESENTATION	0.2607	2.2295	0	0.0016	0.205
XLOC_017192	PRE_NOTCH_EXPRESSION_AND_PROCESSING	0.3525	2.2196	0	0.0017	0.212
XLOC_017192	TRANSPORT_TO_THE_GOLGI_AND_SUBSEQUENT_MODIFICATION	0.372	2.2173	0.0013	0.0017	0.218
XLOC_017192	NEGATIVE_REGULATORS_OF_RIG_I_MDA5_SIGNALING	0.3821	2.211	0.0027	0.0018	0.226
XLOC_017192	NCAM1_INTERACTIONS	0.3365	2.2094	0.0013	0.0018	0.227
XLOC_017192	LYSOSOME_VESICLE_BIOGENESIS	0.4512	2.2086	0.0014	0.0018	0.228
XLOC_017192	FORMATION_OF_INCISION_COMPLEX_IN_GG_NER	0.4828	2.205	0.0015	0.0018	0.238
XLOC_017192	RNA_POL_I_TRANSCRIPTION_TERMINATION	0.4646	2.2027	0.0015	0.0019	0.242
XLOC_017192	SIGNALLING_TO_RAS	0.4156	2.2003	0.0014	0.0019	0.246
XLOC_017192	DESTABILIZATION_OF_MRNA_BY_TRISTETRAPROLIN_TTP	0.4815	2.195	0	0.0019	0.251
XLOC_017192	SMAD2_SMAD3_SMAD4_HETEROTRIMER_REGULATES_TRANSCRIPTION	0.4251	2.1936	0.0014	0.0019	0.255
XLOC_017192	PYRUVATE_METABOLISM_AND_CITRIC_ACID_TCA_CYCLE	0.3374	2.1748	0.0039	0.0022	0.273
XLOC_017192	DESTABILIZATION_OF_MRNA_BY_BRF1	0.4758	2.1739	0.0015	0.0022	0.276
XLOC_017192	PERK_REGULATED_GENE_EXPRESSION	0.396	2.1659	0.0014	0.0023	0.292
XLOC_017192	SIGNALING_BY_PDGF	0.2255	2.1633	0.0011	0.0023	0.298
XLOC_017192	RNA_POL_I_TRANSCRIPTION_INITIATION	0.4259	2.1578	0	0.0024	0.307
XLOC_017192	METABOLISM_OF_NUCLEOTIDES	0.2723	2.1577	0.0036	0.0023	0.307
XLOC_017192	DOWNREGULATION_OF_SMAD2_3_SMAD4_TRANSCRIPTIONAL_ACTIVITY	0.4597	2.1438	0	0.0025	0.329
XLOC_017192	APC_C_CDC20_MEDIATED_DEGRADATION_OF_CYCLIN_B	0.4751	2.1423	0	0.0026	0.333
XLOC_017192	INHIBITION_OF_THE_PROTEOLYTIC_ACTIVITY_OF_APC_C_REQUIRED_FOR_THE_ONSET_OF_ANAPHASE_BY_MITOTIC_SPINDLE_CHECKPOINT_COMPONENTS	0.4767	2.1393	0.0015	0.0026	0.337
XLOC_017192	SHC_RELATED_EVENTS	0.4913	2.1315	0.0015	0.0027	0.353
XLOC_017192	SIGNALING_BY_CONSTITUTIVELY_ACTIVE_EGFR	0.464	2.1261	0	0.0028	0.367
XLOC_017192	GLYCOSAMINOGLYCAN_METABOLISM	0.2298	2.1202	0	0.003	0.386
XLOC_017192	INTRINSIC_PATHWAY_FOR_APOPTOSIS	0.3832	2.1074	0.0029	0.0033	0.414
XLOC_017192	DEVELOPMENTAL_BIOLOGY	0.1597	2.1058	0	0.0033	0.416
XLOC_017192	CIRCADIAN_CLOCK	0.2953	2.1016	0.0037	0.0033	0.421
XLOC_017192	PHOSPHOLIPID_METABOLISM	0.1882	2.0966	0.0011	0.0034	0.432
XLOC_017192	ARMS_MEDIATED_ACTIVATION	0.4706	2.0941	0	0.0035	0.439
XLOC_017192	GLYCOSPHINGOLIPID_METABOLISM	0.3394	2.0929	0.0013	0.0035	0.442
XLOC_017192	PPARA_ACTIVATES_GENE_EXPRESSION	0.2343	2.0918	0	0.0035	0.444
XLOC_017192	G1_PHASE	0.3482	2.0913	0.0041	0.0035	0.445
XLOC_017192	REGULATION_OF_GLUCOKINASE_BY_GLUCOKINASE_REGULATORY_PROTEIN	0.3938	2.0891	0	0.0035	0.451
XLOC_017192	SIGNALING_BY_ERBB4	0.2461	2.0868	0.0058	0.0036	0.458
XLOC_017192	SIGNALING_BY_NOTCH	0.2391	2.0865	0.0023	0.0036	0.46
XLOC_017192	SYNTHESIS_OF_GLYCOSYLPHOSPHATIDYLINOSITOL_GPI	0.4545	2.0805	0.003	0.0037	0.476
XLOC_017192	APC_CDC20_MEDIATED_DEGRADATION_OF_NEK2A	0.4267	2.0688	0.0044	0.0041	0.516
XLOC_017192	THE_ROLE_OF_NEF_IN_HIV1_REPLICATION_AND_DISEASE_PATHOGENESIS	0.3797	2.0681	0.0013	0.0041	0.518
XLOC_017192	CONVERSION_FROM_APC_C_CDC20_TO_APC_C_CDH1_IN_LATE_ANAPHASE	0.4714	2.0528	0.0043	0.0046	0.554
XLOC_017192	SIGNALING_BY_SCF_KIT	0.2509	2.049	0	0.0047	0.561
XLOC_017192	EXTENSION_OF_TELOMERES	0.3712	2.0422	0.0041	0.0049	0.58
XLOC_017192	PHOSPHORYLATION_OF_THE_APC_C	0.472	2.042	0	0.0049	0.581
XLOC_017192	RECYCLING_PATHWAY_OF_L1	0.3685	2.0186	0.0028	0.0058	0.665
XLOC_017192	DOUBLE_STRAND_BREAK_REPAIR	0.4076	2.0099	0.0014	0.0061	0.685
XLOC_017192	CITRIC_ACID_CYCLE_TCA_CYCLE	0.4257	2.0087	0.0042	0.0062	0.687
XLOC_017192	PTM_GAMMA_CARBOXYLATION_HYPUSINE_FORMATION_AND_ARYLSULFATASE_ACTIVATION	0.3661	2.002	0.0028	0.0064	0.7
XLOC_017192	SIGNALING_BY_HIPPO	0.4364	2.0003	0.0029	0.0064	0.704
XLOC_017192	GAB1_SIGNALOSOME	0.3232	1.9986	0.0027	0.0064	0.708
XLOC_017192	ACTIVATION_OF_THE_PRE_REPLICATIVE_COMPLEX	0.3903	1.998	0.0057	0.0064	0.709
XLOC_017192	INSULIN_RECEPTOR_SIGNALLING_CASCADE	0.2393	1.9932	0.0059	0.0067	0.723
XLOC_017192	ACTIVATION_OF_GENES_BY_ATF4	0.3777	1.9902	0.0028	0.0068	0.727
XLOC_017192	DOWNSTREAM_SIGNAL_TRANSDUCTION	0.235	1.9738	0.0058	0.0076	0.768
XLOC_017192	HEPARAN_SULFATE_HEPARIN_HS_GAG_METABOLISM	0.2865	1.969	0.0013	0.0078	0.78
XLOC_017192	TRANSCRIPTIONAL_REGULATION_OF_WHITE_ADIPOCYTE_DIFFERENTIATION	0.2431	1.9653	0.0037	0.008	0.786
XLOC_017192	SPHINGOLIPID_METABOLISM	0.2597	1.9647	0.0075	0.008	0.787
XLOC_017192	YAP1_AND_WWTR1_TAZ_STIMULATED_GENE_EXPRESSION	0.3786	1.9619	0.0057	0.0081	0.795
XLOC_017192	NOTCH1_INTRACELLULAR_DOMAIN_REGULATES_TRANSCRIPTION	0.3012	1.9401	0.005	0.0094	0.845
XLOC_017192	RESPONSE_TO_ELEVATED_PLATELET_CYTOSOLIC_CA2_	0.2294	1.9395	0.0023	0.0094	0.847
XLOC_017192	L1CAM_INTERACTIONS	0.2281	1.936	0.008	0.0095	0.851
XLOC_017192	PI3K_AKT_ACTIVATION	0.3133	1.9278	0.0053	0.01	0.865
XLOC_017192	IRON_UPTAKE_AND_TRANSPORT	0.3146	1.9262	0.0081	0.01	0.867
XLOC_017192	RORA_ACTIVATES_CIRCADIAN_EXPRESSION	0.3685	1.9255	0.0041	0.0101	0.87
XLOC_017192	ANTIGEN_PRESENTATION_FOLDING_ASSEMBLY_AND_PEPTIDE_LOADING_OF_CLASS_I_MHC	0.4294	1.9137	0.0044	0.0107	0.895
XLOC_017192	BASE_EXCISION_REPAIR	0.4	1.9059	0.0127	0.0112	0.902
XLOC_017192	PI_METABOLISM	0.2768	1.8897	0.0104	0.0125	0.927
XLOC_017192	TRANSFERRIN_ENDOCYTOSIS_AND_RECYCLING	0.363	1.8788	0.0127	0.0133	0.94
XLOC_017192	LAGGING_STRAND_SYNTHESIS	0.4021	1.8774	0.0086	0.0133	0.941
XLOC_017192	PURINE_METABOLISM	0.327	1.8769	0.0108	0.0133	0.941
XLOC_017192	METABOLISM_OF_VITAMINS_AND_COFACTORS	0.2663	1.8687	0.0076	0.014	0.952
XLOC_017192	SIGNALING_BY_ERBB2	0.203	1.8538	0.0046	0.0153	0.963
XLOC_017192	ENERGY_DEPENDENT_REGULATION_OF_MTOR_BY_LKB1_AMPK	0.4043	1.853	0.0158	0.0153	0.964
XLOC_017192	TRIF_MEDIATED_TLR3_SIGNALING	0.2411	1.843	0.006	0.0162	0.971
XLOC_017192	PLATELET_ACTIVATION_SIGNALING_AND_AGGREGATION	0.1625	1.8391	0.0084	0.0165	0.974
XLOC_017192	P75_NTR_RECEPTOR_MEDIATED_SIGNALLING	0.225	1.8335	0.013	0.017	0.977
XLOC_017192	BMAL1_CLOCK_NPAS2_ACTIVATES_CIRCADIAN_EXPRESSION	0.2922	1.828	0.0186	0.0177	0.979
XLOC_017192	RESOLUTION_OF_AP_SITES_VIA_THE_MULTIPLE_NUCLEOTIDE_PATCH_REPLACEMENT_PATHWAY	0.3946	1.8129	0.0105	0.0195	0.988
XLOC_017192	INSULIN_RECEPTOR_RECYCLING	0.373	1.7978	0.0087	0.0213	0.989
XLOC_017192	ACTIVATION_OF_BH3_ONLY_PROTEINS	0.4175	1.7965	0.0105	0.0214	0.989
XLOC_017192	PIP3_ACTIVATES_AKT_SIGNALING	0.3232	1.7891	0.0152	0.0224	0.992
XLOC_017192	G0_AND_EARLY_G1	0.3629	1.7749	0.0158	0.0244	0.994
XLOC_017192	TRAF6_MEDIATED_INDUCTION_OF_NFKB_AND_MAP_KINASES_UPON_TLR7_8_OR_9_ACTIVATION	0.2246	1.7722	0.0171	0.0247	0.994
XLOC_017192	MAPK_TARGETS_NUCLEAR_EVENTS_MEDIATED_BY_MAP_KINASES	0.3224	1.7667	0.0234	0.0254	0.994
XLOC_017192	BRANCHED_CHAIN_AMINO_ACID_CATABOLISM	0.3893	1.7601	0.02	0.0263	0.995
XLOC_017192	ACTIVATED_TLR4_SIGNALLING	0.2077	1.7549	0.0095	0.027	0.995
XLOC_017192	G_PROTEIN_BETA_GAMMA_SIGNALLING	0.3131	1.7538	0.0205	0.027	0.995
XLOC_017192	FANCONI_ANEMIA_PATHWAY	0.3657	1.75	0.0247	0.0276	0.997
XLOC_017192	HOMOLOGOUS_RECOMBINATION_REPAIR_OF_REPLICATION_INDEPENDENT_DOUBLE_STRAND_BREAKS	0.4074	1.7457	0.0207	0.0282	0.997
XLOC_017192	PROCESSIVE_SYNTHESIS_ON_THE_LAGGING_STRAND	0.402	1.7448	0.0176	0.0283	0.997
XLOC_017192	GLUCOSE_TRANSPORT	0.2845	1.7446	0.0252	0.0282	0.997
XLOC_017192	SIGNALING_BY_NOTCH1	0.2218	1.7376	0.0252	0.0292	0.997
XLOC_017192	SEMA4D_INDUCED_CELL_MIGRATION_AND_GROWTH_CONE_COLLAPSE	0.3242	1.728	0.0152	0.031	0.998
XLOC_017192	SIGNALING_BY_RHO_GTPASES	0.1855	1.7258	0.025	0.0314	0.998
XLOC_017192	PEROXISOMAL_LIPID_METABOLISM	0.3618	1.7111	0.0276	0.0341	0.999
XLOC_017192	NFKB_AND_MAP_KINASES_ACTIVATION_MEDIATED_BY_TLR4_SIGNALING_REPERTOIRE	0.2297	1.7102	0.0254	0.0341	0.999
XLOC_017192	NUCLEAR_EVENTS_KINASE_AND_TRANSCRIPTION_FACTOR_ACTIVATION	0.3295	1.6691	0.0214	0.0431	1
XLOC_017192	FORMATION_OF_TUBULIN_FOLDING_INTERMEDIATES_BY_CCT_TRIC	0.3848	1.6679	0.0321	0.0432	1
XLOC_017192	E2F_MEDIATED_REGULATION_OF_DNA_REPLICATION	0.3195	1.6618	0.0284	0.0446	1
XLOC_017192	MAP_KINASE_ACTIVATION_IN_TLR_CASCADE	0.2528	1.6525	0.0325	0.0469	1
XLOC_017192	REGULATION_OF_INSULIN_LIKE_GROWTH_FACTOR_IGF_ACTIVITY_BY_INSULIN_LIKE_GROWTH_FACTOR_BINDING_PROTEINS_IGFBPS	0.3786	1.6497	0.0257	0.0474	1
XLOC_017192	SIGNALING_BY_FGFR_IN_DISEASE	0.1738	1.6493	0.019	0.0473	1
XLOC_017192	MYD88_MAL_CASCADE_INITIATED_ON_PLASMA_MEMBRANE	0.2045	1.6481	0.0363	0.0474	1
XLOC_017192	CIRCADIAN_REPRESSION_OF_EXPRESSION_BY_REV_ERBA	0.3235	1.6428	0.0266	0.0485	1
XLOC_017192	CHOLESTEROL_BIOSYNTHESIS	0.3226	1.6243	0.0451	0.0536	1
XLOC_017192	INHIBITION_OF_INSULIN_SECRETION_BY_ADRENALINE_NORADRENALINE	0.3066	1.6209	0.0463	0.0543	1
XLOC_017192	CHONDROITIN_SULFATE_BIOSYNTHESIS	0.3353	1.6199	0.0318	0.0544	1
XLOC_017192	GRB2_EVENTS_IN_ERBB2_SIGNALING	0.3254	1.619	0.033	0.0544	1
XLOC_017192	IL1_SIGNALING	0.2696	1.6182	0.0338	0.0544	1
XLOC_017192	SEMA4D_IN_SEMAPHORIN_SIGNALING	0.2935	1.6135	0.0458	0.0556	1
XLOC_017192	METABOLISM_OF_LIPIDS_AND_LIPOPROTEINS	0.1201	1.6095	0.0131	0.0566	1
XLOC_017192	SIGNALING_BY_BMP	0.3234	1.5967	0.0377	0.0605	1
XLOC_017192	SHC1_EVENTS_IN_ERBB4_SIGNALING	0.3382	1.5966	0.0455	0.0603	1
XLOC_017192	THROMBIN_SIGNALLING_THROUGH_PROTEINASE_ACTIVATED_RECEPTORS_PARS	0.2713	1.5824	0.052	0.0648	1
XLOC_017192	ACTIVATED_AMPK_STIMULATES_FATTY_ACID_OXIDATION_IN_MUSCLE	0.3415	1.5819	0.0521	0.0647	1
XLOC_017192	TOLL_RECEPTOR_CASCADES	0.1702	1.5741	0.039	0.0671	1
XLOC_017192	PROTEOLYTIC_CLEAVAGE_OF_SNARE_COMPLEX_PROTEINS	0.3627	1.5737	0.0474	0.067	1
XLOC_017192	NCAM_SIGNALING_FOR_NEURITE_OUT_GROWTH	0.2001	1.5682	0.0499	0.0688	1
XLOC_017192	PYRUVATE_METABOLISM	0.3453	1.5645	0.0409	0.0699	1
XLOC_017192	PI3K_EVENTS_IN_ERBB2_SIGNALING	0.2377	1.5567	0.0529	0.0725	1
XLOC_017192	SIGNALING_BY_FGFR	0.1661	1.5503	0.0489	0.0747	1
XLOC_017192	ADP_SIGNALLING_THROUGH_P2RY12	0.3186	1.542	0.0525	0.0776	1
XLOC_017192	PI3K_EVENTS_IN_ERBB4_SIGNALING	0.2484	1.5402	0.058	0.078	1
XLOC_017192	CELL_DEATH_SIGNALLING_VIA_NRAGE_NRIF_AND_NADE	0.2092	1.5351	0.0505	0.0797	1
XLOC_017192	G_BETA_GAMMA_SIGNALLING_THROUGH_PI3KGAMMA	0.2897	1.5298	0.0561	0.0817	1
XLOC_017192	HS_GAG_DEGRADATION	0.3206	1.5041	0.0693	0.0925	1
XLOC_017192	PI3K_CASCADE	0.1897	1.5022	0.0737	0.0929	1
XLOC_017192	A_TETRASACCHARIDE_LINKER_SEQUENCE_IS_REQUIRED_FOR_GAG_SYNTHESIS	0.2916	1.501	0.067	0.0931	1
XLOC_017192	N_GLYCAN_ANTENNAE_ELONGATION_IN_THE_MEDIAL_TRANS_GOLGI	0.3216	1.4613	0.0839	0.1124	1
XLOC_017192	CTLA4_INHIBITORY_SIGNALING	0.3018	1.4579	0.0873	0.1138	1
XLOC_017192	RIG_I_MDA5_MEDIATED_INDUCTION_OF_IFN_ALPHA_BETA_PATHWAYS	0.1803	1.4492	0.0912	0.1181	1
XLOC_017192	DEGRADATION_OF_THE_EXTRACELLULAR_MATRIX	0.2656	1.4482	0.0818	0.1184	1
XLOC_017192	CELL_JUNCTION_ORGANIZATION	0.178	1.4356	0.097	0.1248	1
XLOC_017192	G_ALPHA1213_SIGNALLING_EVENTS	0.1771	1.4346	0.0929	0.125	1
XLOC_017192	SIGNALING_BY_FGFR1_FUSION_MUTANTS	0.3293	1.4114	0.0886	0.1384	1
XLOC_017192	REGULATION_OF_HYPOXIA_INDUCIBLE_FACTOR_HIF_BY_OXYGEN	0.2822	1.405	0.1137	0.142	1
XLOC_017192	INTEGRIN_ALPHAIIB_BETA3_SIGNALING	0.2576	1.3915	0.1181	0.1502	1
XLOC_017192	NEPHRIN_INTERACTIONS	0.2964	1.3884	0.1106	0.1518	1
XLOC_017192	ERK_MAPK_TARGETS	0.3006	1.386	0.1146	0.1528	1
XLOC_017192	G_BETA_GAMMA_SIGNALLING_THROUGH_PLC_BETA	0.2872	1.3846	0.1192	0.1533	1
XLOC_017192	DOWNSTREAM_SIGNALING_OF_ACTIVATED_FGFR	0.1542	1.3649	0.1241	0.1664	1
XLOC_017192	LATENT_INFECTION_OF_HOMO_SAPIENS_WITH_MYCOBACTERIUM_TUBERCULOSIS	0.2408	1.3601	0.1245	0.1693	1
XLOC_017192	SIGNALING_BY_ILS	0.1499	1.3551	0.1322	0.1724	1
XLOC_017192	SPHINGOLIPID_DE_NOVO_BIOSYNTHESIS	0.2552	1.3546	0.1257	0.1721	1
XLOC_017192	INTERFERON_SIGNALING	0.1337	1.3444	0.1344	0.179	1
XLOC_017192	G_ALPHA_Z_SIGNALLING_EVENTS	0.1978	1.3389	0.148	0.1826	1
XLOC_017192	APOPTOTIC_EXECUTION_PHASE	0.1902	1.3385	0.1528	0.1822	1
XLOC_017192	TAK1_ACTIVATES_NFKB_BY_PHOSPHORYLATION_AND_ACTIVATION_OF_IKKS_COMPLEX	0.2769	1.3254	0.133	0.1919	1
XLOC_017192	HS_GAG_BIOSYNTHESIS	0.2312	1.3244	0.1625	0.192	1
XLOC_017192	NOD1_2_SIGNALING_PATHWAY	0.2517	1.3238	0.1349	0.1918	1
XLOC_017192	METABOLISM_OF_CARBOHYDRATES	0.1156	1.3207	0.1394	0.1937	1
XLOC_017192	PI_3K_CASCADE	0.1772	1.3199	0.1463	0.1936	1
XLOC_017192	BOTULINUM_NEUROTOXICITY	0.2827	1.3197	0.1514	0.1931	1
XLOC_017192	INSULIN_SYNTHESIS_AND_PROCESSING	0.2749	1.3183	0.1494	0.1935	1
XLOC_017192	SULFUR_AMINO_ACID_METABOLISM	0.2624	1.3044	0.1695	0.2043	1
XLOC_017192	OPIOID_SIGNALLING	0.1597	1.2715	0.1898	0.2318	1
XLOC_017192	SIGNAL_AMPLIFICATION	0.218	1.2659	0.1719	0.2359	1
XLOC_017192	SYNTHESIS_OF_PIPS_AT_THE_PLASMA_MEMBRANE	0.2219	1.2607	0.1981	0.2399	1
XLOC_017192	KINESINS	0.2438	1.2599	0.2011	0.2399	1
XLOC_017192	NETRIN1_SIGNALING	0.198	1.2584	0.1867	0.2405	1
XLOC_017192	GLUCOSE_METABOLISM	0.1682	1.2523	0.2037	0.2453	1
XLOC_017192	PLC_BETA_MEDIATED_EVENTS	0.1947	1.2502	0.2085	0.2465	1
XLOC_017192	HEMOSTASIS	0.0942	1.2366	0.183	0.2587	1
XLOC_017192	TRIGLYCERIDE_BIOSYNTHESIS	0.1931	1.2324	0.2122	0.2619	1
XLOC_017192	TRAF6_MEDIATED_NFKB_ACTIVATION	0.2549	1.2291	0.2137	0.2642	1
XLOC_017192	NEGATIVE_REGULATION_OF_FGFR_SIGNALING	0.2001	1.2112	0.2215	0.2809	1
XLOC_017192	ADHERENS_JUNCTIONS_INTERACTIONS	0.2234	1.2105	0.2288	0.2806	1
XLOC_017192	NRAGE_SIGNALS_DEATH_THROUGH_JNK	0.1856	1.2054	0.236	0.2848	1
XLOC_017192	AMINO_ACID_SYNTHESIS_AND_INTERCONVERSION_TRANSAMINATION	0.2733	1.2032	0.2455	0.2862	1
XLOC_017192	APOPTOTIC_CLEAVAGE_OF_CELLULAR_PROTEINS	0.1925	1.2004	0.2407	0.2882	1
XLOC_017192	THROMBOXANE_SIGNALLING_THROUGH_TP_RECEPTOR	0.235	1.1968	0.2574	0.2908	1
XLOC_017192	REGULATION_OF_KIT_SIGNALING	0.2746	1.1954	0.2411	0.2914	1
XLOC_017192	CYTOKINE_SIGNALING_IN_IMMUNE_SYSTEM	0.1	1.1688	0.2768	0.3184	1
XLOC_017192	PROSTACYCLIN_SIGNALLING_THROUGH_PROSTACYCLIN_RECEPTOR	0.2417	1.1667	0.2638	0.3197	1
XLOC_017192	G_PROTEIN_ACTIVATION	0.2118	1.1657	0.28	0.3197	1
XLOC_017192	DOWNSTREAM_TCR_SIGNALING	0.2063	1.1647	0.2669	0.3198	1
XLOC_017192	DARPP_32_EVENTS	0.2456	1.1406	0.2969	0.3458	1
XLOC_017192	BASIGIN_INTERACTIONS	0.223	1.1338	0.3041	0.3528	1
XLOC_017192	RNA_POL_I_RNA_POL_III_AND_MITOCHONDRIAL_TRANSCRIPTION	0.1235	1.1322	0.3289	0.3537	1
XLOC_017192	FACTORS_INVOLVED_IN_MEGAKARYOCYTE_DEVELOPMENT_AND_PLATELET_PRODUCTION	0.1181	1.1304	0.3064	0.3546	1
XLOC_017192	CD28_CO_STIMULATION	0.1959	1.1295	0.295	0.3545	1
XLOC_017192	METABOLISM_OF_AMINO_ACIDS_AND_DERIVATIVES	0.1012	1.1201	0.3316	0.3641	1
XLOC_017192	FRS2_MEDIATED_CASCADE	0.1786	1.1151	0.3278	0.3689	1
XLOC_017192	ACTIVATION_OF_KAINATE_RECEPTORS_UPON_GLUTAMATE_BINDING	0.1993	1.1089	0.3208	0.3751	1
XLOC_017192	DAG_AND_IP3_SIGNALING	0.1946	1.1032	0.3206	0.3811	1
XLOC_017192	ADP_SIGNALLING_THROUGH_P2RY1	0.2091	1.0883	0.3406	0.398	1
XLOC_017192	RIP_MEDIATED_NFKB_ACTIVATION_VIA_DAI	0.2359	1.0769	0.3499	0.4109	1
XLOC_017192	TRAFFICKING_OF_AMPA_RECEPTORS	0.1947	1.0706	0.3571	0.4176	1
XLOC_017192	SYNTHESIS_OF_PC	0.2415	1.0644	0.3831	0.4243	1
XLOC_017192	CA_DEPENDENT_EVENTS	0.1946	1.0439	0.4027	0.4487	1
XLOC_017192	KERATAN_SULFATE_KERATIN_METABOLISM	0.1852	1.028	0.4288	0.4683	1
XLOC_017192	KERATAN_SULFATE_BIOSYNTHESIS	0.1852	1.0222	0.4251	0.4744	1
XLOC_017192	NUCLEOTIDE_BINDING_DOMAIN_LEUCINE_RICH_REPEAT_CONTAINING_RECEPTOR_NLR_SIGNALING_PATHWAYS	0.1618	1.0154	0.4555	0.4818	1
XLOC_017192	PLATELET_AGGREGATION_PLUG_FORMATION	0.161	1.0009	0.4497	0.4994	1
XLOC_017192	ACTIVATED_NOTCH1_TRANSMITS_SIGNAL_TO_THE_NUCLEUS	0.1871	0.9987	0.471	0.5007	1
XLOC_017192	GLYCEROPHOSPHOLIPID_BIOSYNTHESIS	0.1201	0.9971	0.4558	0.5015	1
XLOC_017192	TIE2_SIGNALING	0.2205	0.9881	0.4784	0.5119	1
XLOC_017192	SIGNALING_BY_FGFR_MUTANTS	0.1505	0.9753	0.4855	0.5274	1
XLOC_017192	FATTY_ACYL_COA_BIOSYNTHESIS	0.2096	0.9704	0.4841	0.5328	1
XLOC_017192	SIGNALING_BY_FGFR1_MUTANTS	0.1775	0.9696	0.4972	0.5323	1
XLOC_017192	CREB_PHOSPHORYLATION_THROUGH_THE_ACTIVATION_OF_RAS	0.1771	0.9541	0.4938	0.5516	1
XLOC_017192	GROWTH_HORMONE_RECEPTOR_SIGNALING	0.1892	0.9507	0.4837	0.5547	1
XLOC_017192	METAL_ION_SLC_TRANSPORTERS	0.1862	0.9479	0.5116	0.5568	1
XLOC_017192	ZINC_TRANSPORTERS	0.2203	0.9428	0.5262	0.5621	1
XLOC_017192	GLYCOLYSIS	0.1779	0.9318	0.5419	0.5753	1
XLOC_017192	CD28_DEPENDENT_PI3K_AKT_SIGNALING	0.1944	0.9282	0.536	0.5785	1
XLOC_017192	GLUCAGON_SIGNALING_IN_METABOLIC_REGULATION	0.1552	0.9252	0.5099	0.5809	1
XLOC_017192	REGULATION_OF_WATER_BALANCE_BY_RENAL_AQUAPORINS	0.1416	0.9199	0.5464	0.5866	1
XLOC_017192	GAP_JUNCTION_TRAFFICKING	0.1686	0.9074	0.5675	0.6019	1
XLOC_017192	REGULATION_OF_INSULIN_SECRETION_BY_GLUCAGON_LIKE_PEPTIDE1	0.1401	0.9051	0.5575	0.6032	1
XLOC_017192	NUCLEAR_SIGNALING_BY_ERBB4	0.1486	0.9015	0.5816	0.6063	1
XLOC_017192	PKA_MEDIATED_PHOSPHORYLATION_OF_CREB	0.2052	0.8981	0.5883	0.6091	1
XLOC_017192	GPVI_MEDIATED_ACTIVATION_CASCADE	0.155	0.8839	0.5899	0.6245	1
XLOC_017192	MYOGENESIS	0.1635	0.8839	0.6166	0.6262	1
XLOC_017192	SHC_MEDIATED_CASCADE	0.1467	0.8393	0.6506	0.6827	1
XLOC_017192	CELL_CELL_COMMUNICATION	0.0882	0.8304	0.663	0.6926	1
XLOC_017192	CELL_SURFACE_INTERACTIONS_AT_THE_VASCULAR_WALL	0.0971	0.8223	0.6943	0.7014	1
XLOC_017192	COSTIMULATION_BY_THE_CD28_FAMILY	0.1099	0.8161	0.6947	0.7076	1
XLOC_017192	REGULATION_OF_SIGNALING_BY_CBL	0.1781	0.8083	0.689	0.7157	1
XLOC_017192	SIGNALING_BY_NODAL	0.1807	0.7865	0.7202	0.7414	1
XLOC_017192	POST_NMDA_RECEPTOR_ACTIVATION_EVENTS	0.1254	0.7276	0.8081	0.8118	1
XLOC_017192	PYRIMIDINE_METABOLISM	0.1363	0.7216	0.7924	0.8167	1
XLOC_017192	INTEGRATION_OF_ENERGY_METABOLISM	0.0771	0.7151	0.8299	0.8216	1
XLOC_017192	GLUCONEOGENESIS	0.1225	0.6947	0.8425	0.8424	1
XLOC_017192	REGULATION_OF_INSULIN_SECRETION	0.0782	0.675	0.851	0.8609	1
XLOC_017192	ACTIVATION_OF_NMDA_RECEPTOR_UPON_GLUTAMATE_BINDING_AND_POSTSYNAPTIC_EVENTS	0.1023	0.6202	0.8996	0.9094	1
XLOC_017192	GLUTAMATE_NEUROTRANSMITTER_RELEASE_CYCLE	0.1263	0.5479	0.9744	0.9571	1
XLOC_017192	IL_2_SIGNALING	-0.0816	-0.6439	0.9358	0.9238	1
XLOC_017192	ANTIGEN_ACTIVATES_B_CELL_RECEPTOR_LEADING_TO_GENERATION_OF_SECOND_MESSENGERS	-0.1013	-0.6612	0.9328	0.9163	1
XLOC_017192	TRAF6_MEDIATED_IRF7_ACTIVATION	-0.1123	-0.7641	0.754	0.8007	1
XLOC_017192	TRANSPORT_OF_VITAMINS_NUCLEOSIDES_AND_RELATED_MOLECULES	-0.1157	-0.7887	0.7376	0.772	1
XLOC_017192	SYNTHESIS_OF_PA	-0.1252	-0.8448	0.6716	0.692	1
XLOC_017192	IL_3_5_AND_GM_CSF_SIGNALING	-0.1048	-0.8639	0.618	0.6664	1
XLOC_017192	RAS_ACTIVATION_UOPN_CA2_INFUX_THROUGH_NMDA_RECEPTOR	-0.2045	-0.9952	0.4583	0.4687	1
XLOC_017192	ION_TRANSPORT_BY_P_TYPE_ATPASES	-0.1416	-1.0302	0.3855	0.4252	1
XLOC_017192	GLUTATHIONE_CONJUGATION	-0.1794	-1.0387	0.3797	0.4172	1
XLOC_017192	SYNTHESIS_SECRETION_AND_INACTIVATION_OF_GLP1	-0.2083	-1.0439	0.4033	0.4146	1
XLOC_017192	IL_RECEPTOR_SHC_SIGNALING	-0.1641	-1.0638	0.3414	0.3918	1
XLOC_017192	ACTIVATED_POINT_MUTANTS_OF_FGFR2	-0.2271	-1.138	0.2805	0.3056	1
XLOC_017192	O_LINKED_GLYCOSYLATION_OF_MUCINS	-0.1289	-1.1445	0.2435	0.3015	1
XLOC_017192	REGULATION_OF_IFNA_SIGNALING	-0.2046	-1.1491	0.2465	0.2995	1
XLOC_017192	GABA_SYNTHESIS_RELEASE_REUPTAKE_AND_DEGRADATION	-0.218	-1.1547	0.2556	0.2962	1
XLOC_017192	PHOSPHOLIPASE_C_MEDIATED_CASCADE	-0.1342	-1.1923	0.2045	0.2601	1
XLOC_017192	AMINO_ACID_TRANSPORT_ACROSS_THE_PLASMA_MEMBRANE	-0.1749	-1.2061	0.2097	0.2496	1
XLOC_017192	TCR_SIGNALING	-0.1433	-1.229	0.2018	0.2308	1
XLOC_017192	PHASE_II_CONJUGATION	-0.1278	-1.2428	0.1885	0.2214	1
XLOC_017192	EFFECTS_OF_PIP2_HYDROLYSIS	-0.2293	-1.3403	0.1237	0.151	1
XLOC_017192	SYNTHESIS_OF_BILE_ACIDS_AND_BILE_SALTS_VIA_7ALPHA_HYDROXYCHOLESTEROL	-0.2689	-1.3426	0.1354	0.1512	1
XLOC_017192	NUCLEAR_RECEPTOR_TRANSCRIPTION_PATHWAY	-0.151	-1.3471	0.0939	0.1499	1
XLOC_017192	ABCA_TRANSPORTERS_IN_LIPID_HOMEOSTASIS	-0.2666	-1.3495	0.1306	0.15	1
XLOC_017192	AQUAPORIN_MEDIATED_TRANSPORT	-0.1564	-1.3589	0.0816	0.146	1
XLOC_017192	ACYL_CHAIN_REMODELLING_OF_PG	-0.272	-1.3653	0.1006	0.1435	1
XLOC_017192	ACYL_CHAIN_REMODELLING_OF_PC	-0.2324	-1.3735	0.1129	0.1397	1
XLOC_017192	INCRETIN_SYNTHESIS_SECRETION_AND_INACTIVATION	-0.245	-1.3918	0.1136	0.1305	1
XLOC_017192	PLATELET_CALCIUM_HOMEOSTASIS	-0.2709	-1.3976	0.0926	0.1288	1
XLOC_017192	INFLAMMASOMES	-0.3133	-1.5161	0.0601	0.076	0.998
XLOC_017192	INTERFERON_GAMMA_SIGNALING	-0.1683	-1.5563	0.0311	0.0633	0.993
XLOC_017192	ACYL_CHAIN_REMODELLING_OF_PS	-0.3113	-1.5712	0.053	0.0597	0.992
XLOC_017192	ACYL_CHAIN_REMODELLING_OF_PE	-0.279	-1.5894	0.0515	0.0557	0.989
XLOC_017192	CELL_CELL_JUNCTION_ORGANIZATION	-0.164	-1.6084	0.0351	0.0512	0.981
XLOC_017192	GABA_B_RECEPTOR_ACTIVATION	-0.2103	-1.6224	0.0328	0.0488	0.976
XLOC_017192	CGMP_EFFECTS	-0.2993	-1.6704	0.0236	0.0391	0.944
XLOC_017192	SYNTHESIS_OF_BILE_ACIDS_AND_BILE_SALTS	-0.3057	-1.7148	0.0161	0.032	0.898
XLOC_017192	FGFR_LIGAND_BINDING_AND_ACTIVATION	-0.2863	-1.7176	0.0314	0.0319	0.896
XLOC_017192	PLATELET_HOMEOSTASIS	-0.1515	-1.7204	0.0199	0.0316	0.891
XLOC_017192	INHIBITION_OF_VOLTAGE_GATED_CA2_CHANNELS_VIA_GBETA_GAMMA_SUBUNITS	-0.2834	-1.7221	0.0202	0.0318	0.891
XLOC_017192	INTERFERON_ALPHA_BETA_SIGNALING	-0.1778	-1.7597	0.0055	0.0267	0.842
XLOC_017192	CHYLOMICRON_MEDIATED_LIPID_TRANSPORT	-0.3561	-1.7776	0.0271	0.0244	0.813
XLOC_017192	LIPOPROTEIN_METABOLISM	-0.262	-1.7887	0.0104	0.0232	0.79
XLOC_017192	ABC_FAMILY_PROTEINS_MEDIATED_TRANSPORT	-0.2595	-1.8189	0.0145	0.02	0.741
XLOC_017192	TERMINATION_OF_O_GLYCAN_BIOSYNTHESIS	-0.3417	-1.8334	0.0205	0.0187	0.717
XLOC_017192	TIGHT_JUNCTION_INTERACTIONS	-0.3004	-1.8674	0.0073	0.0154	0.641
XLOC_017192	ACYL_CHAIN_REMODELLING_OF_PI	-0.3744	-1.873	0.0031	0.0152	0.63
XLOC_017192	GAP_JUNCTION_ASSEMBLY	-0.3557	-1.8801	0.0126	0.0149	0.62
XLOC_017192	INWARDLY_RECTIFYING_K_CHANNELS	-0.2806	-1.8863	0.0154	0.0146	0.607
XLOC_017192	ION_CHANNEL_TRANSPORT	-0.2136	-1.8955	0.0052	0.014	0.586
XLOC_017192	NEUROTRANSMITTER_RECEPTOR_BINDING_AND_DOWNSTREAM_TRANSMISSION_IN_THE_POSTSYNAPTIC_CELL	-0.1289	-1.9286	0	0.012	0.521
XLOC_017192	LIGAND_GATED_ION_CHANNEL_TRANSPORT	-0.3735	-1.9494	0.0067	0.0108	0.478
XLOC_017192	INNATE_IMMUNE_SYSTEM	-0.098	-1.9608	0	0.0101	0.452
XLOC_017192	SLC_MEDIATED_TRANSMEMBRANE_TRANSPORT	-0.1037	-1.965	0	0.01	0.443
XLOC_017192	MUSCLE_CONTRACTION	-0.2419	-1.9675	0.0046	0.01	0.435
XLOC_017192	NEUROTRANSMITTER_RELEASE_CYCLE	-0.2621	-1.9721	0.0036	0.0098	0.423
XLOC_017192	TRANSMEMBRANE_TRANSPORT_OF_SMALL_MOLECULES	-0.0811	-1.9929	0	0.009	0.393
XLOC_017192	LIPID_DIGESTION_MOBILIZATION_AND_TRANSPORT	-0.2427	-2.0206	0.0041	0.0078	0.349
XLOC_017192	TRANSPORT_OF_INORGANIC_CATIONS_ANIONS_AND_AMINO_ACIDS_OLIGOPEPTIDES	-0.1682	-2.0608	0	0.0061	0.276
XLOC_017192	AMINO_ACID_AND_OLIGOPEPTIDE_SLC_TRANSPORTERS	-0.2358	-2.0754	0	0.0058	0.264
XLOC_017192	GLUCAGON_TYPE_LIGAND_RECEPTORS	-0.2928	-2.0946	0.004	0.0052	0.235
XLOC_017192	GABA_RECEPTOR_ACTIVATION	-0.2334	-2.118	0	0.0045	0.203
XLOC_017192	REGULATION_OF_GENE_EXPRESSION_IN_BETA_CELLS	-0.3932	-2.1579	0.0031	0.0037	0.165
XLOC_017192	INTRINSIC_PATHWAY	-0.4378	-2.195	0	0.0031	0.136
XLOC_017192	TELOMERE_MAINTENANCE	-0.2085	-2.2215	0	0.0028	0.122
XLOC_017192	NITRIC_OXIDE_STIMULATES_GUANYLATE_CYCLASE	-0.3568	-2.2601	0.0035	0.0022	0.095
XLOC_017192	INTERACTION_BETWEEN_L1_AND_ANKYRINS	-0.4055	-2.2997	0.0033	0.0017	0.072
XLOC_017192	STEROID_HORMONES	-0.3427	-2.3192	0	0.0015	0.063
XLOC_017192	DEPOSITION_OF_NEW_CENPA_CONTAINING_NUCLEOSOMES_AT_THE_CENTROMERE	-0.2459	-2.3447	0	0.0013	0.055
XLOC_017192	NA_CL_DEPENDENT_NEUROTRANSMITTER_TRANSPORTERS	-0.4621	-2.3715	0.0032	0.0011	0.045
XLOC_017192	GENERATION_OF_SECOND_MESSENGER_MOLECULES	-0.411	-2.4389	0	0.0008	0.032
XLOC_017192	BILE_ACID_AND_BILE_SALT_METABOLISM	-0.3671	-2.4521	0	0.0007	0.028
XLOC_017192	CHROMOSOME_MAINTENANCE	-0.1827	-2.4637	0	0.0007	0.028
XLOC_017192	AMINE_DERIVED_HORMONES	-0.5061	-2.4769	0	0.0006	0.023
XLOC_017192	AMINE_COMPOUND_SLC_TRANSPORTERS	-0.3722	-2.4938	0	0.0005	0.018
XLOC_017192	NUCLEOTIDE_LIKE_PURINERGIC_RECEPTORS	-0.5257	-2.5968	0	0.0002	0.007
XLOC_017192	TRANSMISSION_ACROSS_CHEMICAL_SYNAPSES	-0.1511	-2.6067	0	0.0002	0.005
XLOC_017192	TRANSPORT_OF_GLUCOSE_AND_OTHER_SUGARS_BILE_SALTS_AND_ORGANIC_ACIDS_METAL_IONS_AND_AMINE_COMPOUNDS	-0.2199	-2.6138	0	0.0002	0.005
XLOC_017192	METABOLISM_OF_STEROID_HORMONES_AND_VITAMINS_A_AND_D	-0.343	-2.6309	0	0.0002	0.005
XLOC_017192	MEIOTIC_SYNAPSIS	-0.2635	-2.6821	0	0.0001	0.004
XLOC_017192	RNA_POL_I_TRANSCRIPTION	-0.242	-2.6855	0	0.0001	0.004
XLOC_017192	GASTRIN_CREB_SIGNALLING_PATHWAY_VIA_PKC_AND_MAPK	-0.1472	-2.7342	0	0.0001	0.004
XLOC_017192	ENDOGENOUS_STEROLS	-0.5475	-2.7423	0	0.0001	0.003
XLOC_017192	REGULATION_OF_BETA_CELL_DEVELOPMENT	-0.4035	-2.7525	0	0.0001	0.003
XLOC_017192	CLASS_B_2_SECRETIN_FAMILY_RECEPTORS	-0.2383	-2.8472	0	0	0
XLOC_017192	MEIOSIS	-0.2305	-3.0014	0	0	0
XLOC_017192	AMINE_LIGAND_BINDING_RECEPTORS	-0.4213	-3.163	0	0	0
XLOC_017192	MEIOTIC_RECOMBINATION	-0.295	-3.1809	0	0	0
XLOC_017192	FORMATION_OF_FIBRIN_CLOT_CLOTTING_CASCADE	-0.4314	-3.1854	0	0	0
XLOC_017192	VOLTAGE_GATED_POTASSIUM_CHANNELS	-0.3777	-3.1864	0	0	0
XLOC_017192	NEURONAL_SYSTEM	-0.1537	-3.196	0	0	0
XLOC_017192	IMMUNOREGULATORY_INTERACTIONS_BETWEEN_A_LYMPHOID_AND_A_NON_LYMPHOID_CELL	-0.3605	-3.2086	0	0	0
XLOC_017192	STRIATED_MUSCLE_CONTRACTION	-0.4911	-3.2934	0	0	0
XLOC_017192	PACKAGING_OF_TELOMERE_ENDS	-0.4009	-3.3953	0	0	0
XLOC_017192	COMPLEMENT_CASCADE	-0.5415	-3.457	0	0	0
XLOC_017192	BIOLOGICAL_OXIDATIONS	-0.2614	-3.5817	0	0	0
XLOC_017192	G_ALPHA_Q_SIGNALLING_EVENTS	-0.2137	-3.8609	0	0	0
XLOC_017192	G_ALPHA_S_SIGNALLING_EVENTS	-0.277	-3.9062	0	0	0
XLOC_017192	CYTOCHROME_P450_ARRANGED_BY_SUBSTRATE_TYPE	-0.4832	-4.149	0	0	0
XLOC_017192	POTASSIUM_CHANNELS	-0.3178	-4.1781	0	0	0
XLOC_017192	PHASE1_FUNCTIONALIZATION_OF_COMPOUNDS	-0.4189	-4.3507	0	0	0
XLOC_017192	CHEMOKINE_RECEPTORS_BIND_CHEMOKINES	-0.5327	-4.7128	0	0	0
XLOC_017192	RNA_POL_I_PROMOTER_OPENING	-0.5086	-4.7606	0	0	0
XLOC_017192	AMYLOIDS	-0.4522	-4.9364	0	0	0
XLOC_017192	BETA_DEFENSINS	-0.8013	-5.4773	0	0	0
XLOC_017192	G_ALPHA_I_SIGNALLING_EVENTS	-0.3144	-5.5462	0	0	0
XLOC_017192	DEFENSINS	-0.7879	-6.3032	0	0	0
XLOC_017192	PEPTIDE_LIGAND_BINDING_RECEPTORS	-0.4136	-7.1534	0	0	0
XLOC_017192	CLASS_A1_RHODOPSIN_LIKE_RECEPTORS	-0.3987	-9.1634	0	0	0
XLOC_017192	GPCR_LIGAND_BINDING	-0.3655	-9.6539	0	0	0
XLOC_017192	OLFACTORY_SIGNALING_PATHWAY	-0.6492	-13.6122	0	0	0

## Sheet: lincRNA-7
LincRNA	Pathway	Enrichment Score (ES)	Normalized Enrichment Score (NES)	Nominal p value (NP)	False discovery rate (FDR)	FamilyWise-Error Rate (FWER)
XLOC_000057	MRNA_PROCESSING	0.5984	5.3764	0	0	0
XLOC_000057	CELL_CYCLE_MITOTIC	0.5112	5.3319	0	0	0
XLOC_000057	DNA_REPLICATION	0.5472	5.2611	0	0	0
XLOC_000057	RNA_POL_II_TRANSCRIPTION	0.6436	5.2175	0	0	0
XLOC_000057	PROCESSING_OF_CAPPED_INTRON_CONTAINING_PRE_MRNA	0.6032	5.1839	0	0	0
XLOC_000057	MITOTIC_M_M_G1_PHASES	0.5486	5.0627	0	0	0
XLOC_000057	DNA_REPAIR	0.5945	4.977	0	0	0
XLOC_000057	LATE_PHASE_OF_HIV_LIFE_CYCLE	0.5866	4.8727	0	0	0
XLOC_000057	MITOTIC_PROMETAPHASE	0.625	4.8416	0	0	0
XLOC_000057	MRNA_SPLICING	0.6023	4.824	0	0	0
XLOC_000057	HIV_LIFE_CYCLE	0.5612	4.7249	0	0	0
XLOC_000057	CELL_CYCLE	0.4311	4.6492	0	0	0
XLOC_000057	RNA_POL_II_PRE_TRANSCRIPTION_EVENTS	0.6512	4.6396	0	0	0
XLOC_000057	METABOLISM_OF_RNA	0.463	4.6326	0	0	0
XLOC_000057	CELL_CYCLE_CHECKPOINTS	0.5598	4.614	0	0	0
XLOC_000057	HIV_INFECTION	0.4747	4.5462	0	0	0
XLOC_000057	METABOLISM_OF_NON_CODING_RNA	0.7104	4.5328	0	0	0
XLOC_000057	METABOLISM_OF_MRNA	0.4406	4.3115	0	0	0
XLOC_000057	FORMATION_OF_RNA_POL_II_ELONGATION_COMPLEX_	0.6837	4.2919	0	0	0
XLOC_000057	TRNA_AMINOACYLATION	0.6692	4.1349	0	0	0
XLOC_000057	TRANSPORT_OF_MATURE_TRANSCRIPT_TO_CYTOPLASM	0.6546	4.0444	0	0	0
XLOC_000057	TRANSCRIPTION	0.412	4.0246	0	0	0
XLOC_000057	MRNA_SPLICING_MINOR_PATHWAY	0.6731	4.0245	0	0	0
XLOC_000057	S_PHASE	0.4991	4.0151	0	0	0
XLOC_000057	G1_S_TRANSITION	0.485	3.9493	0	0	0
XLOC_000057	TRANSLATION	0.4408	3.9376	0	0	0
XLOC_000057	MITOTIC_G2_G2_M_PHASES	0.5284	3.9303	0	0	0
XLOC_000057	ELONGATION_ARREST_AND_RECOVERY	0.6833	3.9225	0	0	0
XLOC_000057	TRANSPORT_OF_MATURE_MRNA_DERIVED_FROM_AN_INTRONLESS_TRANSCRIPT	0.6951	3.9176	0	0	0
XLOC_000057	SYNTHESIS_OF_DNA	0.5024	3.903	0	0	0
XLOC_000057	TRANSCRIPTION_COUPLED_NER_TC_NER	0.6358	3.8867	0	0	0
XLOC_000057	INFLUENZA_LIFE_CYCLE	0.431	3.8555	0	0	0
XLOC_000057	REGULATION_OF_MITOTIC_CELL_CYCLE	0.508	3.8469	0	0	0
XLOC_000057	RNA_POL_II_TRANSCRIPTION_PRE_INITIATION_AND_PROMOTER_OPENING	0.6339	3.833	0	0	0
XLOC_000057	NEP_NS2_INTERACTS_WITH_THE_CELLULAR_EXPORT_MACHINERY	0.7406	3.8174	0	0	0
XLOC_000057	NUCLEOTIDE_EXCISION_REPAIR	0.6185	3.8072	0	0	0
XLOC_000057	METABOLISM_OF_PROTEINS	0.3435	3.7943	0	0	0
XLOC_000057	MITOTIC_G1_G1_S_PHASES	0.4338	3.7781	0	0	0
XLOC_000057	FORMATION_OF_THE_HIV1_EARLY_ELONGATION_COMPLEX	0.6833	3.7769	0	0	0
XLOC_000057	DEADENYLATION_DEPENDENT_MRNA_DECAY	0.6245	3.764	0	0	0
XLOC_000057	APC_C_CDH1_MEDIATED_DEGRADATION_OF_CDC20_AND_OTHER_APC_C_CDH1_TARGETED_PROTEINS_IN_LATE_MITOSIS_EARLY_G1	0.5245	3.759	0	0	0
XLOC_000057	CLEAVAGE_OF_GROWING_TRANSCRIPT_IN_THE_TERMINATION_REGION_	0.664	3.7526	0	0	0
XLOC_000057	G2_M_CHECKPOINTS	0.6826	3.7517	0	0	0
XLOC_000057	DNA_STRAND_ELONGATION	0.6886	3.7357	0	0	0
XLOC_000057	M_G1_TRANSITION	0.5055	3.7174	0	0	0
XLOC_000057	ANTIGEN_PROCESSING_UBIQUITINATION_PROTEASOME_DEGRADATION	0.3802	3.704	0	0	0
XLOC_000057	MRNA_3_END_PROCESSING	0.7211	3.7033	0	0	0
XLOC_000057	APC_C_CDC20_MEDIATED_DEGRADATION_OF_MITOTIC_PROTEINS	0.5223	3.6502	0	0	0
XLOC_000057	ACTIVATION_OF_ATR_IN_RESPONSE_TO_REPLICATION_STRESS	0.6949	3.6467	0	0	0
XLOC_000057	MRNA_CAPPING	0.6832	3.605	0	0	0
XLOC_000057	RECRUITMENT_OF_MITOTIC_CENTROSOME_PROTEINS_AND_COMPLEXES	0.5208	3.568	0	0	0
XLOC_000057	FORMATION_OF_TRANSCRIPTION_COUPLED_NER_TC_NER_REPAIR_COMPLEX	0.6831	3.5614	0	0	0
XLOC_000057	REGULATION_OF_MRNA_STABILITY_BY_PROTEINS_THAT_BIND_AU_RICH_ELEMENTS	0.461	3.54	0	0	0
XLOC_000057	REGULATION_OF_GLUCOKINASE_BY_GLUCOKINASE_REGULATORY_PROTEIN	0.6775	3.5282	0	0	0
XLOC_000057	TRANSPORT_OF_RIBONUCLEOPROTEINS_INTO_THE_HOST_NUCLEUS	0.7011	3.5199	0	0	0
XLOC_000057	HOST_INTERACTIONS_OF_HIV_FACTORS	0.4108	3.4938	0	0	0
XLOC_000057	CLASS_I_MHC_MEDIATED_ANTIGEN_PROCESSING_PRESENTATION	0.3505	3.4821	0	0	0
XLOC_000057	ASPARAGINE_N_LINKED_GLYCOSYLATION	0.4534	3.4462	0	0	0
XLOC_000057	AUTODEGRADATION_OF_CDH1_BY_CDH1_APC_C	0.5176	3.4419	0	0	0
XLOC_000057	PROCESSING_OF_CAPPED_INTRONLESS_PRE_MRNA	0.7042	3.4168	0	0	0
XLOC_000057	ABORTIVE_ELONGATION_OF_HIV1_TRANSCRIPT_IN_THE_ABSENCE_OF_TAT	0.683	3.4037	0	0	0
XLOC_000057	SRP_DEPENDENT_COTRANSLATIONAL_PROTEIN_TARGETING_TO_MEMBRANE	0.3994	3.3978	0	0	0
XLOC_000057	GLOBAL_GENOMIC_NER_GG_NER	0.6211	3.3954	0	0	0
XLOC_000057	GENERIC_TRANSCRIPTION_PATHWAY	0.3152	3.3633	0	0	0
XLOC_000057	TCA_CYCLE_AND_RESPIRATORY_ELECTRON_TRANSPORT	0.4052	3.3603	0	0	0
XLOC_000057	3_UTR_MEDIATED_TRANSLATIONAL_REGULATION	0.4028	3.3448	0	0	0
XLOC_000057	ASSEMBLY_OF_THE_PRE_REPLICATIVE_COMPLEX	0.4898	3.3435	0	0	0
XLOC_000057	EXTENSION_OF_TELOMERES	0.6367	3.342	0	0	0
XLOC_000057	CYCLIN_E_ASSOCIATED_EVENTS_DURING_G1_S_TRANSITION_	0.4731	3.3191	0	0	0
XLOC_000057	INHIBITION_OF_THE_PROTEOLYTIC_ACTIVITY_OF_APC_C_REQUIRED_FOR_THE_ONSET_OF_ANAPHASE_BY_MITOTIC_SPINDLE_CHECKPOINT_COMPONENTS	0.7617	3.2853	0	0	0
XLOC_000057	RNA_POL_I_TRANSCRIPTION_INITIATION	0.6701	3.2775	0	0	0
XLOC_000057	LOSS_OF_NLP_FROM_MITOTIC_CENTROSOMES	0.5081	3.271	0	0	0
XLOC_000057	INFLUENZA_VIRAL_RNA_TRANSCRIPTION_AND_REPLICATION	0.4032	3.2692	0	0	0
XLOC_000057	NONSENSE_MEDIATED_DECAY_ENHANCED_BY_THE_EXON_JUNCTION_COMPLEX	0.4048	3.2609	0	0	0
XLOC_000057	DOUBLE_STRAND_BREAK_REPAIR	0.6822	3.2561	0	0	0
XLOC_000057	REGULATION_OF_ORNITHINE_DECARBOXYLASE_ODC	0.5066	3.2376	0	0	0
XLOC_000057	MITOCHONDRIAL_TRNA_AMINOACYLATION	0.6979	3.2273	0	0	0
XLOC_000057	P53_INDEPENDENT_G1_S_DNA_DAMAGE_CHECKPOINT	0.5047	3.2095	0	0	0
XLOC_000057	CYTOSOLIC_TRNA_AMINOACYLATION	0.6517	3.2086	0	0	0
XLOC_000057	BASE_EXCISION_REPAIR	0.6759	3.2022	0	0	0
XLOC_000057	AUTODEGRADATION_OF_THE_E3_UBIQUITIN_LIGASE_COP1	0.5014	3.1757	0	0	0
XLOC_000057	RESPIRATORY_ELECTRON_TRANSPORT	0.4518	3.1716	0	0	0
XLOC_000057	BIOSYNTHESIS_OF_THE_N_GLYCAN_PRECURSOR_DOLICHOL_LIPID_LINKED_OLIGOSACCHARIDE_LLO_AND_TRANSFER_TO_A_NASCENT_PROTEIN	0.6049	3.1623	0	0	0
XLOC_000057	CDT1_ASSOCIATION_WITH_THE_CDC6_ORC_ORIGIN_COMPLEX	0.482	3.1598	0	0	0
XLOC_000057	RESPIRATORY_ELECTRON_TRANSPORT_ATP_SYNTHESIS_BY_CHEMIOSMOTIC_COUPLING_AND_HEAT_PRODUCTION_BY_UNCOUPLING_PROTEINS_	0.4173	3.157	0	0	0
XLOC_000057	RNA_POL_III_TRANSCRIPTION_INITIATION_FROM_TYPE_2_PROMOTER	0.6174	3.1451	0	0	0
XLOC_000057	MICRORNA_MIRNA_BIOGENESIS	0.6383	3.1421	0	0	0
XLOC_000057	PHOSPHORYLATION_OF_THE_APC_C	0.7578	3.1369	0	0	0
XLOC_000057	ORC1_REMOVAL_FROM_CHROMATIN	0.4622	3.1352	0	0	0
XLOC_000057	APC_CDC20_MEDIATED_DEGRADATION_OF_NEK2A	0.6672	3.1311	0	0	0
XLOC_000057	INTERACTIONS_OF_VPR_WITH_HOST_CELLULAR_PROTEINS	0.5652	3.1291	0	0	0
XLOC_000057	REGULATORY_RNA_PATHWAYS	0.6053	3.1204	0	0	0
XLOC_000057	VIF_MEDIATED_DEGRADATION_OF_APOBEC3G	0.4843	3.1165	0	0	0
XLOC_000057	P53_DEPENDENT_G1_DNA_DAMAGE_RESPONSE	0.478	3.1045	0	0	0
XLOC_000057	DOWNSTREAM_SIGNALING_EVENTS_OF_B_CELL_RECEPTOR_BCR	0.3904	3.0981	0	0	0
XLOC_000057	RNA_POL_I_TRANSCRIPTION_TERMINATION	0.6583	3.0967	0	0	0
XLOC_000057	SCF_BETA_TRCP_MEDIATED_DEGRADATION_OF_EMI1	0.4852	3.0829	0	0	0
XLOC_000057	CDK_MEDIATED_PHOSPHORYLATION_AND_REMOVAL_OF_CDC6	0.4985	3.0421	0	0	0
XLOC_000057	SIGNALING_BY_WNT	0.4366	3.0417	0	0	0
XLOC_000057	LAGGING_STRAND_SYNTHESIS	0.67	3.035	0	0	0
XLOC_000057	RNA_POL_III_TRANSCRIPTION	0.546	3.0169	0	0	0
XLOC_000057	ANTIVIRAL_MECHANISM_BY_IFN_STIMULATED_GENES	0.4199	3.0163	0	0	0
XLOC_000057	ACTIVATION_OF_NF_KAPPAB_IN_B_CELLS	0.427	2.9924	0	0	0
XLOC_000057	MITOCHONDRIAL_PROTEIN_IMPORT	0.462	2.9813	0	0	0
XLOC_000057	UNFOLDED_PROTEIN_RESPONSE	0.3906	2.9721	0	0	0
XLOC_000057	SCFSKP2_MEDIATED_DEGRADATION_OF_P27_P21	0.4584	2.9588	0	0	0
XLOC_000057	DESTABILIZATION_OF_MRNA_BY_KSRP	0.6766	2.9551	0	0	0
XLOC_000057	CONVERSION_FROM_APC_C_CDC20_TO_APC_C_CDH1_IN_LATE_ANAPHASE	0.6973	2.9481	0	0	0
XLOC_000057	FORMATION_OF_INCISION_COMPLEX_IN_GG_NER	0.6655	2.9449	0	0	0
XLOC_000057	ACTIVATION_OF_THE_MRNA_UPON_BINDING_OF_THE_CAP_BINDING_COMPLEX_AND_EIFS_AND_SUBSEQUENT_BINDING_TO_43S	0.4422	2.9422	0	0	0
XLOC_000057	DESTABILIZATION_OF_MRNA_BY_AUF1_HNRNP_D0	0.4701	2.9408	0	0	0
XLOC_000057	APC_C_CDC20_MEDIATED_DEGRADATION_OF_CYCLIN_B	0.6527	2.9192	0	0	0
XLOC_000057	RESOLUTION_OF_AP_SITES_VIA_THE_MULTIPLE_NUCLEOTIDE_PATCH_REPLACEMENT_PATHWAY	0.6582	2.9161	0	0	0
XLOC_000057	ACTIVATION_OF_THE_PRE_REPLICATIVE_COMPLEX	0.5716	2.8691	0	0	0
XLOC_000057	HOMOLOGOUS_RECOMBINATION_REPAIR_OF_REPLICATION_INDEPENDENT_DOUBLE_STRAND_BREAKS	0.682	2.8571	0	0	0
XLOC_000057	PROCESSIVE_SYNTHESIS_ON_THE_LAGGING_STRAND	0.6596	2.8309	0	0	0
XLOC_000057	RNA_POL_III_TRANSCRIPTION_INITIATION_FROM_TYPE_3_PROMOTER	0.5417	2.8082	0	0	0
XLOC_000057	PEPTIDE_CHAIN_ELONGATION	0.3652	2.7948	0	0	0.001
XLOC_000057	GLUCOSE_TRANSPORT	0.4672	2.7561	0	0	0.001
XLOC_000057	ER_PHAGOSOME_PATHWAY	0.4203	2.754	0	0	0.001
XLOC_000057	FORMATION_OF_THE_TERNARY_COMPLEX_AND_SUBSEQUENTLY_THE_43S_COMPLEX	0.4266	2.736	0	0	0.001
XLOC_000057	CROSS_PRESENTATION_OF_SOLUBLE_EXOGENOUS_ANTIGENS_ENDOSOMES	0.442	2.7333	0	0	0.001
XLOC_000057	REGULATION_OF_APOPTOSIS	0.4097	2.7089	0	0	0.001
XLOC_000057	ACTIVATION_OF_CHAPERONE_GENES_BY_XBP1S	0.4347	2.704	0	0	0.001
XLOC_000057	MEMBRANE_TRAFFICKING	0.31	2.7025	0	0	0.001
XLOC_000057	G0_AND_EARLY_G1	0.5611	2.6949	0	0	0.001
XLOC_000057	DESTABILIZATION_OF_MRNA_BY_TRISTETRAPROLIN_TTP	0.6054	2.6805	0	0	0.001
XLOC_000057	DESTABILIZATION_OF_MRNA_BY_BRF1	0.5971	2.6675	0	0	0.002
XLOC_000057	SIGNALING_BY_THE_B_CELL_RECEPTOR_BCR	0.3078	2.6532	0	0	0.003
XLOC_000057	ENDOSOMAL_SORTING_COMPLEX_REQUIRED_FOR_TRANSPORT_ESCRT	0.5061	2.6035	0	0	0.006
XLOC_000057	APOPTOSIS	0.2916	2.6031	0	0	0.006
XLOC_000057	SIGNALING_BY_TGF_BETA_RECEPTOR_COMPLEX	0.372	2.5963	0.0011	0	0.006
XLOC_000057	RNA_POL_III_CHAIN_ELONGATION	0.5782	2.5743	0	0.0001	0.008
XLOC_000057	SYNTHESIS_OF_PIPS_AT_THE_GOLGI_MEMBRANE	0.5877	2.5367	0	0.0001	0.009
XLOC_000057	RNA_POL_III_TRANSCRIPTION_TERMINATION	0.5436	2.5177	0	0.0001	0.009
XLOC_000057	FANCONI_ANEMIA_PATHWAY	0.5463	2.5177	0	0.0001	0.009
XLOC_000057	ASSOCIATION_OF_TRIC_CCT_WITH_TARGET_PROTEINS_DURING_BIOSYNTHESIS	0.4815	2.505	0	0.0001	0.009
XLOC_000057	CHROMOSOME_MAINTENANCE	0.2935	2.496	0	0.0001	0.01
XLOC_000057	PYRUVATE_METABOLISM_AND_CITRIC_ACID_TCA_CYCLE	0.3991	2.4572	0	0.0001	0.015
XLOC_000057	PROTEIN_FOLDING	0.3811	2.4496	0	0.0001	0.016
XLOC_000057	POST_TRANSLATIONAL_PROTEIN_MODIFICATION	0.2581	2.4464	0	0.0001	0.016
XLOC_000057	PURINE_METABOLISM	0.4367	2.4265	0	0.0001	0.017
XLOC_000057	SIGNALING_BY_EGFR_IN_CANCER	0.2907	2.4163	0	0.0001	0.019
XLOC_000057	TRANS_GOLGI_NETWORK_VESICLE_BUDDING	0.3462	2.4076	0	0.0001	0.022
XLOC_000057	E2F_MEDIATED_REGULATION_OF_DNA_REPLICATION	0.4757	2.4058	0	0.0001	0.022
XLOC_000057	SIGNALLING_BY_NGF	0.2416	2.3756	0	0.0002	0.027
XLOC_000057	TRANSCRIPTIONAL_ACTIVITY_OF_SMAD2_SMAD3_SMAD4_HETEROTRIMER	0.4031	2.3648	0	0.0002	0.03
XLOC_000057	CHOLESTEROL_BIOSYNTHESIS	0.4952	2.3512	0	0.0002	0.038
XLOC_000057	PERK_REGULATED_GENE_EXPRESSION	0.4453	2.351	0	0.0002	0.038
XLOC_000057	RNA_POL_I_RNA_POL_III_AND_MITOCHONDRIAL_TRANSCRIPTION	0.2685	2.2985	0	0.0004	0.06
XLOC_000057	ADAPTIVE_IMMUNE_SYSTEM	0.2029	2.2919	0	0.0004	0.065
XLOC_000057	POST_TRANSLATIONAL_MODIFICATION_SYNTHESIS_OF_GPI_ANCHORED_PROTEINS	0.4319	2.2733	0	0.0004	0.077
XLOC_000057	NGF_SIGNALLING_VIA_TRKA_FROM_THE_PLASMA_MEMBRANE	0.2602	2.266	0	0.0005	0.084
XLOC_000057	SMAD2_SMAD3_SMAD4_HETEROTRIMER_REGULATES_TRANSCRIPTION	0.4485	2.2618	0	0.0005	0.093
XLOC_000057	TRAF6_MEDIATED_INDUCTION_OF_NFKB_AND_MAP_KINASES_UPON_TLR7_8_OR_9_ACTIVATION	0.3138	2.2579	0	0.0005	0.095
XLOC_000057	METABOLISM_OF_NUCLEOTIDES	0.3119	2.2481	0	0.0006	0.107
XLOC_000057	ANTIGEN_PROCESSING_CROSS_PRESENTATION	0.3086	2.2298	0	0.0007	0.131
XLOC_000057	NOTCH1_INTRACELLULAR_DOMAIN_REGULATES_TRANSCRIPTION	0.3664	2.2291	0	0.0007	0.131
XLOC_000057	FATTY_ACID_TRIACYLGLYCEROL_AND_KETONE_BODY_METABOLISM	0.236	2.2271	0	0.0007	0.133
XLOC_000057	PRE_NOTCH_TRANSCRIPTION_AND_TRANSLATION	0.4268	2.21	0.0013	0.0009	0.158
XLOC_000057	TRIF_MEDIATED_TLR3_SIGNALING	0.3088	2.2008	0	0.001	0.172
XLOC_000057	INTRINSIC_PATHWAY_FOR_APOPTOSIS	0.4084	2.2	0.0013	0.001	0.173
XLOC_000057	GOLGI_ASSOCIATED_VESICLE_BIOGENESIS	0.3372	2.1996	0.0024	0.001	0.173
XLOC_000057	FORMATION_OF_TUBULIN_FOLDING_INTERMEDIATES_BY_CCT_TRIC	0.52	2.1905	0	0.001	0.18
XLOC_000057	SIGNALLING_TO_ERKS	0.3765	2.1799	0	0.0011	0.196
XLOC_000057	EGFR_DOWNREGULATION	0.4238	2.1734	0	0.0011	0.204
XLOC_000057	G1_PHASE	0.3726	2.1635	0.0012	0.0012	0.222
XLOC_000057	NEGATIVE_REGULATORS_OF_RIG_I_MDA5_SIGNALING	0.3885	2.1501	0.0038	0.0014	0.247
XLOC_000057	DOWNSTREAM_SIGNAL_TRANSDUCTION	0.2772	2.1498	0	0.0014	0.247
XLOC_000057	MAP_KINASE_ACTIVATION_IN_TLR_CASCADE	0.3472	2.1495	0	0.0014	0.25
XLOC_000057	ACTIVATION_OF_GENES_BY_ATF4	0.4333	2.142	0	0.0015	0.267
XLOC_000057	PPARA_ACTIVATES_GENE_EXPRESSION	0.2608	2.14	0	0.0015	0.27
XLOC_000057	SIGNALING_BY_NOTCH	0.258	2.1123	0	0.0019	0.326
XLOC_000057	DOWNREGULATION_OF_SMAD2_3_SMAD4_TRANSCRIPTIONAL_ACTIVITY	0.4654	2.0925	0.0028	0.0022	0.373
XLOC_000057	DIABETES_PATHWAYS	0.2371	2.0912	0	0.0022	0.375
XLOC_000057	ACTIVATED_TLR4_SIGNALLING	0.2634	2.0732	0	0.0026	0.418
XLOC_000057	PREFOLDIN_MEDIATED_TRANSFER_OF_SUBSTRATE_TO_CCT_TRIC	0.4245	2.0575	0.0026	0.0029	0.453
XLOC_000057	PI_METABOLISM	0.3178	2.0566	0.0035	0.0029	0.456
XLOC_000057	SIGNALING_BY_HIPPO	0.4585	2.0552	0.0027	0.0029	0.461
XLOC_000057	SIGNALING_BY_SCF_KIT	0.2657	2.0306	0.0022	0.0035	0.531
XLOC_000057	NFKB_AND_MAP_KINASES_ACTIVATION_MEDIATED_BY_TLR4_SIGNALING_REPERTOIRE	0.2846	2.0266	0.0046	0.0035	0.542
XLOC_000057	RECYCLING_PATHWAY_OF_L1	0.3854	2.0225	0.0052	0.0037	0.556
XLOC_000057	METABOLISM_OF_VITAMINS_AND_COFACTORS	0.3089	2.0201	0.0023	0.0037	0.563
XLOC_000057	DOWNREGULATION_OF_TGF_BETA_RECEPTOR_SIGNALING	0.418	2.0198	0.0053	0.0037	0.566
XLOC_000057	CITRIC_ACID_CYCLE_TCA_CYCLE	0.4435	2.0097	0.0027	0.004	0.6
XLOC_000057	MAPK_TARGETS_NUCLEAR_EVENTS_MEDIATED_BY_MAP_KINASES	0.3866	2.0088	0.0025	0.004	0.604
XLOC_000057	TRANSCRIPTIONAL_REGULATION_OF_WHITE_ADIPOCYTE_DIFFERENTIATION	0.2682	2.0005	0.0011	0.0043	0.632
XLOC_000057	NUCLEAR_EVENTS_KINASE_AND_TRANSCRIPTION_FACTOR_ACTIVATION	0.4131	1.9881	0.0013	0.0047	0.673
XLOC_000057	TGF_BETA_RECEPTOR_SIGNALING_ACTIVATES_SMADS	0.418	1.9855	0.0053	0.0048	0.682
XLOC_000057	PRE_NOTCH_EXPRESSION_AND_PROCESSING	0.3272	1.9837	0.0035	0.0049	0.687
XLOC_000057	SIGNALING_BY_ERBB2	0.2402	1.9776	0.0032	0.0051	0.699
XLOC_000057	SIGNAL_TRANSDUCTION_BY_L1	0.3527	1.9694	0.005	0.0054	0.728
XLOC_000057	SIGNALLING_TO_RAS	0.3875	1.9682	0.004	0.0054	0.732
XLOC_000057	SYNTHESIS_AND_INTERCONVERSION_OF_NUCLEOTIDE_DI_AND_TRIPHOSPHATES	0.4608	1.9557	0.0042	0.0059	0.765
XLOC_000057	GAB1_SIGNALOSOME	0.3393	1.9553	0.0025	0.0059	0.766
XLOC_000057	PKB_MEDIATED_EVENTS	0.3654	1.9543	0.0088	0.0059	0.769
XLOC_000057	PIP3_ACTIVATES_AKT_SIGNALING	0.3625	1.9517	0.0026	0.006	0.776
XLOC_000057	PYRUVATE_METABOLISM	0.4337	1.9475	0.0042	0.0061	0.785
XLOC_000057	PROLONGED_ERK_ACTIVATION_EVENTS	0.4224	1.9389	0.0013	0.0065	0.802
XLOC_000057	TRANSPORT_TO_THE_GOLGI_AND_SUBSEQUENT_MODIFICATION	0.3439	1.9308	0.0061	0.0068	0.817
XLOC_000057	MYD88_MAL_CASCADE_INITIATED_ON_PLASMA_MEMBRANE	0.2565	1.9244	0.0033	0.0072	0.828
XLOC_000057	MHC_CLASS_II_ANTIGEN_PRESENTATION	0.2414	1.8965	0.0043	0.0087	0.888
XLOC_000057	CIRCADIAN_CLOCK	0.2765	1.8913	0.0046	0.0089	0.893
XLOC_000057	SIGNALING_BY_NOTCH1	0.2586	1.8908	0.0023	0.0089	0.893
XLOC_000057	SIGNALING_BY_ERBB4	0.2414	1.8838	0.0055	0.0094	0.912
XLOC_000057	SIGNALING_BY_CONSTITUTIVELY_ACTIVE_EGFR	0.4265	1.8791	0.0069	0.0096	0.921
XLOC_000057	SIGNALING_BY_ROBO_RECEPTOR	0.3521	1.8772	0.0088	0.0097	0.924
XLOC_000057	TELOMERE_MAINTENANCE	0.252	1.8681	0.0076	0.0104	0.932
XLOC_000057	PHOSPHOLIPID_METABOLISM	0.197	1.8665	0	0.0105	0.934
XLOC_000057	PI3K_AKT_ACTIVATION	0.3208	1.8611	0.0087	0.0108	0.942
XLOC_000057	ERK_MAPK_TARGETS	0.4065	1.8408	0.0083	0.0123	0.964
XLOC_000057	SYNTHESIS_OF_GLYCOSYLPHOSPHATIDYLINOSITOL_GPI	0.4165	1.8294	0.0096	0.0134	0.973
XLOC_000057	KINESINS	0.3699	1.8242	0.0128	0.0138	0.977
XLOC_000057	RIG_I_MDA5_MEDIATED_INDUCTION_OF_IFN_ALPHA_BETA_PATHWAYS	0.24	1.7841	0.0056	0.018	0.995
XLOC_000057	TOLL_RECEPTOR_CASCADES	0.2136	1.7505	0.0086	0.0226	0.999
XLOC_000057	ARMS_MEDIATED_ACTIVATION	0.4037	1.7409	0.0257	0.0238	0.999
XLOC_000057	P75_NTR_RECEPTOR_MEDIATED_SIGNALLING	0.2267	1.7281	0.0153	0.0257	1
XLOC_000057	SPHINGOLIPID_METABOLISM	0.2403	1.7025	0.0113	0.0303	1
XLOC_000057	ANTIGEN_PRESENTATION_FOLDING_ASSEMBLY_AND_PEPTIDE_LOADING_OF_CLASS_I_MHC	0.3963	1.6974	0.0129	0.0312	1
XLOC_000057	NEF_MEDIATES_DOWN_MODULATION_OF_CELL_SURFACE_RECEPTORS_BY_RECRUITING_THEM_TO_CLATHRIN_ADAPTERS	0.3547	1.6846	0.0299	0.0338	1
XLOC_000057	SIGNALING_BY_PDGF	0.1949	1.6765	0.0169	0.0353	1
XLOC_000057	RNA_POL_I_TRANSCRIPTION	0.2181	1.6643	0.0343	0.0379	1
XLOC_000057	YAP1_AND_WWTR1_TAZ_STIMULATED_GENE_EXPRESSION	0.3336	1.6576	0.0342	0.0392	1
XLOC_000057	SHC_RELATED_EVENTS	0.3886	1.648	0.031	0.0413	1
XLOC_000057	RORA_ACTIVATES_CIRCADIAN_EXPRESSION	0.3302	1.6477	0.0233	0.0412	1
XLOC_000057	ACTIVATION_OF_BH3_ONLY_PROTEINS	0.386	1.6456	0.0331	0.0416	1
XLOC_000057	SPHINGOLIPID_DE_NOVO_BIOSYNTHESIS	0.3193	1.6414	0.0414	0.0425	1
XLOC_000057	SIGNALING_BY_FGFR1_FUSION_MUTANTS	0.3832	1.6361	0.0359	0.0436	1
XLOC_000057	METABOLISM_OF_LIPIDS_AND_LIPOPROTEINS	0.1458	1.6279	0.009	0.0456	1
XLOC_000057	DEPOSITION_OF_NEW_CENPA_CONTAINING_NUCLEOSOMES_AT_THE_CENTROMERE	0.2317	1.6185	0.0387	0.048	1
XLOC_000057	NOD1_2_SIGNALING_PATHWAY	0.3166	1.6114	0.0468	0.0499	1
XLOC_000057	INSULIN_SYNTHESIS_AND_PROCESSING	0.341	1.5973	0.0458	0.054	1
XLOC_000057	PI3K_EVENTS_IN_ERBB4_SIGNALING	0.2717	1.5965	0.0325	0.0539	1
XLOC_000057	PI3K_EVENTS_IN_ERBB2_SIGNALING	0.251	1.5862	0.0498	0.0568	1
XLOC_000057	ENERGY_DEPENDENT_REGULATION_OF_MTOR_BY_LKB1_AMPK	0.3471	1.5835	0.0615	0.0574	1
XLOC_000057	BRANCHED_CHAIN_AMINO_ACID_CATABOLISM	0.3637	1.5696	0.0519	0.0617	1
XLOC_000057	TRIGLYCERIDE_BIOSYNTHESIS	0.2556	1.5682	0.0528	0.0619	1
XLOC_000057	SEMAPHORIN_INTERACTIONS	0.217	1.5631	0.0508	0.0634	1
XLOC_000057	SEMA4D_INDUCED_CELL_MIGRATION_AND_GROWTH_CONE_COLLAPSE	0.3051	1.5595	0.0624	0.0643	1
XLOC_000057	SIGNALING_BY_FGFR_IN_DISEASE	0.1779	1.5412	0.0452	0.0709	1
XLOC_000057	SIGNALING_BY_INSULIN_RECEPTOR	0.1881	1.541	0.0341	0.0707	1
XLOC_000057	BMAL1_CLOCK_NPAS2_ACTIVATES_CIRCADIAN_EXPRESSION	0.2641	1.5405	0.0545	0.0706	1
XLOC_000057	TRAF6_MEDIATED_NFKB_ACTIVATION	0.3203	1.5346	0.0456	0.0727	1
XLOC_000057	MEIOTIC_RECOMBINATION	0.198	1.5328	0.0534	0.073	1
XLOC_000057	MEIOSIS	0.1837	1.5237	0.0502	0.0762	1
XLOC_000057	SIGNALING_BY_RHO_GTPASES	0.1803	1.5159	0.0443	0.0792	1
XLOC_000057	PEROXISOMAL_LIPID_METABOLISM	0.3208	1.4801	0.0959	0.0954	1
XLOC_000057	SIGNALING_BY_BMP	0.3021	1.47	0.0821	0.1001	1
XLOC_000057	TRANSFERRIN_ENDOCYTOSIS_AND_RECYCLING	0.2913	1.4539	0.0851	0.1081	1
XLOC_000057	SULFUR_AMINO_ACID_METABOLISM	0.2965	1.4372	0.0884	0.1173	1
XLOC_000057	AXON_GUIDANCE	0.1411	1.4346	0.0534	0.1182	1
XLOC_000057	L1CAM_INTERACTIONS	0.1841	1.4329	0.0828	0.1188	1
XLOC_000057	CD28_CO_STIMULATION	0.2546	1.4182	0.1049	0.1271	1
XLOC_000057	SYNTHESIS_OF_PIPS_AT_THE_PLASMA_MEMBRANE	0.2584	1.4018	0.1139	0.1371	1
XLOC_000057	APOPTOTIC_CLEAVAGE_OF_CELLULAR_PROTEINS	0.2384	1.3985	0.1082	0.1388	1
XLOC_000057	CELL_DEATH_SIGNALLING_VIA_NRAGE_NRIF_AND_NADE	0.2041	1.3955	0.1004	0.1403	1
XLOC_000057	APOPTOTIC_EXECUTION_PHASE	0.2104	1.3837	0.1273	0.1479	1
XLOC_000057	SIGNALING_BY_FGFR	0.168	1.3832	0.107	0.1476	1
XLOC_000057	INSULIN_RECEPTOR_RECYCLING	0.2919	1.3823	0.1253	0.1475	1
XLOC_000057	INSULIN_RECEPTOR_SIGNALLING_CASCADE	0.1773	1.3821	0.1158	0.1471	1
XLOC_000057	CIRCADIAN_REPRESSION_OF_EXPRESSION_BY_REV_ERBA	0.2848	1.3757	0.1361	0.1512	1
XLOC_000057	ZINC_TRANSPORTERS	0.3282	1.3714	0.1361	0.1536	1
XLOC_000057	SEMA4D_IN_SEMAPHORIN_SIGNALING	0.2495	1.3629	0.1218	0.159	1
XLOC_000057	LYSOSOME_VESICLE_BIOGENESIS	0.2882	1.3581	0.128	0.1613	1
XLOC_000057	MEIOTIC_SYNAPSIS	0.1892	1.3581	0.1233	0.1619	1
XLOC_000057	CD28_DEPENDENT_PI3K_AKT_SIGNALING	0.2846	1.3546	0.1277	0.1631	1
XLOC_000057	PROTEOLYTIC_CLEAVAGE_OF_SNARE_COMPLEX_PROTEINS	0.303	1.3532	0.1238	0.1635	1
XLOC_000057	DOWNSTREAM_SIGNALING_OF_ACTIVATED_FGFR	0.1633	1.3426	0.1262	0.171	1
XLOC_000057	G_ALPHA1213_SIGNALLING_EVENTS	0.1788	1.3377	0.1532	0.1742	1
XLOC_000057	IL1_SIGNALING	0.2324	1.3324	0.1465	0.1779	1
XLOC_000057	METABOLISM_OF_CARBOHYDRATES	0.1341	1.3227	0.131	0.185	1
XLOC_000057	SHC1_EVENTS_IN_ERBB4_SIGNALING	0.2823	1.3141	0.1602	0.1914	1
XLOC_000057	FATTY_ACYL_COA_BIOSYNTHESIS	0.289	1.3066	0.1729	0.1967	1
XLOC_000057	TAK1_ACTIVATES_NFKB_BY_PHOSPHORYLATION_AND_ACTIVATION_OF_IKKS_COMPLEX	0.2806	1.3056	0.1678	0.197	1
XLOC_000057	DARPP_32_EVENTS	0.2804	1.3028	0.1674	0.1986	1
XLOC_000057	GLUCOSE_METABOLISM	0.1826	1.2925	0.1586	0.2067	1
XLOC_000057	INTERFERON_SIGNALING	0.1412	1.2873	0.176	0.2104	1
XLOC_000057	GLYCOSPHINGOLIPID_METABOLISM	0.215	1.2571	0.2081	0.237	1
XLOC_000057	GRB2_EVENTS_IN_ERBB2_SIGNALING	0.2546	1.2353	0.2168	0.2574	1
XLOC_000057	FACTORS_INVOLVED_IN_MEGAKARYOCYTE_DEVELOPMENT_AND_PLATELET_PRODUCTION	0.142	1.2318	0.2143	0.2602	1
XLOC_000057	IRON_UPTAKE_AND_TRANSPORT	0.2087	1.2315	0.2123	0.2596	1
XLOC_000057	PLC_BETA_MEDIATED_EVENTS	0.2002	1.2154	0.2269	0.2748	1
XLOC_000057	REGULATION_OF_HYPOXIA_INDUCIBLE_FACTOR_HIF_BY_OXYGEN	0.2491	1.2149	0.2318	0.2745	1
XLOC_000057	PYRIMIDINE_METABOLISM	0.235	1.2078	0.2281	0.2809	1
XLOC_000057	CYTOKINE_SIGNALING_IN_IMMUNE_SYSTEM	0.1179	1.2028	0.2238	0.285	1
XLOC_000057	AMINO_ACID_SYNTHESIS_AND_INTERCONVERSION_TRANSAMINATION	0.2762	1.1977	0.266	0.2893	1
XLOC_000057	METABOLISM_OF_AMINO_ACIDS_AND_DERIVATIVES	0.1251	1.196	0.2332	0.2902	1
XLOC_000057	NEPHRIN_INTERACTIONS	0.2543	1.1742	0.2717	0.3135	1
XLOC_000057	DEVELOPMENTAL_BIOLOGY	0.1076	1.1703	0.2337	0.3168	1
XLOC_000057	OPIOID_SIGNALLING	0.1569	1.1677	0.2987	0.3186	1
XLOC_000057	REGULATION_OF_KIT_SIGNALING	0.2732	1.1636	0.2801	0.3224	1
XLOC_000057	PI3K_CASCADE	0.158	1.1601	0.2747	0.3252	1
XLOC_000057	SIGNALING_BY_FGFR_MUTANTS	0.1862	1.15	0.2851	0.3357	1
XLOC_000057	PI_3K_CASCADE	0.1622	1.1397	0.3056	0.3468	1
XLOC_000057	N_GLYCAN_ANTENNAE_ELONGATION_IN_THE_MEDIAL_TRANS_GOLGI	0.2611	1.1231	0.3195	0.3656	1
XLOC_000057	THE_ROLE_OF_NEF_IN_HIV1_REPLICATION_AND_DISEASE_PATHOGENESIS	0.2085	1.1177	0.3256	0.371	1
XLOC_000057	NUCLEOTIDE_BINDING_DOMAIN_LEUCINE_RICH_REPEAT_CONTAINING_RECEPTOR_NLR_SIGNALING_PATHWAYS	0.1817	1.1125	0.3425	0.376	1
XLOC_000057	CTLA4_INHIBITORY_SIGNALING	0.2423	1.1106	0.3311	0.377	1
XLOC_000057	ACTIVATED_AMPK_STIMULATES_FATTY_ACID_OXIDATION_IN_MUSCLE	0.2474	1.0925	0.3457	0.3982	1
XLOC_000057	DAG_AND_IP3_SIGNALING	0.2001	1.0734	0.377	0.4214	1
XLOC_000057	NRAGE_SIGNALS_DEATH_THROUGH_JNK	0.1716	1.0602	0.3741	0.4369	1
XLOC_000057	GLYCEROPHOSPHOLIPID_BIOSYNTHESIS	0.1375	1.0593	0.3775	0.4366	1
XLOC_000057	SIGNALING_BY_FGFR1_MUTANTS	0.2044	1.0563	0.4113	0.4391	1
XLOC_000057	CA_DEPENDENT_EVENTS	0.2001	1.0517	0.3977	0.4436	1
XLOC_000057	BOTULINUM_NEUROTOXICITY	0.2275	1.0411	0.3945	0.4563	1
XLOC_000057	ADP_SIGNALLING_THROUGH_P2RY1	0.1969	1.0232	0.4382	0.4788	1
XLOC_000057	SIGNAL_AMPLIFICATION	0.1849	1.0203	0.4401	0.4811	1
XLOC_000057	NETRIN1_SIGNALING	0.1651	1.011	0.439	0.4918	1
XLOC_000057	MYOGENESIS	0.1881	0.9943	0.4617	0.5129	1
XLOC_000057	SIGNALING_BY_ILS	0.1194	0.988	0.4903	0.52	1
XLOC_000057	ACTIVATION_OF_KAINATE_RECEPTORS_UPON_GLUTAMATE_BINDING	0.1798	0.9872	0.4633	0.5196	1
XLOC_000057	PTM_GAMMA_CARBOXYLATION_HYPUSINE_FORMATION_AND_ARYLSULFATASE_ACTIVATION	0.1896	0.9863	0.4778	0.5191	1
XLOC_000057	CHONDROITIN_SULFATE_DERMATAN_SULFATE_METABOLISM	0.1496	0.9618	0.51	0.5511	1
XLOC_000057	ACTIVATED_NOTCH1_TRANSMITS_SIGNAL_TO_THE_NUCLEUS	0.1857	0.9491	0.5297	0.5671	1
XLOC_000057	REGULATION_OF_SIGNALING_BY_CBL	0.2145	0.9466	0.5122	0.5687	1
XLOC_000057	THROMBIN_SIGNALLING_THROUGH_PROTEINASE_ACTIVATED_RECEPTORS_PARS	0.165	0.9402	0.5268	0.5758	1
XLOC_000057	GROWTH_HORMONE_RECEPTOR_SIGNALING	0.1895	0.915	0.5458	0.6093	1
XLOC_000057	GLYCOLYSIS	0.1791	0.9139	0.5845	0.6089	1
XLOC_000057	TRAF6_MEDIATED_IRF7_ACTIVATION	0.1661	0.9004	0.5727	0.6254	1
XLOC_000057	NCAM_SIGNALING_FOR_NEURITE_OUT_GROWTH	0.1257	0.8927	0.6098	0.6337	1
XLOC_000057	BASIGIN_INTERACTIONS	0.1761	0.8773	0.6227	0.653	1
XLOC_000057	G_BETA_GAMMA_SIGNALLING_THROUGH_PLC_BETA	0.1882	0.8734	0.6273	0.6564	1
XLOC_000057	TIE2_SIGNALING	0.1994	0.873	0.6231	0.6549	1
XLOC_000057	INHIBITION_OF_INSULIN_SECRETION_BY_ADRENALINE_NORADRENALINE	0.167	0.8552	0.6464	0.6776	1
XLOC_000057	COSTIMULATION_BY_THE_CD28_FAMILY	0.1225	0.8525	0.6577	0.6791	1
XLOC_000057	KERATAN_SULFATE_BIOSYNTHESIS	0.1573	0.8515	0.6403	0.6784	1
XLOC_000057	KERATAN_SULFATE_KERATIN_METABOLISM	0.1574	0.8499	0.6248	0.6784	1
XLOC_000057	PKA_MEDIATED_PHOSPHORYLATION_OF_CREB	0.2	0.836	0.6676	0.6949	1
XLOC_000057	INTEGRIN_ALPHAIIB_BETA3_SIGNALING	0.1562	0.7974	0.716	0.7434	1
XLOC_000057	TRAFFICKING_OF_AMPA_RECEPTORS	0.1513	0.7873	0.7321	0.7535	1
XLOC_000057	GLUCONEOGENESIS	0.1411	0.78	0.7484	0.76	1
XLOC_000057	G_BETA_GAMMA_SIGNALLING_THROUGH_PI3KGAMMA	0.1422	0.7397	0.7853	0.8057	1
XLOC_000057	ADP_SIGNALLING_THROUGH_P2RY12	0.1537	0.727	0.8122	0.8179	1
XLOC_000057	METAL_ION_SLC_TRANSPORTERS	0.1467	0.7191	0.8045	0.8243	1
XLOC_000057	G_PROTEIN_BETA_GAMMA_SIGNALLING	0.1281	0.6901	0.8368	0.8527	1
XLOC_000057	CREB_PHOSPHORYLATION_THROUGH_THE_ACTIVATION_OF_RAS	0.1269	0.662	0.8726	0.8778	1
XLOC_000057	RIP_MEDIATED_NFKB_ACTIVATION_VIA_DAI	0.1429	0.6248	0.911	0.908	1
XLOC_000057	SYNTHESIS_OF_PA	0.1129	0.5939	0.9244	0.9287	1
XLOC_000057	GPCR_LIGAND_BINDING	-0.421	0	0	1	0
XLOC_000057	NUCLEAR_SIGNALING_BY_ERBB4	-0.0936	-0.6806	0.8957	0.887	1
XLOC_000057	TRANSPORT_OF_VITAMINS_NUCLEOSIDES_AND_RELATED_MOLECULES	-0.1026	-0.7305	0.8413	0.835	1
XLOC_000057	DOWNSTREAM_TCR_SIGNALING	-0.1173	-0.7975	0.7464	0.7476	1
XLOC_000057	POST_NMDA_RECEPTOR_ACTIVATION_EVENTS	-0.1318	-0.9536	0.5306	0.5123	1
XLOC_000057	REGULATION_OF_IFNA_SIGNALING	-0.1712	-0.9753	0.4739	0.4843	1
XLOC_000057	PLATELET_AGGREGATION_PLUG_FORMATION	-0.1298	-0.9802	0.4629	0.4803	1
XLOC_000057	NEGATIVE_REGULATION_OF_FGFR_SIGNALING	-0.1346	-0.9852	0.4524	0.4764	1
XLOC_000057	GLUTATHIONE_CONJUGATION	-0.1678	-0.9999	0.444	0.4584	1
XLOC_000057	ION_TRANSPORT_BY_P_TYPE_ATPASES	-0.1419	-1.0056	0.459	0.4532	1
XLOC_000057	PROSTACYCLIN_SIGNALLING_THROUGH_PROSTACYCLIN_RECEPTOR	-0.1913	-1.0289	0.406	0.4232	1
XLOC_000057	G_PROTEIN_ACTIVATION	-0.1651	-1.0681	0.3366	0.3728	1
XLOC_000057	TCR_SIGNALING	-0.1303	-1.0865	0.3514	0.3527	1
XLOC_000057	IL_2_SIGNALING	-0.1368	-1.0891	0.3529	0.3521	1
XLOC_000057	AMINO_ACID_TRANSPORT_ACROSS_THE_PLASMA_MEMBRANE	-0.1484	-1.1124	0.2995	0.3268	1
XLOC_000057	INFLAMMASOMES	-0.2295	-1.13	0.2947	0.3091	1
XLOC_000057	EFFECTS_OF_PIP2_HYDROLYSIS	-0.2003	-1.1328	0.3019	0.3082	1
XLOC_000057	ANTIGEN_ACTIVATES_B_CELL_RECEPTOR_LEADING_TO_GENERATION_OF_SECOND_MESSENGERS	-0.168	-1.1531	0.2273	0.2887	1
XLOC_000057	ACTIVATION_OF_NMDA_RECEPTOR_UPON_GLUTAMATE_BINDING_AND_POSTSYNAPTIC_EVENTS	-0.1524	-1.1543	0.2554	0.2894	1
XLOC_000057	FRS2_MEDIATED_CASCADE	-0.1516	-1.1553	0.2562	0.2905	1
XLOC_000057	PHASE_II_CONJUGATION	-0.123	-1.198	0.1905	0.2494	1
XLOC_000057	GAP_JUNCTION_TRAFFICKING	-0.1936	-1.2046	0.2707	0.245	1
XLOC_000057	GLUTAMATE_NEUROTRANSMITTER_RELEASE_CYCLE	-0.2442	-1.2104	0.2128	0.2414	1
XLOC_000057	ACYL_CHAIN_REMODELLING_OF_PE	-0.2077	-1.2174	0.1913	0.2373	1
XLOC_000057	THROMBOXANE_SIGNALLING_THROUGH_TP_RECEPTOR	-0.2037	-1.2398	0.2116	0.2181	1
XLOC_000057	ABCA_TRANSPORTERS_IN_LIPID_HOMEOSTASIS	-0.2496	-1.2428	0.1964	0.2169	1
XLOC_000057	TRANSMEMBRANE_TRANSPORT_OF_SMALL_MOLECULES	-0.0741	-1.2575	0	0.2054	1
XLOC_000057	ADHERENS_JUNCTIONS_INTERACTIONS	-0.1957	-1.2582	0.1713	0.2065	1
XLOC_000057	IL_3_5_AND_GM_CSF_SIGNALING	-0.1506	-1.2659	0.1776	0.2017	1
XLOC_000057	SIGNALING_BY_NODAL	-0.2611	-1.2663	0.1493	0.2031	1
XLOC_000057	ACYL_CHAIN_REMODELLING_OF_PC	-0.2101	-1.2726	0.1893	0.2	1
XLOC_000057	ACYL_CHAIN_REMODELLING_OF_PS	-0.2639	-1.2742	0.1481	0.2006	1
XLOC_000057	SYNTHESIS_OF_PC	-0.2537	-1.2772	0.1614	0.1998	1
XLOC_000057	PLATELET_CALCIUM_HOMEOSTASIS	-0.2559	-1.2793	0.186	0.1999	1
XLOC_000057	IL_RECEPTOR_SHC_SIGNALING	-0.2026	-1.2804	0.1542	0.2008	1
XLOC_000057	CHONDROITIN_SULFATE_BIOSYNTHESIS	-0.233	-1.2878	0.1504	0.1969	1
XLOC_000057	SYNTHESIS_SECRETION_AND_INACTIVATION_OF_GLP1	-0.2536	-1.2882	0.1807	0.1984	1
XLOC_000057	GLUCAGON_SIGNALING_IN_METABOLIC_REGULATION	-0.1814	-1.3033	0.1582	0.188	1
XLOC_000057	LATENT_INFECTION_OF_HOMO_SAPIENS_WITH_MYCOBACTERIUM_TUBERCULOSIS	-0.1897	-1.3244	0.1415	0.1733	1
XLOC_000057	G_ALPHA_Z_SIGNALLING_EVENTS	-0.154	-1.3381	0.1032	0.1652	1
XLOC_000057	REGULATION_OF_WATER_BALANCE_BY_RENAL_AQUAPORINS	-0.1676	-1.3394	0.1212	0.166	1
XLOC_000057	HS_GAG_DEGRADATION	-0.2424	-1.3441	0.132	0.164	1
XLOC_000057	ACYL_CHAIN_REMODELLING_OF_PG	-0.2683	-1.3678	0.1314	0.1503	1
XLOC_000057	GPVI_MEDIATED_ACTIVATION_CASCADE	-0.2039	-1.4127	0.0625	0.1242	0.998
XLOC_000057	RAS_ACTIVATION_UOPN_CA2_INFUX_THROUGH_NMDA_RECEPTOR	-0.2822	-1.4225	0.0977	0.12	0.998
XLOC_000057	SHC_MEDIATED_CASCADE	-0.2218	-1.4311	0.0706	0.1165	0.998
XLOC_000057	SMOOTH_MUSCLE_CONTRACTION	-0.2482	-1.4426	0.0661	0.1119	0.997
XLOC_000057	CELL_SURFACE_INTERACTIONS_AT_THE_VASCULAR_WALL	-0.1279	-1.4644	0.0366	0.102	0.997
XLOC_000057	ABC_FAMILY_PROTEINS_MEDIATED_TRANSPORT	-0.2134	-1.4762	0.0813	0.0975	0.996
XLOC_000057	INCRETIN_SYNTHESIS_SECRETION_AND_INACTIVATION	-0.2662	-1.5028	0.0605	0.0873	0.99
XLOC_000057	AQUAPORIN_MEDIATED_TRANSPORT	-0.1775	-1.552	0.0523	0.0697	0.975
XLOC_000057	SLC_MEDIATED_TRANSMEMBRANE_TRANSPORT	-0.086	-1.5805	0	0.0612	0.965
XLOC_000057	REGULATION_OF_INSULIN_SECRETION_BY_GLUCAGON_LIKE_PEPTIDE1	-0.1948	-1.5829	0.0361	0.0612	0.964
XLOC_000057	INNATE_IMMUNE_SYSTEM	-0.0921	-1.6091	0	0.0539	0.948
XLOC_000057	O_LINKED_GLYCOSYLATION_OF_MUCINS	-0.1764	-1.6596	0.0252	0.0412	0.887
XLOC_000057	TIGHT_JUNCTION_INTERACTIONS	-0.2596	-1.6657	0.0245	0.0403	0.877
XLOC_000057	SYNTHESIS_OF_BILE_ACIDS_AND_BILE_SALTS_VIA_7ALPHA_HYDROXYCHOLESTEROL	-0.3397	-1.6876	0.0314	0.0368	0.857
XLOC_000057	INTEGRIN_CELL_SURFACE_INTERACTIONS	-0.1518	-1.6888	0.0109	0.0371	0.855
XLOC_000057	NUCLEAR_RECEPTOR_TRANSCRIPTION_PATHWAY	-0.1869	-1.6945	0.0282	0.0366	0.853
XLOC_000057	CHYLOMICRON_MEDIATED_LIPID_TRANSPORT	-0.3389	-1.7111	0.0225	0.0337	0.82
XLOC_000057	A_TETRASACCHARIDE_LINKER_SEQUENCE_IS_REQUIRED_FOR_GAG_SYNTHESIS	-0.28	-1.7252	0.0088	0.0318	0.794
XLOC_000057	GABA_SYNTHESIS_RELEASE_REUPTAKE_AND_DEGRADATION	-0.3323	-1.7456	0.0271	0.0296	0.759
XLOC_000057	INTEGRATION_OF_ENERGY_METABOLISM	-0.1312	-1.7514	0	0.0292	0.752
XLOC_000057	TERMINATION_OF_O_GLYCAN_BIOSYNTHESIS	-0.3425	-1.8212	0	0.02	0.617
XLOC_000057	GABA_B_RECEPTOR_ACTIVATION	-0.2428	-1.8218	0.011	0.0202	0.616
XLOC_000057	HEPARAN_SULFATE_HEPARIN_HS_GAG_METABOLISM	-0.2044	-1.8551	0	0.0166	0.536
XLOC_000057	CELL_CELL_COMMUNICATION	-0.1471	-1.8569	0	0.0167	0.534
XLOC_000057	GLYCOSAMINOGLYCAN_METABOLISM	-0.147	-1.87	0.0161	0.0156	0.506
XLOC_000057	HEMOSTASIS	-0.0863	-1.8954	0	0.0134	0.46
XLOC_000057	GAP_JUNCTION_ASSEMBLY	-0.3702	-1.9053	0.0035	0.0128	0.438
XLOC_000057	STEROID_HORMONES	-0.2822	-1.9534	0	0.01	0.351
XLOC_000057	HS_GAG_BIOSYNTHESIS	-0.2846	-1.9807	0.0093	0.0087	0.307
XLOC_000057	ION_CHANNEL_TRANSPORT	-0.2139	-1.9869	0	0.0086	0.3
XLOC_000057	SYNTHESIS_OF_BILE_ACIDS_AND_BILE_SALTS	-0.3578	-2.0112	0.0037	0.0076	0.264
XLOC_000057	CELL_JUNCTION_ORGANIZATION	-0.1883	-2.0137	0.0111	0.0076	0.261
XLOC_000057	CELL_CELL_JUNCTION_ORGANIZATION	-0.2203	-2.0292	0	0.0072	0.243
XLOC_000057	PHOSPHOLIPASE_C_MEDIATED_CASCADE	-0.2302	-2.0712	0	0.0056	0.196
XLOC_000057	INTERFERON_GAMMA_SIGNALING	-0.2389	-2.1079	0	0.0045	0.16
XLOC_000057	LIPOPROTEIN_METABOLISM	-0.3172	-2.1298	0.0087	0.0041	0.141
XLOC_000057	NUCLEOTIDE_LIKE_PURINERGIC_RECEPTORS	-0.4312	-2.1515	0.0038	0.0036	0.124
XLOC_000057	AMINO_ACID_AND_OLIGOPEPTIDE_SLC_TRANSPORTERS	-0.2471	-2.1597	0	0.0036	0.122
XLOC_000057	GLUCAGON_TYPE_LIGAND_RECEPTORS	-0.3039	-2.1629	0	0.0034	0.116
XLOC_000057	ACYL_CHAIN_REMODELLING_OF_PI	-0.4384	-2.1645	0.0036	0.0035	0.116
XLOC_000057	INTERACTION_BETWEEN_L1_AND_ANKYRINS	-0.3897	-2.1746	0	0.0033	0.109
XLOC_000057	LIPID_DIGESTION_MOBILIZATION_AND_TRANSPORT	-0.2631	-2.1942	0.006	0.0028	0.092
XLOC_000057	TRANSPORT_OF_INORGANIC_CATIONS_ANIONS_AND_AMINO_ACIDS_OLIGOPEPTIDES	-0.1818	-2.1981	0	0.0028	0.09
XLOC_000057	REGULATION_OF_INSULIN_SECRETION	-0.1832	-2.2203	0	0.0025	0.08
XLOC_000057	REGULATION_OF_GENE_EXPRESSION_IN_BETA_CELLS	-0.4105	-2.2265	0	0.0024	0.078
XLOC_000057	PLATELET_HOMEOSTASIS	-0.1926	-2.2272	0	0.0024	0.077
XLOC_000057	PLATELET_ACTIVATION_SIGNALING_AND_AGGREGATION	-0.1396	-2.2622	0	0.002	0.062
XLOC_000057	NA_CL_DEPENDENT_NEUROTRANSMITTER_TRANSPORTERS	-0.4475	-2.2839	0.0035	0.0019	0.057
XLOC_000057	MUSCLE_CONTRACTION	-0.2749	-2.3414	0	0.0013	0.04
XLOC_000057	INTRINSIC_PATHWAY	-0.4572	-2.3657	0	0.0012	0.035
XLOC_000057	METABOLISM_OF_STEROID_HORMONES_AND_VITAMINS_A_AND_D	-0.302	-2.3677	0	0.0012	0.035
XLOC_000057	ACTIVATED_POINT_MUTANTS_OF_FGFR2	-0.4891	-2.3935	0.0036	0.0012	0.034
XLOC_000057	GENERATION_OF_SECOND_MESSENGER_MOLECULES	-0.3992	-2.3975	0	0.0011	0.032
XLOC_000057	LIGAND_GATED_ION_CHANNEL_TRANSPORT	-0.4728	-2.4135	0.0038	0.001	0.028
XLOC_000057	NEUROTRANSMITTER_RELEASE_CYCLE	-0.3375	-2.428	0	0.0009	0.025
XLOC_000057	INHIBITION_OF_VOLTAGE_GATED_CA2_CHANNELS_VIA_GBETA_GAMMA_SUBUNITS	-0.3995	-2.4609	0	0.0009	0.023
XLOC_000057	NEUROTRANSMITTER_RECEPTOR_BINDING_AND_DOWNSTREAM_TRANSMISSION_IN_THE_POSTSYNAPTIC_CELL	-0.1589	-2.466	0	0.0009	0.022
XLOC_000057	TRANSPORT_OF_GLUCOSE_AND_OTHER_SUGARS_BILE_SALTS_AND_ORGANIC_ACIDS_METAL_IONS_AND_AMINE_COMPOUNDS	-0.2043	-2.4764	0	0.0008	0.021
XLOC_000057	PACKAGING_OF_TELOMERE_ENDS	-0.2886	-2.502	0	0.0007	0.017
XLOC_000057	INTERFERON_ALPHA_BETA_SIGNALING	-0.2599	-2.526	0	0.0006	0.015
XLOC_000057	BILE_ACID_AND_BILE_SALT_METABOLISM	-0.3771	-2.5295	0	0.0006	0.014
XLOC_000057	RESPONSE_TO_ELEVATED_PLATELET_CYTOSOLIC_CA2_	-0.2191	-2.5351	0	0.0006	0.013
XLOC_000057	AMINE_DERIVED_HORMONES	-0.5169	-2.5963	0	0.0003	0.006
XLOC_000057	GABA_RECEPTOR_ACTIVATION	-0.2931	-2.6618	0	0.0001	0.003
XLOC_000057	ENDOGENOUS_STEROLS	-0.5449	-2.7176	0	0	0.001
XLOC_000057	REGULATION_OF_BETA_CELL_DEVELOPMENT	-0.4055	-2.7273	0	0	0.001
XLOC_000057	REGULATION_OF_INSULIN_LIKE_GROWTH_FACTOR_IGF_ACTIVITY_BY_INSULIN_LIKE_GROWTH_FACTOR_BINDING_PROTEINS_IGFBPS	-0.5535	-2.7319	0	0	0.001
XLOC_000057	DEGRADATION_OF_THE_EXTRACELLULAR_MATRIX	-0.4011	-2.7406	0	0	0.001
XLOC_000057	AMINE_COMPOUND_SLC_TRANSPORTERS	-0.3993	-2.7416	0	0.0001	0.001
XLOC_000057	COLLAGEN_FORMATION	-0.2874	-2.8206	0	0.0001	0.001
XLOC_000057	CGMP_EFFECTS	-0.5033	-2.8261	0	0.0001	0.001
XLOC_000057	FGFR_LIGAND_BINDING_AND_ACTIVATION	-0.4743	-2.8927	0	0.0001	0.001
XLOC_000057	TRANSMISSION_ACROSS_CHEMICAL_SYNAPSES	-0.1778	-2.9917	0	0.0001	0.001
XLOC_000057	INWARDLY_RECTIFYING_K_CHANNELS	-0.4436	-2.9932	0	0.0001	0.001
XLOC_000057	NCAM1_INTERACTIONS	-0.3963	-3.1653	0	0.0001	0.001
XLOC_000057	NITRIC_OXIDE_STIMULATES_GUANYLATE_CYCLASE	-0.5035	-3.1822	0	0.0001	0.001
XLOC_000057	BIOLOGICAL_OXIDATIONS	-0.2567	-3.3126	0	0	0
XLOC_000057	FORMATION_OF_FIBRIN_CLOT_CLOTTING_CASCADE	-0.473	-3.3332	0	0	0
XLOC_000057	COMPLEMENT_CASCADE	-0.5524	-3.5553	0	0	0
XLOC_000057	NEURONAL_SYSTEM	-0.1951	-3.5627	0	0	0
XLOC_000057	STRIATED_MUSCLE_CONTRACTION	-0.5209	-3.5859	0	0	0
XLOC_000057	GASTRIN_CREB_SIGNALLING_PATHWAY_VIA_PKC_AND_MAPK	-0.2033	-3.7054	0	0	0
XLOC_000057	RNA_POL_I_PROMOTER_OPENING	-0.3953	-3.7114	0	0	0
XLOC_000057	VOLTAGE_GATED_POTASSIUM_CHANNELS	-0.4343	-3.7434	0	0	0
XLOC_000057	IMMUNOREGULATORY_INTERACTIONS_BETWEEN_A_LYMPHOID_AND_A_NON_LYMPHOID_CELL	-0.4196	-3.7568	0	0	0
XLOC_000057	EXTRACELLULAR_MATRIX_ORGANIZATION	-0.3098	-3.798	0	0	0
XLOC_000057	CLASS_B_2_SECRETIN_FAMILY_RECEPTORS	-0.3444	-4.0284	0	0	0
XLOC_000057	AMINE_LIGAND_BINDING_RECEPTORS	-0.5271	-4.0689	0	0	0
XLOC_000057	CYTOCHROME_P450_ARRANGED_BY_SUBSTRATE_TYPE	-0.5024	-4.4353	0	0	0
XLOC_000057	PHASE1_FUNCTIONALIZATION_OF_COMPOUNDS	-0.4556	-4.5596	0	0	0
XLOC_000057	G_ALPHA_S_SIGNALLING_EVENTS	-0.3318	-4.5993	0	0	0
XLOC_000057	POTASSIUM_CHANNELS	-0.3719	-4.7717	0	0	0
XLOC_000057	AMYLOIDS	-0.4449	-4.8854	0	0	0
XLOC_000057	G_ALPHA_Q_SIGNALLING_EVENTS	-0.2885	-5.0043	0	0	0
XLOC_000057	CHEMOKINE_RECEPTORS_BIND_CHEMOKINES	-0.5942	-5.3722	0	0	0
XLOC_000057	BETA_DEFENSINS	-0.8146	-5.7566	0	0	0
XLOC_000057	G_ALPHA_I_SIGNALLING_EVENTS	-0.355	-6.1985	0	0	0
XLOC_000057	DEFENSINS	-0.7999	-6.4333	0	0	0
XLOC_000057	CLASS_A1_RHODOPSIN_LIKE_RECEPTORS	-0.4578	-8.5053	0	0	0
XLOC_000057	PEPTIDE_LIGAND_BINDING_RECEPTORS	-0.4842	-8.6151	0	0	0
XLOC_000057	OLFACTORY_SIGNALING_PATHWAY	-0.641	-14.5534	0	0	0

## Sheet: lincRNA-8
LincRNA	Pathway	Enrichment Score (ES)	Normalized Enrichment Score (NES)	Nominal p value (NP)	False discovery rate (FDR)	FamilyWise-Error Rate (FWER)
XLOC_004949	PROCESSING_OF_CAPPED_INTRON_CONTAINING_PRE_MRNA	0.6091	5.7484	0	0	0
XLOC_004949	MRNA_PROCESSING	0.556	5.4994	0	0	0
XLOC_004949	MRNA_SPLICING	0.6299	5.4229	0	0	0
XLOC_004949	METABOLISM_OF_RNA	0.453	5.0924	0	0	0
XLOC_004949	RNA_POL_II_TRANSCRIPTION	0.5761	5.0172	0	0	0
XLOC_004949	CELL_CYCLE_MITOTIC	0.3964	4.7395	0	0	0
XLOC_004949	LATE_PHASE_OF_HIV_LIFE_CYCLE	0.5307	4.6876	0	0	0
XLOC_004949	METABOLISM_OF_MRNA	0.4169	4.578	0	0	0
XLOC_004949	HIV_LIFE_CYCLE	0.5022	4.5676	0	0	0
XLOC_004949	DNA_REPAIR	0.4947	4.395	0	0	0
XLOC_004949	HIV_INFECTION	0.4116	4.3453	0	0	0
XLOC_004949	GENERIC_TRANSCRIPTION_PATHWAY	0.354	4.3093	0	0	0
XLOC_004949	MRNA_SPLICING_MINOR_PATHWAY	0.665	4.2588	0	0	0
XLOC_004949	INFLUENZA_LIFE_CYCLE	0.4423	4.2554	0	0	0
XLOC_004949	METABOLISM_OF_NON_CODING_RNA	0.6353	4.1519	0	0	0
XLOC_004949	DNA_REPLICATION	0.3941	4.1343	0	0	0
XLOC_004949	RNA_POL_II_PRE_TRANSCRIPTION_EVENTS	0.5576	4.1278	0	0	0
XLOC_004949	ANTIGEN_PROCESSING_UBIQUITINATION_PROTEASOME_DEGRADATION	0.3775	4.1187	0	0	0
XLOC_004949	TCA_CYCLE_AND_RESPIRATORY_ELECTRON_TRANSPORT	0.446	4.0825	0	0	0
XLOC_004949	INFLUENZA_VIRAL_RNA_TRANSCRIPTION_AND_REPLICATION	0.4638	4.0558	0	0	0
XLOC_004949	MITOTIC_M_M_G1_PHASES	0.3949	4.0262	0	0	0
XLOC_004949	TRANSPORT_OF_MATURE_TRANSCRIPT_TO_CYTOPLASM	0.6049	3.9706	0	0	0
XLOC_004949	3_UTR_MEDIATED_TRANSLATIONAL_REGULATION	0.4472	3.9286	0	0	0
XLOC_004949	NONSENSE_MEDIATED_DECAY_ENHANCED_BY_THE_EXON_JUNCTION_COMPLEX	0.4483	3.92	0	0	0
XLOC_004949	CELL_CYCLE	0.3089	3.8857	0	0	0
XLOC_004949	RESPIRATORY_ELECTRON_TRANSPORT_ATP_SYNTHESIS_BY_CHEMIOSMOTIC_COUPLING_AND_HEAT_PRODUCTION_BY_UNCOUPLING_PROTEINS_	0.4842	3.8711	0	0	0
XLOC_004949	SYNTHESIS_OF_DNA	0.4621	3.8386	0	0	0
XLOC_004949	CELL_CYCLE_CHECKPOINTS	0.4398	3.8222	0	0	0
XLOC_004949	S_PHASE	0.4397	3.8188	0	0	0
XLOC_004949	TRNA_AMINOACYLATION	0.5952	3.8039	0	0	0
XLOC_004949	CLEAVAGE_OF_GROWING_TRANSCRIPT_IN_THE_TERMINATION_REGION_	0.636	3.8029	0	0	0
XLOC_004949	PEPTIDE_CHAIN_ELONGATION	0.4686	3.7906	0	0	0
XLOC_004949	TRANSLATION	0.3871	3.7775	0	0	0
XLOC_004949	TRANSCRIPTION	0.3514	3.7774	0	0	0
XLOC_004949	MITOTIC_G1_G1_S_PHASES	0.3986	3.7362	0	0	0
XLOC_004949	M_G1_TRANSITION	0.4853	3.7327	0	0	0
XLOC_004949	RESPIRATORY_ELECTRON_TRANSPORT	0.5101	3.6928	0	0	0
XLOC_004949	NUCLEOTIDE_EXCISION_REPAIR	0.546	3.6372	0	0	0
XLOC_004949	FORMATION_OF_RNA_POL_II_ELONGATION_COMPLEX_	0.546	3.592	0	0	0
XLOC_004949	G1_S_TRANSITION	0.4077	3.5373	0	0	0
XLOC_004949	ELONGATION_ARREST_AND_RECOVERY	0.6114	3.5342	0	0	0
XLOC_004949	CLASS_I_MHC_MEDIATED_ANTIGEN_PROCESSING_PRESENTATION	0.3177	3.5312	0	0	0
XLOC_004949	REGULATION_OF_MRNA_STABILITY_BY_PROTEINS_THAT_BIND_AU_RICH_ELEMENTS	0.4369	3.5157	0	0	0
XLOC_004949	ABORTIVE_ELONGATION_OF_HIV1_TRANSCRIPT_IN_THE_ABSENCE_OF_TAT	0.6786	3.4988	0	0	0
XLOC_004949	TRANSCRIPTION_COUPLED_NER_TC_NER	0.5459	3.4767	0	0	0
XLOC_004949	TRANSPORT_OF_MATURE_MRNA_DERIVED_FROM_AN_INTRONLESS_TRANSCRIPT	0.6038	3.4466	0	0	0
XLOC_004949	SRP_DEPENDENT_COTRANSLATIONAL_PROTEIN_TARGETING_TO_MEMBRANE	0.3841	3.4283	0	0	0
XLOC_004949	MRNA_3_END_PROCESSING	0.6484	3.4193	0	0	0
XLOC_004949	METABOLISM_OF_PROTEINS	0.2724	3.4169	0	0	0
XLOC_004949	ASSEMBLY_OF_THE_PRE_REPLICATIVE_COMPLEX	0.4744	3.4106	0	0	0
XLOC_004949	FORMATION_OF_THE_TERNARY_COMPLEX_AND_SUBSEQUENTLY_THE_43S_COMPLEX	0.5038	3.3832	0	0	0
XLOC_004949	ACTIVATION_OF_THE_MRNA_UPON_BINDING_OF_THE_CAP_BINDING_COMPLEX_AND_EIFS_AND_SUBSEQUENT_BINDING_TO_43S	0.4765	3.3545	0	0	0
XLOC_004949	PROCESSING_OF_CAPPED_INTRONLESS_PRE_MRNA	0.6674	3.3478	0	0	0
XLOC_004949	MITOTIC_PROMETAPHASE	0.3991	3.3421	0	0	0
XLOC_004949	MITOTIC_G2_G2_M_PHASES	0.4152	3.3295	0	0	0
XLOC_004949	HOST_INTERACTIONS_OF_HIV_FACTORS	0.3584	3.3183	0	0	0
XLOC_004949	NEP_NS2_INTERACTS_WITH_THE_CELLULAR_EXPORT_MACHINERY	0.6346	3.3167	0	0	0
XLOC_004949	TRANSPORT_OF_RIBONUCLEOPROTEINS_INTO_THE_HOST_NUCLEUS	0.6238	3.2926	0	0	0
XLOC_004949	REGULATION_OF_MITOTIC_CELL_CYCLE	0.4094	3.2518	0	0	0
XLOC_004949	EXTENSION_OF_TELOMERES	0.5918	3.243	0	0	0
XLOC_004949	DOWNSTREAM_SIGNALING_EVENTS_OF_B_CELL_RECEPTOR_BCR	0.373	3.2354	0	0	0
XLOC_004949	AUTODEGRADATION_OF_CDH1_BY_CDH1_APC_C	0.4659	3.2237	0	0	0
XLOC_004949	SIGNALING_BY_WNT	0.4373	3.2181	0	0	0
XLOC_004949	RNA_POL_II_TRANSCRIPTION_PRE_INITIATION_AND_PROMOTER_OPENING	0.5242	3.2165	0	0	0
XLOC_004949	FORMATION_OF_THE_HIV1_EARLY_ELONGATION_COMPLEX	0.5457	3.2084	0	0	0
XLOC_004949	DEADENYLATION_DEPENDENT_MRNA_DECAY	0.519	3.2084	0	0	0
XLOC_004949	MITOCHONDRIAL_PROTEIN_IMPORT	0.464	3.1639	0	0	0
XLOC_004949	DNA_STRAND_ELONGATION	0.5567	3.1557	0	0	0
XLOC_004949	REGULATORY_RNA_PATHWAYS	0.5972	3.1537	0	0	0
XLOC_004949	GLOBAL_GENOMIC_NER_GG_NER	0.5534	3.0866	0	0	0
XLOC_004949	CYCLIN_E_ASSOCIATED_EVENTS_DURING_G1_S_TRANSITION_	0.413	3.0821	0	0	0
XLOC_004949	CYTOSOLIC_TRNA_AMINOACYLATION	0.5937	3.0818	0	0	0
XLOC_004949	UNFOLDED_PROTEIN_RESPONSE	0.3934	3.0774	0	0	0
XLOC_004949	AUTODEGRADATION_OF_THE_E3_UBIQUITIN_LIGASE_COP1	0.4599	3.0598	0	0	0
XLOC_004949	INTERACTIONS_OF_VPR_WITH_HOST_CELLULAR_PROTEINS	0.538	3.0579	0	0	0
XLOC_004949	APC_C_CDC20_MEDIATED_DEGRADATION_OF_MITOTIC_PROTEINS	0.4143	3.0552	0	0	0
XLOC_004949	RECRUITMENT_OF_MITOTIC_CENTROSOME_PROTEINS_AND_COMPLEXES	0.4256	3.0535	0	0	0
XLOC_004949	APC_C_CDH1_MEDIATED_DEGRADATION_OF_CDC20_AND_OTHER_APC_C_CDH1_TARGETED_PROTEINS_IN_LATE_MITOSIS_EARLY_G1	0.4121	3.0526	0	0	0
XLOC_004949	ORC1_REMOVAL_FROM_CHROMATIN	0.4208	3.0505	0	0	0
XLOC_004949	REGULATION_OF_GLUCOKINASE_BY_GLUCOKINASE_REGULATORY_PROTEIN	0.5704	3.0184	0	0	0
XLOC_004949	MRNA_CAPPING	0.5455	3.0155	0	0	0
XLOC_004949	CDK_MEDIATED_PHOSPHORYLATION_AND_REMOVAL_OF_CDC6	0.4552	3.0111	0	0	0
XLOC_004949	P53_INDEPENDENT_G1_S_DNA_DAMAGE_CHECKPOINT	0.4527	3.0077	0	0	0
XLOC_004949	MITOCHONDRIAL_TRNA_AMINOACYLATION	0.6174	2.9807	0	0	0
XLOC_004949	ACTIVATION_OF_NF_KAPPAB_IN_B_CELLS	0.4049	2.965	0	0	0
XLOC_004949	VIF_MEDIATED_DEGRADATION_OF_APOBEC3G	0.4459	2.9435	0	0	0
XLOC_004949	DESTABILIZATION_OF_MRNA_BY_AUF1_HNRNP_D0	0.4451	2.9422	0	0	0
XLOC_004949	REGULATION_OF_ORNITHINE_DECARBOXYLASE_ODC	0.4442	2.9348	0	0	0
XLOC_004949	CDT1_ASSOCIATION_WITH_THE_CDC6_ORC_ORIGIN_COMPLEX	0.4443	2.9327	0	0	0
XLOC_004949	SIGNALLING_BY_NGF	0.2676	2.9214	0	0	0
XLOC_004949	P53_DEPENDENT_G1_DNA_DAMAGE_RESPONSE	0.4224	2.9183	0	0	0
XLOC_004949	BASE_EXCISION_REPAIR	0.6035	2.9135	0	0	0
XLOC_004949	LAGGING_STRAND_SYNTHESIS	0.6233	2.9073	0	0	0
XLOC_004949	FORMATION_OF_TRANSCRIPTION_COUPLED_NER_TC_NER_REPAIR_COMPLEX	0.5455	2.9038	0	0	0
XLOC_004949	RNA_POL_III_TRANSCRIPTION	0.4853	2.9007	0	0	0
XLOC_004949	SIGNALING_BY_THE_B_CELL_RECEPTOR_BCR	0.3032	2.8804	0	0	0
XLOC_004949	ASPARAGINE_N_LINKED_GLYCOSYLATION	0.3535	2.872	0	0	0
XLOC_004949	MICRORNA_MIRNA_BIOGENESIS	0.5863	2.87	0	0	0
XLOC_004949	SCF_BETA_TRCP_MEDIATED_DEGRADATION_OF_EMI1	0.428	2.8463	0	0	0
XLOC_004949	LOSS_OF_NLP_FROM_MITOTIC_CENTROSOMES	0.4163	2.845	0	0	0
XLOC_004949	ER_PHAGOSOME_PATHWAY	0.3964	2.8224	0	0	0
XLOC_004949	G2_M_CHECKPOINTS	0.492	2.8115	0	0	0
XLOC_004949	SCFSKP2_MEDIATED_DEGRADATION_OF_P27_P21	0.4019	2.8043	0	0	0
XLOC_004949	GLUCOSE_TRANSPORT	0.4539	2.7934	0	0	0
XLOC_004949	NGF_SIGNALLING_VIA_TRKA_FROM_THE_PLASMA_MEMBRANE	0.2917	2.7766	0	0	0
XLOC_004949	PERK_REGULATED_GENE_EXPRESSION	0.5171	2.7705	0	0	0
XLOC_004949	ENDOSOMAL_SORTING_COMPLEX_REQUIRED_FOR_TRANSPORT_ESCRT	0.5326	2.7638	0	0	0
XLOC_004949	DOWNSTREAM_SIGNAL_TRANSDUCTION	0.3228	2.742	0	0	0.001
XLOC_004949	TRANS_GOLGI_NETWORK_VESICLE_BUDDING	0.3779	2.7412	0	0	0.002
XLOC_004949	APOPTOSIS	0.2781	2.7372	0	0	0.002
XLOC_004949	ANTIVIRAL_MECHANISM_BY_IFN_STIMULATED_GENES	0.3657	2.7332	0	0	0.002
XLOC_004949	ACTIVATION_OF_ATR_IN_RESPONSE_TO_REPLICATION_STRESS	0.5116	2.7321	0	0	0.002
XLOC_004949	CHOLESTEROL_BIOSYNTHESIS	0.5446	2.7097	0	0	0.002
XLOC_004949	SIGNALING_BY_EGFR_IN_CANCER	0.3008	2.7055	0	0	0.002
XLOC_004949	PROCESSIVE_SYNTHESIS_ON_THE_LAGGING_STRAND	0.6232	2.6991	0	0	0.002
XLOC_004949	RESOLUTION_OF_AP_SITES_VIA_THE_MULTIPLE_NUCLEOTIDE_PATCH_REPLACEMENT_PATHWAY	0.5859	2.6884	0	0	0.002
XLOC_004949	SIGNALING_BY_NOTCH	0.3054	2.6634	0	0	0.002
XLOC_004949	RNA_POL_III_TRANSCRIPTION_INITIATION_FROM_TYPE_3_PROMOTER	0.491	2.6545	0	0	0.002
XLOC_004949	ACTIVATION_OF_THE_PRE_REPLICATIVE_COMPLEX	0.511	2.6527	0	0	0.002
XLOC_004949	RNA_POL_III_TRANSCRIPTION_INITIATION_FROM_TYPE_2_PROMOTER	0.5037	2.6288	0	0	0.002
XLOC_004949	ACTIVATION_OF_GENES_BY_ATF4	0.5055	2.6161	0	0	0.004
XLOC_004949	GOLGI_ASSOCIATED_VESICLE_BIOGENESIS	0.3761	2.6123	0	0	0.004
XLOC_004949	MEMBRANE_TRAFFICKING	0.2732	2.6066	0	0	0.004
XLOC_004949	REGULATION_OF_APOPTOSIS	0.3733	2.5985	0	0	0.004
XLOC_004949	SIGNALING_BY_TGF_BETA_RECEPTOR_COMPLEX	0.3504	2.5773	0	0	0.006
XLOC_004949	SIGNALING_BY_NOTCH1	0.3406	2.5694	0	0	0.007
XLOC_004949	TRAF6_MEDIATED_INDUCTION_OF_NFKB_AND_MAP_KINASES_UPON_TLR7_8_OR_9_ACTIVATION	0.3325	2.566	0	0	0.007
XLOC_004949	POST_TRANSLATIONAL_MODIFICATION_SYNTHESIS_OF_GPI_ANCHORED_PROTEINS	0.4774	2.5609	0	0	0.007
XLOC_004949	PYRUVATE_METABOLISM_AND_CITRIC_ACID_TCA_CYCLE	0.4071	2.5548	0	0.0001	0.008
XLOC_004949	DESTABILIZATION_OF_MRNA_BY_KSRP	0.5702	2.5388	0	0.0001	0.009
XLOC_004949	DESTABILIZATION_OF_MRNA_BY_BRF1	0.5498	2.5268	0	0.0001	0.011
XLOC_004949	NOTCH1_INTRACELLULAR_DOMAIN_REGULATES_TRANSCRIPTION	0.3866	2.5205	0	0.0001	0.012
XLOC_004949	FORMATION_OF_INCISION_COMPLEX_IN_GG_NER	0.5531	2.5126	0	0.0001	0.013
XLOC_004949	RNA_POL_I_TRANSCRIPTION_INITIATION	0.5051	2.4912	0	0.0001	0.016
XLOC_004949	CROSS_PRESENTATION_OF_SOLUBLE_EXOGENOUS_ANTIGENS_ENDOSOMES	0.3776	2.484	0	0.0001	0.017
XLOC_004949	INTRINSIC_PATHWAY_FOR_APOPTOSIS	0.4532	2.4756	0	0.0001	0.017
XLOC_004949	RNA_POL_I_TRANSCRIPTION_TERMINATION	0.5036	2.4369	0	0.0002	0.03
XLOC_004949	TRANSCRIPTIONAL_ACTIVITY_OF_SMAD2_SMAD3_SMAD4_HETEROTRIMER	0.4046	2.4318	0	0.0002	0.03
XLOC_004949	SIGNALLING_TO_ERKS	0.4016	2.4117	0	0.0002	0.038
XLOC_004949	MAP_KINASE_ACTIVATION_IN_TLR_CASCADE	0.3693	2.3896	0	0.0003	0.047
XLOC_004949	ADAPTIVE_IMMUNE_SYSTEM	0.1839	2.389	0	0.0003	0.047
XLOC_004949	DOUBLE_STRAND_BREAK_REPAIR	0.4762	2.3769	0	0.0003	0.053
XLOC_004949	TRANSCRIPTIONAL_REGULATION_OF_WHITE_ADIPOCYTE_DIFFERENTIATION	0.2983	2.3751	0	0.0003	0.053
XLOC_004949	FATTY_ACID_TRIACYLGLYCEROL_AND_KETONE_BODY_METABOLISM	0.2261	2.3683	0	0.0003	0.058
XLOC_004949	PROTEIN_FOLDING	0.3536	2.3669	0	0.0003	0.058
XLOC_004949	NEGATIVE_REGULATORS_OF_RIG_I_MDA5_SIGNALING	0.4178	2.3554	0	0.0004	0.065
XLOC_004949	SYNTHESIS_OF_GLYCOSYLPHOSPHATIDYLINOSITOL_GPI	0.5131	2.3429	0	0.0004	0.074
XLOC_004949	BIOSYNTHESIS_OF_THE_N_GLYCAN_PRECURSOR_DOLICHOL_LIPID_LINKED_OLIGOSACCHARIDE_LLO_AND_TRANSFER_TO_A_NASCENT_PROTEIN	0.44	2.339	0	0.0004	0.075
XLOC_004949	TRIF_MEDIATED_TLR3_SIGNALING	0.3062	2.322	0	0.0005	0.082
XLOC_004949	ACTIVATION_OF_CHAPERONE_GENES_BY_XBP1S	0.3575	2.3088	0	0.0005	0.093
XLOC_004949	SIGNALING_BY_SCF_KIT	0.2827	2.3014	0	0.0006	0.098
XLOC_004949	CITRIC_ACID_CYCLE_TCA_CYCLE	0.4935	2.2691	0	0.0008	0.127
XLOC_004949	PI_METABOLISM	0.3375	2.2647	0	0.0008	0.131
XLOC_004949	ASSOCIATION_OF_TRIC_CCT_WITH_TARGET_PROTEINS_DURING_BIOSYNTHESIS	0.4299	2.2465	0	0.0009	0.15
XLOC_004949	RNA_POL_III_CHAIN_ELONGATION	0.4899	2.2322	0	0.001	0.167
XLOC_004949	G0_AND_EARLY_G1	0.4495	2.2248	0.0041	0.0011	0.181
XLOC_004949	PRE_NOTCH_EXPRESSION_AND_PROCESSING	0.3478	2.2123	0	0.0012	0.202
XLOC_004949	DOWNREGULATION_OF_SMAD2_3_SMAD4_TRANSCRIPTIONAL_ACTIVITY	0.4842	2.2093	0.0014	0.0013	0.211
XLOC_004949	ACTIVATED_TLR4_SIGNALLING	0.265	2.2053	0	0.0013	0.218
XLOC_004949	ACTIVATION_OF_BH3_ONLY_PROTEINS	0.4968	2.1968	0.0014	0.0015	0.235
XLOC_004949	APC_C_CDC20_MEDIATED_DEGRADATION_OF_CYCLIN_B	0.4866	2.1939	0.0015	0.0015	0.237
XLOC_004949	SIGNALLING_TO_RAS	0.4097	2.1938	0	0.0015	0.237
XLOC_004949	PIP3_ACTIVATES_AKT_SIGNALING	0.3953	2.1804	0.0042	0.0016	0.26
XLOC_004949	NUCLEAR_EVENTS_KINASE_AND_TRANSCRIPTION_FACTOR_ACTIVATION	0.4389	2.1776	0	0.0016	0.265
XLOC_004949	PROLONGED_ERK_ACTIVATION_EVENTS	0.4667	2.1763	0	0.0016	0.266
XLOC_004949	MYD88_MAL_CASCADE_INITIATED_ON_PLASMA_MEMBRANE	0.2758	2.1757	0	0.0016	0.266
XLOC_004949	CONVERSION_FROM_APC_C_CDC20_TO_APC_C_CDH1_IN_LATE_ANAPHASE	0.5042	2.175	0	0.0017	0.271
XLOC_004949	PREFOLDIN_MEDIATED_TRANSFER_OF_SUBSTRATE_TO_CCT_TRIC	0.4333	2.173	0	0.0017	0.273
XLOC_004949	METABOLISM_OF_VITAMINS_AND_COFACTORS	0.3164	2.1724	0	0.0017	0.274
XLOC_004949	CIRCADIAN_CLOCK	0.3045	2.1724	0	0.0017	0.274
XLOC_004949	NFKB_AND_MAP_KINASES_ACTIVATION_MEDIATED_BY_TLR4_SIGNALING_REPERTOIRE	0.2908	2.1716	0.0012	0.0017	0.274
XLOC_004949	MAPK_TARGETS_NUCLEAR_EVENTS_MEDIATED_BY_MAP_KINASES	0.4036	2.1591	0.0013	0.0018	0.301
XLOC_004949	PPARA_ACTIVATES_GENE_EXPRESSION	0.2415	2.1503	0	0.0019	0.318
XLOC_004949	RNA_POL_III_TRANSCRIPTION_TERMINATION	0.4471	2.143	0.0029	0.002	0.331
XLOC_004949	PURINE_METABOLISM	0.3705	2.1411	0.0013	0.002	0.333
XLOC_004949	PHOSPHORYLATION_OF_THE_APC_C	0.4916	2.1399	0.0015	0.002	0.336
XLOC_004949	PRE_NOTCH_TRANSCRIPTION_AND_TRANSLATION	0.4004	2.1336	0	0.0021	0.354
XLOC_004949	GAB1_SIGNALOSOME	0.3491	2.1261	0.0013	0.0022	0.368
XLOC_004949	PI3K_AKT_ACTIVATION	0.3498	2.1231	0	0.0023	0.378
XLOC_004949	ANTIGEN_PROCESSING_CROSS_PRESENTATION	0.2791	2.111	0.0024	0.0025	0.413
XLOC_004949	SIGNALING_BY_ERBB2	0.2386	2.0953	0.0045	0.0029	0.461
XLOC_004949	INHIBITION_OF_THE_PROTEOLYTIC_ACTIVITY_OF_APC_C_REQUIRED_FOR_THE_ONSET_OF_ANAPHASE_BY_MITOTIC_SPINDLE_CHECKPOINT_COMPONENTS	0.4622	2.0871	0	0.0031	0.479
XLOC_004949	DESTABILIZATION_OF_MRNA_BY_TRISTETRAPROLIN_TTP	0.4537	2.0853	0.0028	0.0031	0.481
XLOC_004949	SIGNALING_BY_FGFR1_FUSION_MUTANTS	0.4873	2.0826	0	0.0031	0.489
XLOC_004949	DIABETES_PATHWAYS	0.2235	2.0819	0.0011	0.0031	0.491
XLOC_004949	G1_PHASE	0.3461	2.0748	0.0026	0.0033	0.511
XLOC_004949	RIG_I_MDA5_MEDIATED_INDUCTION_OF_IFN_ALPHA_BETA_PATHWAYS	0.258	2.0741	0.0012	0.0033	0.512
XLOC_004949	P75_NTR_RECEPTOR_MEDIATED_SIGNALLING	0.2464	2.0536	0	0.0038	0.566
XLOC_004949	ERK_MAPK_TARGETS	0.4388	2.0523	0	0.0038	0.569
XLOC_004949	SIGNALING_BY_FGFR_IN_DISEASE	0.2188	2.0519	0.0022	0.0038	0.57
XLOC_004949	ARMS_MEDIATED_ACTIVATION	0.455	2.0149	0.0057	0.005	0.683
XLOC_004949	SMAD2_SMAD3_SMAD4_HETEROTRIMER_REGULATES_TRANSCRIPTION	0.3961	2.0121	0.0042	0.0051	0.693
XLOC_004949	SYNTHESIS_OF_PIPS_AT_THE_GOLGI_MEMBRANE	0.4441	2.0079	0.0014	0.0052	0.706
XLOC_004949	POST_TRANSLATIONAL_PROTEIN_MODIFICATION	0.1887	2.0058	0.001	0.0052	0.709
XLOC_004949	APC_CDC20_MEDIATED_DEGRADATION_OF_NEK2A	0.4237	1.9971	0.0028	0.0056	0.727
XLOC_004949	SIGNALING_BY_RHO_GTPASES	0.2228	1.9846	0.0034	0.0059	0.747
XLOC_004949	FANCONI_ANEMIA_PATHWAY	0.4146	1.9745	0.0103	0.0064	0.77
XLOC_004949	CHROMOSOME_MAINTENANCE	0.2139	1.9666	0.0045	0.0067	0.785
XLOC_004949	E2F_MEDIATED_REGULATION_OF_DNA_REPLICATION	0.384	1.9593	0.0042	0.007	0.796
XLOC_004949	HOMOLOGOUS_RECOMBINATION_REPAIR_OF_REPLICATION_INDEPENDENT_DOUBLE_STRAND_BREAKS	0.4416	1.9136	0.0136	0.0094	0.883
XLOC_004949	RORA_ACTIVATES_CIRCADIAN_EXPRESSION	0.3653	1.9096	0.0082	0.0097	0.891
XLOC_004949	BRANCHED_CHAIN_AMINO_ACID_CATABOLISM	0.4279	1.9018	0.0074	0.0101	0.901
XLOC_004949	PHOSPHOLIPID_METABOLISM	0.1779	1.8941	0.0042	0.0106	0.911
XLOC_004949	SIGNALING_BY_ERBB4	0.2253	1.8888	0.0127	0.011	0.92
XLOC_004949	SHC_RELATED_EVENTS	0.426	1.8763	0.0086	0.0119	0.932
XLOC_004949	TOLL_RECEPTOR_CASCADES	0.2035	1.8673	0.0056	0.0127	0.939
XLOC_004949	PKB_MEDIATED_EVENTS	0.3335	1.8589	0.0134	0.0133	0.944
XLOC_004949	MHC_CLASS_II_ANTIGEN_PRESENTATION	0.2188	1.8392	0.0139	0.015	0.962
XLOC_004949	G_ALPHA1213_SIGNALLING_EVENTS	0.2284	1.8343	0.0127	0.0154	0.965
XLOC_004949	CELL_DEATH_SIGNALLING_VIA_NRAGE_NRIF_AND_NADE	0.2495	1.8339	0.0061	0.0154	0.965
XLOC_004949	RECYCLING_PATHWAY_OF_L1	0.3327	1.8212	0.0178	0.0166	0.977
XLOC_004949	CIRCADIAN_REPRESSION_OF_EXPRESSION_BY_REV_ERBA	0.3635	1.8179	0.0042	0.0169	0.978
XLOC_004949	ANTIGEN_PRESENTATION_FOLDING_ASSEMBLY_AND_PEPTIDE_LOADING_OF_CLASS_I_MHC	0.3986	1.7991	0.0086	0.0191	0.988
XLOC_004949	TGF_BETA_RECEPTOR_SIGNALING_ACTIVATES_SMADS	0.3508	1.7776	0.0057	0.0217	0.992
XLOC_004949	ACTIVATED_NOTCH1_TRANSMITS_SIGNAL_TO_THE_NUCLEUS	0.3291	1.7738	0.0134	0.022	0.994
XLOC_004949	SIGNALING_BY_INSULIN_RECEPTOR	0.199	1.7685	0.0111	0.0227	0.996
XLOC_004949	EGFR_DOWNREGULATION	0.3333	1.7552	0.015	0.0244	0.997
XLOC_004949	PYRUVATE_METABOLISM	0.3764	1.7486	0.0219	0.0252	0.997
XLOC_004949	METABOLISM_OF_NUCLEOTIDES	0.2263	1.7375	0.0191	0.0269	0.998
XLOC_004949	PEROXISOMAL_LIPID_METABOLISM	0.373	1.7358	0.0258	0.027	0.998
XLOC_004949	SIGNALING_BY_HIPPO	0.3759	1.723	0.0174	0.029	0.999
XLOC_004949	SIGNALING_BY_FGFR	0.1934	1.7124	0.0208	0.0308	0.999
XLOC_004949	METABOLISM_OF_AMINO_ACIDS_AND_DERIVATIVES	0.157	1.7006	0.0177	0.0329	0.999
XLOC_004949	METABOLISM_OF_LIPIDS_AND_LIPOPROTEINS	0.1292	1.6896	0.007	0.035	1
XLOC_004949	TRANSPORT_TO_THE_GOLGI_AND_SUBSEQUENT_MODIFICATION	0.2926	1.682	0.0225	0.0364	1
XLOC_004949	TELOMERE_MAINTENANCE	0.2046	1.663	0.0224	0.0404	1
XLOC_004949	DOWNREGULATION_OF_TGF_BETA_RECEPTOR_SIGNALING	0.3489	1.6602	0.0371	0.0409	1
XLOC_004949	SIGNALING_BY_CONSTITUTIVELY_ACTIVE_EGFR	0.3712	1.6503	0.0281	0.0431	1
XLOC_004949	NOD1_2_SIGNALING_PATHWAY	0.3205	1.6412	0.0279	0.0452	1
XLOC_004949	YAP1_AND_WWTR1_TAZ_STIMULATED_GENE_EXPRESSION	0.3098	1.6381	0.0372	0.0458	1
XLOC_004949	NUCLEOTIDE_BINDING_DOMAIN_LEUCINE_RICH_REPEAT_CONTAINING_RECEPTOR_NLR_SIGNALING_PATHWAYS	0.2609	1.636	0.0341	0.0463	1
XLOC_004949	SULFUR_AMINO_ACID_METABOLISM	0.3226	1.6195	0.0373	0.0505	1
XLOC_004949	TRAF6_MEDIATED_NFKB_ACTIVATION	0.3318	1.6067	0.0458	0.054	1
XLOC_004949	PI3K_EVENTS_IN_ERBB4_SIGNALING	0.2545	1.5931	0.0455	0.0578	1
XLOC_004949	INSULIN_RECEPTOR_SIGNALLING_CASCADE	0.1915	1.5817	0.0516	0.0612	1
XLOC_004949	BMAL1_CLOCK_NPAS2_ACTIVATES_CIRCADIAN_EXPRESSION	0.2592	1.5705	0.0487	0.0649	1
XLOC_004949	REGULATION_OF_HYPOXIA_INDUCIBLE_FACTOR_HIF_BY_OXYGEN	0.3193	1.5621	0.047	0.0675	1
XLOC_004949	CD28_CO_STIMULATION	0.2743	1.5554	0.047	0.0696	1
XLOC_004949	PI3K_EVENTS_IN_ERBB2_SIGNALING	0.2385	1.5492	0.0475	0.0715	1
XLOC_004949	LYSOSOME_VESICLE_BIOGENESIS	0.3149	1.5472	0.0529	0.0719	1
XLOC_004949	SIGNALING_BY_PDGF	0.1644	1.546	0.0514	0.0721	1
XLOC_004949	AMINO_ACID_SYNTHESIS_AND_INTERCONVERSION_TRANSAMINATION	0.3506	1.543	0.0458	0.0729	1
XLOC_004949	SYNTHESIS_AND_INTERCONVERSION_OF_NUCLEOTIDE_DI_AND_TRIPHOSPHATES	0.3428	1.5285	0.0505	0.0783	1
XLOC_004949	OPIOID_SIGNALLING	0.1894	1.5215	0.0611	0.0808	1
XLOC_004949	FORMATION_OF_TUBULIN_FOLDING_INTERMEDIATES_BY_CCT_TRIC	0.3519	1.5187	0.0651	0.0816	1
XLOC_004949	NRAGE_SIGNALS_DEATH_THROUGH_JNK	0.2311	1.5183	0.0649	0.0814	1
XLOC_004949	DOWNSTREAM_SIGNALING_OF_ACTIVATED_FGFR	0.1712	1.5077	0.0624	0.0854	1
XLOC_004949	CYTOKINE_SIGNALING_IN_IMMUNE_SYSTEM	0.1317	1.5	0.0511	0.0886	1
XLOC_004949	SIGNALING_BY_ROBO_RECEPTOR	0.2652	1.4841	0.0777	0.0956	1
XLOC_004949	ENERGY_DEPENDENT_REGULATION_OF_MTOR_BY_LKB1_AMPK	0.3289	1.4823	0.0757	0.096	1
XLOC_004949	PROTEOLYTIC_CLEAVAGE_OF_SNARE_COMPLEX_PROTEINS	0.3286	1.4793	0.0759	0.0971	1
XLOC_004949	IL1_SIGNALING	0.249	1.4743	0.0851	0.099	1
XLOC_004949	DARPP_32_EVENTS	0.3135	1.4687	0.0755	0.1014	1
XLOC_004949	INSULIN_SYNTHESIS_AND_PROCESSING	0.3041	1.4569	0.0772	0.1068	1
XLOC_004949	SIGNAL_TRANSDUCTION_BY_L1	0.2418	1.432	0.0901	0.1199	1
XLOC_004949	KINESINS	0.2769	1.4292	0.1113	0.121	1
XLOC_004949	RNA_POL_I_RNA_POL_III_AND_MITOCHONDRIAL_TRANSCRIPTION	0.1547	1.4216	0.1055	0.1248	1
XLOC_004949	SEMA4D_INDUCED_CELL_MIGRATION_AND_GROWTH_CONE_COLLAPSE	0.2688	1.4213	0.1055	0.1245	1
XLOC_004949	AXON_GUIDANCE	0.1257	1.4064	0.0815	0.1326	1
XLOC_004949	SPHINGOLIPID_DE_NOVO_BIOSYNTHESIS	0.2589	1.3857	0.125	0.1449	1
XLOC_004949	CTLA4_INHIBITORY_SIGNALING	0.2911	1.375	0.1291	0.1515	1
XLOC_004949	TRIGLYCERIDE_BIOSYNTHESIS	0.2134	1.3584	0.1612	0.1621	1
XLOC_004949	CD28_DEPENDENT_PI3K_AKT_SIGNALING	0.2763	1.3384	0.145	0.1754	1
XLOC_004949	GLUCOSE_METABOLISM	0.1823	1.3367	0.1477	0.1754	1
XLOC_004949	SYNTHESIS_OF_PIPS_AT_THE_PLASMA_MEMBRANE	0.2397	1.3367	0.1452	0.1761	1
XLOC_004949	INTERFERON_SIGNALING	0.1368	1.3352	0.1346	0.1759	1
XLOC_004949	TAK1_ACTIVATES_NFKB_BY_PHOSPHORYLATION_AND_ACTIVATION_OF_IKKS_COMPLEX	0.273	1.3278	0.152	0.1808	1
XLOC_004949	SPHINGOLIPID_METABOLISM	0.1767	1.3259	0.1518	0.1817	1
XLOC_004949	GROWTH_HORMONE_RECEPTOR_SIGNALING	0.2649	1.3205	0.1461	0.1851	1
XLOC_004949	SIGNALING_BY_ILS	0.1476	1.3121	0.1408	0.1911	1
XLOC_004949	FATTY_ACYL_COA_BIOSYNTHESIS	0.28	1.3107	0.1614	0.1916	1
XLOC_004949	NEF_MEDIATES_DOWN_MODULATION_OF_CELL_SURFACE_RECEPTORS_BY_RECRUITING_THEM_TO_CLATHRIN_ADAPTERS	0.2691	1.3102	0.155	0.1913	1
XLOC_004949	INSULIN_RECEPTOR_RECYCLING	0.263	1.2945	0.1512	0.2031	1
XLOC_004949	L1CAM_INTERACTIONS	0.1526	1.2573	0.2051	0.2343	1
XLOC_004949	SYNTHESIS_OF_PC	0.2848	1.2571	0.1903	0.2337	1
XLOC_004949	GLYCEROPHOSPHOLIPID_BIOSYNTHESIS	0.1494	1.2434	0.2034	0.2456	1
XLOC_004949	PI3K_CASCADE	0.1617	1.2387	0.2347	0.249	1
XLOC_004949	TRANSFERRIN_ENDOCYTOSIS_AND_RECYCLING	0.2384	1.2377	0.2151	0.2491	1
XLOC_004949	ACTIVATION_OF_KAINATE_RECEPTORS_UPON_GLUTAMATE_BINDING	0.22	1.2282	0.2129	0.2569	1
XLOC_004949	THE_ROLE_OF_NEF_IN_HIV1_REPLICATION_AND_DISEASE_PATHOGENESIS	0.2273	1.2184	0.2252	0.2654	1
XLOC_004949	G_BETA_GAMMA_SIGNALLING_THROUGH_PLC_BETA	0.2597	1.2173	0.209	0.2655	1
XLOC_004949	SEMA4D_IN_SEMAPHORIN_SIGNALING	0.2159	1.2093	0.2268	0.2724	1
XLOC_004949	IRON_UPTAKE_AND_TRANSPORT	0.1966	1.1944	0.2397	0.2864	1
XLOC_004949	REGULATION_OF_SIGNALING_BY_CBL	0.2599	1.1919	0.2403	0.288	1
XLOC_004949	BOTULINUM_NEUROTOXICITY	0.2556	1.189	0.2448	0.2901	1
XLOC_004949	SIGNAL_AMPLIFICATION	0.2056	1.1873	0.2493	0.2909	1
XLOC_004949	APOPTOTIC_CLEAVAGE_OF_CELLULAR_PROTEINS	0.1895	1.1771	0.2759	0.3004	1
XLOC_004949	REGULATION_OF_KIT_SIGNALING	0.2674	1.175	0.2645	0.3016	1
XLOC_004949	DEVELOPMENTAL_BIOLOGY	0.0946	1.1725	0.2635	0.3031	1
XLOC_004949	GLUCONEOGENESIS	0.2043	1.1545	0.2968	0.3213	1
XLOC_004949	METABOLISM_OF_CARBOHYDRATES	0.1027	1.1344	0.3166	0.3427	1
XLOC_004949	N_GLYCAN_ANTENNAE_ELONGATION_IN_THE_MEDIAL_TRANS_GOLGI	0.2543	1.1293	0.3007	0.3473	1
XLOC_004949	G_PROTEIN_BETA_GAMMA_SIGNALLING	0.201	1.1225	0.336	0.354	1
XLOC_004949	SHC1_EVENTS_IN_ERBB4_SIGNALING	0.2306	1.1038	0.3343	0.3745	1
XLOC_004949	GLYCOSPHINGOLIPID_METABOLISM	0.1806	1.1006	0.3396	0.3771	1
XLOC_004949	GRB2_EVENTS_IN_ERBB2_SIGNALING	0.2235	1.0829	0.3599	0.3967	1
XLOC_004949	ADP_SIGNALLING_THROUGH_P2RY12	0.2203	1.0797	0.3676	0.3993	1
XLOC_004949	APOPTOTIC_EXECUTION_PHASE	0.1566	1.0787	0.3682	0.3992	1
XLOC_004949	ADP_SIGNALLING_THROUGH_P2RY1	0.2059	1.0677	0.3827	0.4111	1
XLOC_004949	FACTORS_INVOLVED_IN_MEGAKARYOCYTE_DEVELOPMENT_AND_PLATELET_PRODUCTION	0.111	1.0481	0.4066	0.4341	1
XLOC_004949	ANTIGEN_ACTIVATES_B_CELL_RECEPTOR_LEADING_TO_GENERATION_OF_SECOND_MESSENGERS	0.1842	1.024	0.4006	0.4634	1
XLOC_004949	G_PROTEIN_ACTIVATION	0.1863	1.0237	0.4247	0.4623	1
XLOC_004949	NEPHRIN_INTERACTIONS	0.2136	1.0174	0.4244	0.4684	1
XLOC_004949	ACTIVATED_AMPK_STIMULATES_FATTY_ACID_OXIDATION_IN_MUSCLE	0.2239	1.0151	0.4237	0.4698	1
XLOC_004949	G_BETA_GAMMA_SIGNALLING_THROUGH_PI3KGAMMA	0.1933	1.0131	0.4374	0.4708	1
XLOC_004949	PYRIMIDINE_METABOLISM	0.187	0.9918	0.4234	0.4967	1
XLOC_004949	COSTIMULATION_BY_THE_CD28_FAMILY	0.1335	0.9706	0.4916	0.5235	1
XLOC_004949	THROMBOXANE_SIGNALLING_THROUGH_TP_RECEPTOR	0.1916	0.9648	0.5078	0.5294	1
XLOC_004949	SIGNALING_BY_FGFR_MUTANTS	0.1507	0.9627	0.4935	0.5304	1
XLOC_004949	PROSTACYCLIN_SIGNALLING_THROUGH_PROSTACYCLIN_RECEPTOR	0.2066	0.9625	0.4827	0.5289	1
XLOC_004949	MYOGENESIS	0.1801	0.9572	0.5049	0.5344	1
XLOC_004949	KERATAN_SULFATE_KERATIN_METABOLISM	0.1735	0.9565	0.4902	0.5337	1
XLOC_004949	KERATAN_SULFATE_BIOSYNTHESIS	0.1735	0.9455	0.5238	0.5468	1
XLOC_004949	SIGNALING_BY_FGFR1_MUTANTS	0.1732	0.9404	0.5156	0.5519	1
XLOC_004949	PI_3K_CASCADE	0.1331	0.9383	0.5377	0.5529	1
XLOC_004949	INFLAMMASOMES	0.2175	0.936	0.5253	0.5543	1
XLOC_004949	TIE2_SIGNALING	0.2055	0.9084	0.5549	0.5893	1
XLOC_004949	NETRIN1_SIGNALING	0.1351	0.8538	0.6468	0.6597	1
XLOC_004949	BASIGIN_INTERACTIONS	0.1673	0.8535	0.6262	0.658	1
XLOC_004949	THROMBIN_SIGNALLING_THROUGH_PROTEINASE_ACTIVATED_RECEPTORS_PARS	0.1323	0.7823	0.7377	0.7489	1
XLOC_004949	GLUTATHIONE_CONJUGATION	0.1565	0.7786	0.7479	0.7512	1
XLOC_004949	IL_2_SIGNALING	0.1231	0.7722	0.7254	0.7568	1
XLOC_004949	GLYCOLYSIS	0.1451	0.7622	0.7524	0.7667	1
XLOC_004949	TRAF6_MEDIATED_IRF7_ACTIVATION	0.1248	0.6918	0.8135	0.8452	1
XLOC_004949	TCR_SIGNALING	0.102	0.686	0.8376	0.8487	1
XLOC_004949	NUCLEAR_SIGNALING_BY_ERBB4	0.0794	0.4692	0.9886	0.9881	1
XLOC_004949	ABCA_TRANSPORTERS_IN_LIPID_HOMEOSTASIS	-0.1303	-0.6501	0.8985	0.9194	1
XLOC_004949	NEGATIVE_REGULATION_OF_FGFR_SIGNALING	-0.0989	-0.7459	0.7851	0.8171	1
XLOC_004949	SIGNALING_BY_NODAL	-0.1601	-0.7873	0.7396	0.7622	1
XLOC_004949	DOWNSTREAM_TCR_SIGNALING	-0.1174	-0.8027	0.7364	0.7437	1
XLOC_004949	SYNTHESIS_OF_PA	-0.1241	-0.8413	0.6798	0.6888	1
XLOC_004949	TRANSPORT_OF_VITAMINS_NUCLEOSIDES_AND_RELATED_MOLECULES	-0.1217	-0.8441	0.6598	0.6891	1
XLOC_004949	CREB_PHOSPHORYLATION_THROUGH_THE_ACTIVATION_OF_RAS	-0.1353	-0.866	0.6513	0.6586	1
XLOC_004949	LATENT_INFECTION_OF_HOMO_SAPIENS_WITH_MYCOBACTERIUM_TUBERCULOSIS	-0.1285	-0.8757	0.6488	0.6472	1
XLOC_004949	FRS2_MEDIATED_CASCADE	-0.1267	-0.9217	0.5415	0.5784	1
XLOC_004949	RIP_MEDIATED_NFKB_ACTIVATION_VIA_DAI	-0.1825	-0.9674	0.4902	0.5113	1
XLOC_004949	SYNTHESIS_SECRETION_AND_INACTIVATION_OF_GLP1	-0.1951	-0.9805	0.4702	0.4954	1
XLOC_004949	INTEGRIN_ALPHAIIB_BETA3_SIGNALING	-0.1607	-0.9839	0.4654	0.4934	1
XLOC_004949	IL_3_5_AND_GM_CSF_SIGNALING	-0.1164	-0.9879	0.4819	0.4909	1
XLOC_004949	ZINC_TRANSPORTERS	-0.2015	-0.9973	0.4398	0.4806	1
XLOC_004949	SIGNALING_BY_BMP	-0.1896	-1.0895	0.3466	0.3586	1
XLOC_004949	POST_NMDA_RECEPTOR_ACTIVATION_EVENTS	-0.1623	-1.1368	0.2664	0.3055	1
XLOC_004949	CA_DEPENDENT_EVENTS	-0.1896	-1.1747	0.2245	0.2674	1
XLOC_004949	ACYL_CHAIN_REMODELLING_OF_PC	-0.2014	-1.1868	0.25	0.2569	1
XLOC_004949	PTM_GAMMA_CARBOXYLATION_HYPUSINE_FORMATION_AND_ARYLSULFATASE_ACTIVATION	-0.1849	-1.2233	0.2302	0.2248	1
XLOC_004949	IL_RECEPTOR_SHC_SIGNALING	-0.1883	-1.2331	0.1861	0.2184	1
XLOC_004949	INCRETIN_SYNTHESIS_SECRETION_AND_INACTIVATION	-0.2216	-1.2511	0.18	0.2045	1
XLOC_004949	PHASE_II_CONJUGATION	-0.1348	-1.2637	0.173	0.1959	1
XLOC_004949	SYNTHESIS_OF_BILE_ACIDS_AND_BILE_SALTS_VIA_7ALPHA_HYDROXYCHOLESTEROL	-0.2641	-1.2656	0.1731	0.1959	1
XLOC_004949	PLATELET_AGGREGATION_PLUG_FORMATION	-0.179	-1.2701	0.1773	0.1937	1
XLOC_004949	INHIBITION_OF_INSULIN_SECRETION_BY_ADRENALINE_NORADRENALINE	-0.2068	-1.2867	0.1333	0.1824	1
XLOC_004949	NUCLEOTIDE_LIKE_PURINERGIC_RECEPTORS	-0.2714	-1.289	0.1568	0.1822	1
XLOC_004949	REGULATION_OF_IFNA_SIGNALING	-0.2255	-1.3021	0.1282	0.1738	1
XLOC_004949	METAL_ION_SLC_TRANSPORTERS	-0.2254	-1.3279	0.1053	0.1577	1
XLOC_004949	GABA_SYNTHESIS_RELEASE_REUPTAKE_AND_DEGRADATION	-0.2514	-1.328	0.1318	0.1589	1
XLOC_004949	ACYL_CHAIN_REMODELLING_OF_PE	-0.2256	-1.3309	0.1232	0.1584	1
XLOC_004949	ACTIVATION_OF_NMDA_RECEPTOR_UPON_GLUTAMATE_BINDING_AND_POSTSYNAPTIC_EVENTS	-0.1797	-1.361	0.1075	0.141	1
XLOC_004949	NCAM_SIGNALING_FOR_NEURITE_OUT_GROWTH	-0.128	-1.3639	0.0699	0.1401	1
XLOC_004949	TRAFFICKING_OF_AMPA_RECEPTORS	-0.21	-1.3723	0.1139	0.1358	1
XLOC_004949	DAG_AND_IP3_SIGNALING	-0.2012	-1.385	0.1062	0.1296	1
XLOC_004949	ACYL_CHAIN_REMODELLING_OF_PG	-0.2711	-1.4235	0.0878	0.1113	1
XLOC_004949	ACYL_CHAIN_REMODELLING_OF_PS	-0.3019	-1.48	0.0782	0.0868	0.999
XLOC_004949	GPVI_MEDIATED_ACTIVATION_CASCADE	-0.213	-1.4833	0.072	0.0862	0.999
XLOC_004949	GLUCAGON_SIGNALING_IN_METABOLIC_REGULATION	-0.2095	-1.4838	0.0783	0.0867	0.999
XLOC_004949	PKA_MEDIATED_PHOSPHORYLATION_OF_CREB	-0.292	-1.4852	0.0602	0.0869	0.999
XLOC_004949	AMINO_ACID_TRANSPORT_ACROSS_THE_PLASMA_MEMBRANE	-0.2166	-1.498	0.0694	0.0821	0.999
XLOC_004949	INNATE_IMMUNE_SYSTEM	-0.0754	-1.5051	0.0455	0.08	0.998
XLOC_004949	EFFECTS_OF_PIP2_HYDROLYSIS	-0.2572	-1.5096	0.0662	0.079	0.998
XLOC_004949	RAS_ACTIVATION_UOPN_CA2_INFUX_THROUGH_NMDA_RECEPTOR	-0.3088	-1.5179	0.061	0.077	0.998
XLOC_004949	ABC_FAMILY_PROTEINS_MEDIATED_TRANSPORT	-0.2144	-1.5196	0.0538	0.077	0.998
XLOC_004949	REGULATION_OF_WATER_BALANCE_BY_RENAL_AQUAPORINS	-0.189	-1.5389	0.0421	0.0716	0.997
XLOC_004949	SHC_MEDIATED_CASCADE	-0.2379	-1.564	0.0514	0.0638	0.996
XLOC_004949	PLATELET_CALCIUM_HOMEOSTASIS	-0.3085	-1.5712	0.0657	0.0621	0.996
XLOC_004949	INTERFERON_GAMMA_SIGNALING	-0.1876	-1.623	0.0267	0.0491	0.979
XLOC_004949	HS_GAG_DEGRADATION	-0.3002	-1.6278	0.0406	0.0483	0.977
XLOC_004949	GLUTAMATE_NEUROTRANSMITTER_RELEASE_CYCLE	-0.3398	-1.6355	0.0403	0.0465	0.97
XLOC_004949	INTERFERON_ALPHA_BETA_SIGNALING	-0.1725	-1.6369	0.0182	0.0467	0.97
XLOC_004949	SYNTHESIS_OF_BILE_ACIDS_AND_BILE_SALTS	-0.2989	-1.6628	0.0389	0.0414	0.953
XLOC_004949	CHONDROITIN_SULFATE_BIOSYNTHESIS	-0.3267	-1.7511	0.0136	0.0263	0.837
XLOC_004949	CHYLOMICRON_MEDIATED_LIPID_TRANSPORT	-0.3546	-1.7552	0.02	0.0261	0.827
XLOC_004949	PLC_BETA_MEDIATED_EVENTS	-0.2198	-1.7633	0.0185	0.0253	0.819
XLOC_004949	SEMAPHORIN_INTERACTIONS	-0.1779	-1.7775	0.007	0.0235	0.795
XLOC_004949	GLUCAGON_TYPE_LIGAND_RECEPTORS	-0.253	-1.8056	0.0085	0.0205	0.743
XLOC_004949	TIGHT_JUNCTION_INTERACTIONS	-0.288	-1.818	0.0235	0.0194	0.714
XLOC_004949	G_ALPHA_Z_SIGNALLING_EVENTS	-0.2173	-1.8222	0	0.0191	0.706
XLOC_004949	AQUAPORIN_MEDIATED_TRANSPORT	-0.2082	-1.8316	0.0102	0.0184	0.687
XLOC_004949	INHIBITION_OF_VOLTAGE_GATED_CA2_CHANNELS_VIA_GBETA_GAMMA_SUBUNITS	-0.3009	-1.8362	0.011	0.018	0.677
XLOC_004949	REGULATION_OF_INSULIN_SECRETION_BY_GLUCAGON_LIKE_PEPTIDE1	-0.2306	-1.8603	0.0048	0.0159	0.629
XLOC_004949	TERMINATION_OF_O_GLYCAN_BIOSYNTHESIS	-0.3381	-1.8616	0.0062	0.0159	0.627
XLOC_004949	GENERATION_OF_SECOND_MESSENGER_MOLECULES	-0.3106	-1.8669	0.0141	0.0157	0.618
XLOC_004949	REGULATION_OF_GENE_EXPRESSION_IN_BETA_CELLS	-0.355	-1.881	0.0029	0.0146	0.587
XLOC_004949	NUCLEAR_RECEPTOR_TRANSCRIPTION_PATHWAY	-0.2176	-1.8832	0.0051	0.0144	0.579
XLOC_004949	O_LINKED_GLYCOSYLATION_OF_MUCINS	-0.2064	-1.9063	0.017	0.0127	0.534
XLOC_004949	SLC_MEDIATED_TRANSMEMBRANE_TRANSPORT	-0.1023	-1.9171	0	0.0121	0.505
XLOC_004949	SMOOTH_MUSCLE_CONTRACTION	-0.3319	-1.9205	0.0066	0.012	0.499
XLOC_004949	LIPOPROTEIN_METABOLISM	-0.297	-1.9442	0.0041	0.0108	0.464
XLOC_004949	CELL_SURFACE_INTERACTIONS_AT_THE_VASCULAR_WALL	-0.1738	-1.9795	0	0.0088	0.394
XLOC_004949	STEROID_HORMONES	-0.2926	-1.9961	0	0.0081	0.361
XLOC_004949	INTERACTION_BETWEEN_L1_AND_ANKYRINS	-0.3647	-2.0358	0	0.0063	0.292
XLOC_004949	GABA_B_RECEPTOR_ACTIVATION	-0.2629	-2.057	0	0.0058	0.265
XLOC_004949	ION_TRANSPORT_BY_P_TYPE_ATPASES	-0.2799	-2.0599	0.0047	0.0057	0.261
XLOC_004949	AMINE_DERIVED_HORMONES	-0.4166	-2.061	0.0031	0.0058	0.261
XLOC_004949	CGMP_EFFECTS	-0.3859	-2.1152	0.0034	0.0041	0.193
XLOC_004949	PLATELET_HOMEOSTASIS	-0.195	-2.1338	0	0.0036	0.17
XLOC_004949	INTRINSIC_PATHWAY	-0.424	-2.1445	0	0.0035	0.161
XLOC_004949	INTEGRATION_OF_ENERGY_METABOLISM	-0.1584	-2.147	0	0.0035	0.161
XLOC_004949	HS_GAG_BIOSYNTHESIS	-0.3188	-2.1643	0.008	0.0031	0.143
XLOC_004949	METABOLISM_OF_STEROID_HORMONES_AND_VITAMINS_A_AND_D	-0.2891	-2.1863	0	0.0028	0.13
XLOC_004949	ENDOGENOUS_STEROLS	-0.4585	-2.1943	0.0033	0.0028	0.127
XLOC_004949	NITRIC_OXIDE_STIMULATES_GUANYLATE_CYCLASE	-0.357	-2.221	0	0.0023	0.105
XLOC_004949	GAP_JUNCTION_TRAFFICKING	-0.3455	-2.2387	0	0.002	0.089
XLOC_004949	LIPID_DIGESTION_MOBILIZATION_AND_TRANSPORT	-0.2777	-2.2504	0	0.0019	0.082
XLOC_004949	ADHERENS_JUNCTIONS_INTERACTIONS	-0.3649	-2.2602	0	0.0018	0.078
XLOC_004949	NEUROTRANSMITTER_RELEASE_CYCLE	-0.3137	-2.2916	0	0.0015	0.063
XLOC_004949	REGULATION_OF_BETA_CELL_DEVELOPMENT	-0.3387	-2.3005	0	0.0015	0.062
XLOC_004949	A_TETRASACCHARIDE_LINKER_SEQUENCE_IS_REQUIRED_FOR_GAG_SYNTHESIS	-0.3783	-2.3302	0.0034	0.0013	0.053
XLOC_004949	INWARDLY_RECTIFYING_K_CHANNELS	-0.3352	-2.3382	0	0.0012	0.051
XLOC_004949	BILE_ACID_AND_BILE_SALT_METABOLISM	-0.3501	-2.3503	0.004	0.0011	0.045
XLOC_004949	HEPARAN_SULFATE_HEPARIN_HS_GAG_METABOLISM	-0.2779	-2.3521	0	0.0011	0.044
XLOC_004949	PHOSPHOLIPASE_C_MEDIATED_CASCADE	-0.2679	-2.4311	0	0.0007	0.029
XLOC_004949	NA_CL_DEPENDENT_NEUROTRANSMITTER_TRANSPORTERS	-0.4669	-2.4431	0	0.0007	0.028
XLOC_004949	ACYL_CHAIN_REMODELLING_OF_PI	-0.4994	-2.4644	0	0.0006	0.025
XLOC_004949	CHONDROITIN_SULFATE_DERMATAN_SULFATE_METABOLISM	-0.2978	-2.5272	0	0.0003	0.013
XLOC_004949	LIGAND_GATED_ION_CHANNEL_TRANSPORT	-0.4696	-2.5364	0	0.0003	0.012
XLOC_004949	ACTIVATED_POINT_MUTANTS_OF_FGFR2	-0.4901	-2.5365	0	0.0003	0.012
XLOC_004949	REGULATION_OF_INSULIN_SECRETION	-0.2031	-2.5454	0	0.0003	0.011
XLOC_004949	AMINO_ACID_AND_OLIGOPEPTIDE_SLC_TRANSPORTERS	-0.2941	-2.5694	0	0.0003	0.01
XLOC_004949	GABA_RECEPTOR_ACTIVATION	-0.277	-2.5703	0	0.0003	0.01
XLOC_004949	RESPONSE_TO_ELEVATED_PLATELET_CYTOSOLIC_CA2_	-0.2407	-2.6795	0	0.0001	0.002
XLOC_004949	FGFR_LIGAND_BINDING_AND_ACTIVATION	-0.4357	-2.6863	0	0.0001	0.002
XLOC_004949	DEPOSITION_OF_NEW_CENPA_CONTAINING_NUCLEOSOMES_AT_THE_CENTROMERE	-0.2953	-2.7453	0	0.0001	0.002
XLOC_004949	ION_CHANNEL_TRANSPORT	-0.291	-2.7597	0	0.0001	0.002
XLOC_004949	GLYCOSAMINOGLYCAN_METABOLISM	-0.2109	-2.7744	0	0.0001	0.002
XLOC_004949	PLATELET_ACTIVATION_SIGNALING_AND_AGGREGATION	-0.1493	-2.778	0	0	0.001
XLOC_004949	AMINE_COMPOUND_SLC_TRANSPORTERS	-0.4214	-2.8337	0	0	0.001
XLOC_004949	CELL_CELL_JUNCTION_ORGANIZATION	-0.3082	-2.8608	0	0	0.001
XLOC_004949	TRANSPORT_OF_GLUCOSE_AND_OTHER_SUGARS_BILE_SALTS_AND_ORGANIC_ACIDS_METAL_IONS_AND_AMINE_COMPOUNDS	-0.2431	-2.8727	0	0	0.001
XLOC_004949	GAP_JUNCTION_ASSEMBLY	-0.5522	-2.894	0	0	0.001
XLOC_004949	NEUROTRANSMITTER_RECEPTOR_BINDING_AND_DOWNSTREAM_TRANSMISSION_IN_THE_POSTSYNAPTIC_CELL	-0.2092	-2.9276	0	0	0.001
XLOC_004949	MEIOSIS	-0.2294	-2.9328	0	0	0.001
XLOC_004949	TRANSPORT_OF_INORGANIC_CATIONS_ANIONS_AND_AMINO_ACIDS_OLIGOPEPTIDES	-0.2436	-2.9399	0	0	0.001
XLOC_004949	MEIOTIC_SYNAPSIS	-0.2782	-2.9943	0	0	0.001
XLOC_004949	HEMOSTASIS	-0.1126	-3.0408	0	0	0.001
XLOC_004949	MUSCLE_CONTRACTION	-0.369	-3.077	0	0	0.001
XLOC_004949	VOLTAGE_GATED_POTASSIUM_CHANNELS	-0.3735	-3.1249	0	0	0
XLOC_004949	CELL_CELL_COMMUNICATION	-0.229	-3.1285	0	0	0
XLOC_004949	FORMATION_OF_FIBRIN_CLOT_CLOTTING_CASCADE	-0.4569	-3.1298	0	0	0
XLOC_004949	REGULATION_OF_INSULIN_LIKE_GROWTH_FACTOR_IGF_ACTIVITY_BY_INSULIN_LIKE_GROWTH_FACTOR_BINDING_PROTEINS_IGFBPS	-0.6296	-3.1447	0	0	0
XLOC_004949	COMPLEMENT_CASCADE	-0.5211	-3.1788	0	0	0
XLOC_004949	DEGRADATION_OF_THE_EXTRACELLULAR_MATRIX	-0.5095	-3.2594	0	0	0
XLOC_004949	BIOLOGICAL_OXIDATIONS	-0.2316	-3.2871	0	0	0
XLOC_004949	INTEGRIN_CELL_SURFACE_INTERACTIONS	-0.2985	-3.3119	0	0	0
XLOC_004949	CELL_JUNCTION_ORGANIZATION	-0.3212	-3.3257	0	0	0
XLOC_004949	NCAM1_INTERACTIONS	-0.4317	-3.5128	0	0	0
XLOC_004949	RNA_POL_I_TRANSCRIPTION	-0.3199	-3.5426	0	0	0
XLOC_004949	STRIATED_MUSCLE_CONTRACTION	-0.5319	-3.5582	0	0	0
XLOC_004949	IMMUNOREGULATORY_INTERACTIONS_BETWEEN_A_LYMPHOID_AND_A_NON_LYMPHOID_CELL	-0.3978	-3.5947	0	0	0
XLOC_004949	COLLAGEN_FORMATION	-0.4078	-3.7858	0	0	0
XLOC_004949	MEIOTIC_RECOMBINATION	-0.3505	-3.8209	0	0	0
XLOC_004949	GASTRIN_CREB_SIGNALLING_PATHWAY_VIA_PKC_AND_MAPK	-0.2377	-3.9777	0	0	0
XLOC_004949	TRANSMISSION_ACROSS_CHEMICAL_SYNAPSES	-0.2316	-3.9817	0	0	0
XLOC_004949	PACKAGING_OF_TELOMERE_ENDS	-0.4721	-3.9877	0	0	0
XLOC_004949	CLASS_B_2_SECRETIN_FAMILY_RECEPTORS	-0.3372	-3.9976	0	0	0
XLOC_004949	TRANSMEMBRANE_TRANSPORT_OF_SMALL_MOLECULES	-0.1285	-4.0351	0	0	0
XLOC_004949	CYTOCHROME_P450_ARRANGED_BY_SUBSTRATE_TYPE	-0.4743	-4.0874	0	0	0
XLOC_004949	POTASSIUM_CHANNELS	-0.3368	-4.2603	0	0	0
XLOC_004949	PHASE1_FUNCTIONALIZATION_OF_COMPOUNDS	-0.4295	-4.4749	0	0	0
XLOC_004949	G_ALPHA_S_SIGNALLING_EVENTS	-0.3339	-4.5778	0	0	0
XLOC_004949	CHEMOKINE_RECEPTORS_BIND_CHEMOKINES	-0.5124	-4.6012	0	0	0
XLOC_004949	NEURONAL_SYSTEM	-0.2281	-4.6879	0	0	0
XLOC_004949	AMINE_LIGAND_BINDING_RECEPTORS	-0.6096	-4.744	0	0	0
XLOC_004949	EXTRACELLULAR_MATRIX_ORGANIZATION	-0.4001	-4.8039	0	0	0
XLOC_004949	G_ALPHA_Q_SIGNALLING_EVENTS	-0.3157	-5.2215	0	0	0
XLOC_004949	RNA_POL_I_PROMOTER_OPENING	-0.6007	-5.5072	0	0	0
XLOC_004949	BETA_DEFENSINS	-0.8075	-5.7081	0	0	0
XLOC_004949	AMYLOIDS	-0.5407	-5.8042	0	0	0
XLOC_004949	G_ALPHA_I_SIGNALLING_EVENTS	-0.3529	-6.0524	0	0	0
XLOC_004949	DEFENSINS	-0.7916	-6.0791	0	0	0
XLOC_004949	PEPTIDE_LIGAND_BINDING_RECEPTORS	-0.4917	-8.2496	0	0	0
XLOC_004949	CLASS_A1_RHODOPSIN_LIKE_RECEPTORS	-0.4586	-9.6405	0	0	0
XLOC_004949	GPCR_LIGAND_BINDING	-0.418	-10.1847	0	0	0
XLOC_004949	OLFACTORY_SIGNALING_PATHWAY	-0.6911	-15.1686	0	0	0

## Sheet: lincRNA-9
LincRNA	Pathway	Enrichment Score (ES)	Normalized Enrichment Score (NES)	Nominal p value (NP)	False discovery rate (FDR)	FamilyWise-Error Rate (FWER)
XLOC_010198	METABOLISM_OF_RNA	0.5318	6.3927	0	0	0
XLOC_010198	METABOLISM_OF_MRNA	0.5456	6.13	0	0	0
XLOC_010198	TRANSLATION	0.5918	5.9902	0	0	0
XLOC_010198	SRP_DEPENDENT_COTRANSLATIONAL_PROTEIN_TARGETING_TO_MEMBRANE	0.6147	5.7334	0	0	0
XLOC_010198	CELL_CYCLE_MITOTIC	0.4352	5.6225	0	0	0
XLOC_010198	3_UTR_MEDIATED_TRANSLATIONAL_REGULATION	0.6075	5.5726	0	0	0
XLOC_010198	NONSENSE_MEDIATED_DECAY_ENHANCED_BY_THE_EXON_JUNCTION_COMPLEX	0.5962	5.5057	0	0	0
XLOC_010198	INFLUENZA_VIRAL_RNA_TRANSCRIPTION_AND_REPLICATION	0.6083	5.4925	0	0	0
XLOC_010198	MRNA_PROCESSING	0.5288	5.3771	0	0	0
XLOC_010198	PROCESSING_OF_CAPPED_INTRON_CONTAINING_PRE_MRNA	0.5524	5.3711	0	0	0
XLOC_010198	DNA_REPLICATION	0.4828	5.3309	0	0	0
XLOC_010198	MITOTIC_M_M_G1_PHASES	0.4991	5.308	0	0	0
XLOC_010198	METABOLISM_OF_PROTEINS	0.3936	5.3029	0	0	0
XLOC_010198	MRNA_SPLICING	0.5969	5.2563	0	0	0
XLOC_010198	INFLUENZA_LIFE_CYCLE	0.5186	5.1635	0	0	0
XLOC_010198	PEPTIDE_CHAIN_ELONGATION	0.6123	5.1196	0	0	0
XLOC_010198	REGULATION_OF_MITOTIC_CELL_CYCLE	0.6199	5.0839	0	0	0
XLOC_010198	HIV_INFECTION	0.4477	5.0335	0	0	0
XLOC_010198	APC_C_CDH1_MEDIATED_DEGRADATION_OF_CDC20_AND_OTHER_APC_C_CDH1_TARGETED_PROTEINS_IN_LATE_MITOSIS_EARLY_G1	0.6541	4.9762	0	0	0
XLOC_010198	APC_C_CDC20_MEDIATED_DEGRADATION_OF_MITOTIC_PROTEINS	0.6529	4.9524	0	0	0
XLOC_010198	CELL_CYCLE_CHECKPOINTS	0.5234	4.7765	0	0	0
XLOC_010198	AUTODEGRADATION_OF_CDH1_BY_CDH1_APC_C	0.6589	4.7363	0	0	0
XLOC_010198	HIV_LIFE_CYCLE	0.4938	4.71	0	0	0
XLOC_010198	LATE_PHASE_OF_HIV_LIFE_CYCLE	0.512	4.6584	0	0	0
XLOC_010198	CELL_CYCLE	0.3519	4.6221	0	0	0
XLOC_010198	RNA_POL_II_TRANSCRIPTION	0.5202	4.6134	0	0	0
XLOC_010198	SCFSKP2_MEDIATED_DEGRADATION_OF_P27_P21	0.631	4.491	0	0	0
XLOC_010198	ANTIGEN_PROCESSING_UBIQUITINATION_PROTEASOME_DEGRADATION	0.3949	4.4887	0	0	0
XLOC_010198	S_PHASE	0.4868	4.4478	0	0	0
XLOC_010198	CLASS_I_MHC_MEDIATED_ANTIGEN_PROCESSING_PRESENTATION	0.373	4.4059	0	0	0
XLOC_010198	REGULATION_OF_MRNA_STABILITY_BY_PROTEINS_THAT_BIND_AU_RICH_ELEMENTS	0.5269	4.3983	0	0	0
XLOC_010198	G1_S_TRANSITION	0.488	4.3868	0	0	0
XLOC_010198	DESTABILIZATION_OF_MRNA_BY_AUF1_HNRNP_D0	0.6219	4.3823	0	0	0
XLOC_010198	DNA_REPAIR	0.474	4.3651	0	0	0
XLOC_010198	ACTIVATION_OF_THE_MRNA_UPON_BINDING_OF_THE_CAP_BINDING_COMPLEX_AND_EIFS_AND_SUBSEQUENT_BINDING_TO_43S	0.6026	4.3242	0	0	0
XLOC_010198	CYCLIN_E_ASSOCIATED_EVENTS_DURING_G1_S_TRANSITION_	0.5725	4.3016	0	0	0
XLOC_010198	MITOTIC_PROMETAPHASE	0.493	4.271	0	0	0
XLOC_010198	SYNTHESIS_OF_DNA	0.5004	4.2659	0	0	0
XLOC_010198	SCF_BETA_TRCP_MEDIATED_DEGRADATION_OF_EMI1	0.6276	4.2647	0	0	0
XLOC_010198	MITOTIC_G1_G1_S_PHASES	0.4414	4.2463	0	0	0
XLOC_010198	CDK_MEDIATED_PHOSPHORYLATION_AND_REMOVAL_OF_CDC6	0.6425	4.2381	0	0	0
XLOC_010198	ACTIVATION_OF_NF_KAPPAB_IN_B_CELLS	0.5488	4.207	0	0	0
XLOC_010198	ER_PHAGOSOME_PATHWAY	0.5949	4.1957	0	0	0
XLOC_010198	VIF_MEDIATED_DEGRADATION_OF_APOBEC3G	0.613	4.1602	0	0	0
XLOC_010198	FORMATION_OF_THE_TERNARY_COMPLEX_AND_SUBSEQUENTLY_THE_43S_COMPLEX	0.6084	4.1466	0	0	0
XLOC_010198	HOST_INTERACTIONS_OF_HIV_FACTORS	0.4262	4.1193	0	0	0
XLOC_010198	P53_DEPENDENT_G1_DNA_DAMAGE_RESPONSE	0.5713	4.0607	0	0	0
XLOC_010198	ASSEMBLY_OF_THE_PRE_REPLICATIVE_COMPLEX	0.5586	4.0581	0	0	0
XLOC_010198	ORC1_REMOVAL_FROM_CHROMATIN	0.5497	4.0483	0	0	0
XLOC_010198	M_G1_TRANSITION	0.5035	4.0406	0	0	0
XLOC_010198	REGULATION_OF_ORNITHINE_DECARBOXYLASE_ODC	0.5938	4.0362	0	0	0
XLOC_010198	RNA_POL_II_PRE_TRANSCRIPTION_EVENTS	0.5312	4.0359	0	0	0
XLOC_010198	REGULATION_OF_APOPTOSIS	0.5584	4.0131	0	0	0
XLOC_010198	AUTODEGRADATION_OF_THE_E3_UBIQUITIN_LIGASE_COP1	0.6023	3.9956	0	0	0
XLOC_010198	CDT1_ASSOCIATION_WITH_THE_CDC6_ORC_ORIGIN_COMPLEX	0.5791	3.9629	0	0	0
XLOC_010198	P53_INDEPENDENT_G1_S_DNA_DAMAGE_CHECKPOINT	0.5869	3.9584	0	0	0
XLOC_010198	NUCLEOTIDE_EXCISION_REPAIR	0.5666	3.8895	0	0	0
XLOC_010198	DOWNSTREAM_SIGNALING_EVENTS_OF_B_CELL_RECEPTOR_BCR	0.4348	3.8303	0	0	0
XLOC_010198	SIGNALING_BY_WNT	0.519	3.8113	0	0	0
XLOC_010198	MRNA_SPLICING_MINOR_PATHWAY	0.6038	3.7955	0	0	0
XLOC_010198	TCA_CYCLE_AND_RESPIRATORY_ELECTRON_TRANSPORT	0.3923	3.7896	0	0	0
XLOC_010198	CROSS_PRESENTATION_OF_SOLUBLE_EXOGENOUS_ANTIGENS_ENDOSOMES	0.5765	3.7726	0	0	0
XLOC_010198	GENERIC_TRANSCRIPTION_PATHWAY	0.2869	3.7394	0	0	0
XLOC_010198	FORMATION_OF_RNA_POL_II_ELONGATION_COMPLEX_	0.5674	3.7363	0	0	0
XLOC_010198	TRANSCRIPTION_COUPLED_NER_TC_NER	0.5683	3.7362	0	0	0
XLOC_010198	ASPARAGINE_N_LINKED_GLYCOSYLATION	0.4427	3.7006	0	0	0
XLOC_010198	ANTIGEN_PROCESSING_CROSS_PRESENTATION	0.4763	3.6949	0	0	0
XLOC_010198	FORMATION_OF_THE_HIV1_EARLY_ELONGATION_COMPLEX	0.6036	3.6056	0	0	0
XLOC_010198	RESPIRATORY_ELECTRON_TRANSPORT_ATP_SYNTHESIS_BY_CHEMIOSMOTIC_COUPLING_AND_HEAT_PRODUCTION_BY_UNCOUPLING_PROTEINS_	0.4335	3.582	0	0	0
XLOC_010198	UNFOLDED_PROTEIN_RESPONSE	0.4397	3.5804	0	0	0
XLOC_010198	METABOLISM_OF_NON_CODING_RNA	0.5205	3.5333	0	0	0
XLOC_010198	TRANSCRIPTION	0.3088	3.4894	0	0	0
XLOC_010198	RNA_POL_II_TRANSCRIPTION_PRE_INITIATION_AND_PROMOTER_OPENING	0.523	3.4324	0	0	0
XLOC_010198	RESPIRATORY_ELECTRON_TRANSPORT	0.4461	3.4307	0	0	0
XLOC_010198	MEMBRANE_TRAFFICKING	0.3449	3.4264	0	0	0
XLOC_010198	TRANSPORT_OF_MATURE_TRANSCRIPT_TO_CYTOPLASM	0.5194	3.4067	0	0	0
XLOC_010198	ANTIVIRAL_MECHANISM_BY_IFN_STIMULATED_GENES	0.4396	3.3912	0	0	0
XLOC_010198	MITOTIC_G2_G2_M_PHASES	0.4078	3.3767	0	0	0
XLOC_010198	APOPTOSIS	0.33	3.3715	0	0	0
XLOC_010198	MRNA_CAPPING	0.6034	3.3704	0	0	0
XLOC_010198	CLEAVAGE_OF_GROWING_TRANSCRIPT_IN_THE_TERMINATION_REGION_	0.5593	3.3463	0	0	0
XLOC_010198	ELONGATION_ARREST_AND_RECOVERY	0.5471	3.3129	0	0	0
XLOC_010198	APC_CDC20_MEDIATED_DEGRADATION_OF_NEK2A	0.6818	3.3079	0	0	0
XLOC_010198	FORMATION_OF_TRANSCRIPTION_COUPLED_NER_TC_NER_REPAIR_COMPLEX	0.6034	3.2632	0	0	0
XLOC_010198	POST_TRANSLATIONAL_PROTEIN_MODIFICATION	0.29	3.2565	0	0	0
XLOC_010198	ACTIVATION_OF_CHAPERONE_GENES_BY_XBP1S	0.4871	3.191	0	0	0
XLOC_010198	DEADENYLATION_DEPENDENT_MRNA_DECAY	0.4981	3.182	0	0	0
XLOC_010198	ABORTIVE_ELONGATION_OF_HIV1_TRANSCRIPT_IN_THE_ABSENCE_OF_TAT	0.6033	3.171	0	0	0
XLOC_010198	GLOBAL_GENOMIC_NER_GG_NER	0.563	3.1615	0	0	0
XLOC_010198	APC_C_CDC20_MEDIATED_DEGRADATION_OF_CYCLIN_B	0.6761	3.1577	0	0	0
XLOC_010198	MRNA_3_END_PROCESSING	0.5933	3.1541	0	0	0
XLOC_010198	TRNA_AMINOACYLATION	0.4865	3.1526	0	0	0
XLOC_010198	ADAPTIVE_IMMUNE_SYSTEM	0.2253	3.1042	0	0	0
XLOC_010198	INHIBITION_OF_THE_PROTEOLYTIC_ACTIVITY_OF_APC_C_REQUIRED_FOR_THE_ONSET_OF_ANAPHASE_BY_MITOTIC_SPINDLE_CHECKPOINT_COMPONENTS	0.6727	3.0674	0	0	0
XLOC_010198	BIOSYNTHESIS_OF_THE_N_GLYCAN_PRECURSOR_DOLICHOL_LIPID_LINKED_OLIGOSACCHARIDE_LLO_AND_TRANSFER_TO_A_NASCENT_PROTEIN	0.5548	3.0495	0	0	0
XLOC_010198	FORMATION_OF_INCISION_COMPLEX_IN_GG_NER	0.6553	2.9809	0	0	0
XLOC_010198	SIGNALING_BY_THE_B_CELL_RECEPTOR_BCR	0.3119	2.9805	0	0	0
XLOC_010198	PHOSPHORYLATION_OF_THE_APC_C	0.6687	2.9467	0	0	0
XLOC_010198	RECRUITMENT_OF_MITOTIC_CENTROSOME_PROTEINS_AND_COMPLEXES	0.3977	2.9264	0	0	0
XLOC_010198	ENDOSOMAL_SORTING_COMPLEX_REQUIRED_FOR_TRANSPORT_ESCRT	0.538	2.9204	0	0	0
XLOC_010198	TRANSPORT_OF_MATURE_MRNA_DERIVED_FROM_AN_INTRONLESS_TRANSCRIPT	0.5113	2.918	0	0	0
XLOC_010198	CYTOSOLIC_TRNA_AMINOACYLATION	0.5519	2.895	0	0	0
XLOC_010198	PROTEIN_FOLDING	0.4349	2.888	0	0	0
XLOC_010198	RNA_POL_III_TRANSCRIPTION	0.4718	2.8585	0	0	0
XLOC_010198	G2_M_CHECKPOINTS	0.4668	2.789	0	0	0.001
XLOC_010198	TRANS_GOLGI_NETWORK_VESICLE_BUDDING	0.3645	2.7637	0	0	0.002
XLOC_010198	ACTIVATION_OF_ATR_IN_RESPONSE_TO_REPLICATION_STRESS	0.4954	2.7625	0	0	0.002
XLOC_010198	DNA_STRAND_ELONGATION	0.4749	2.7171	0	0	0.002
XLOC_010198	DIABETES_PATHWAYS	0.2788	2.7055	0	0	0.004
XLOC_010198	RNA_POL_III_TRANSCRIPTION_INITIATION_FROM_TYPE_2_PROMOTER	0.5206	2.6876	0	0	0.004
XLOC_010198	TRANSPORT_OF_RIBONUCLEOPROTEINS_INTO_THE_HOST_NUCLEUS	0.5036	2.6876	0	0	0.004
XLOC_010198	SMOOTH_MUSCLE_CONTRACTION	0.5465	2.6749	0	0	0.004
XLOC_010198	LOSS_OF_NLP_FROM_MITOTIC_CENTROSOMES	0.3821	2.6545	0	0	0.004
XLOC_010198	NEP_NS2_INTERACTS_WITH_THE_CELLULAR_EXPORT_MACHINERY	0.5038	2.6532	0	0	0.004
XLOC_010198	CONVERSION_FROM_APC_C_CDC20_TO_APC_C_CDH1_IN_LATE_ANAPHASE	0.6069	2.6442	0	0	0.004
XLOC_010198	PROCESSING_OF_CAPPED_INTRONLESS_PRE_MRNA	0.5012	2.635	0	0	0.005
XLOC_010198	ASSOCIATION_OF_TRIC_CCT_WITH_TARGET_PROTEINS_DURING_BIOSYNTHESIS	0.4776	2.6261	0	0	0.005
XLOC_010198	NEGATIVE_REGULATORS_OF_RIG_I_MDA5_SIGNALING	0.45	2.612	0	0	0.005
XLOC_010198	RNA_POL_III_TRANSCRIPTION_INITIATION_FROM_TYPE_3_PROMOTER	0.4817	2.6112	0	0	0.005
XLOC_010198	INTERACTIONS_OF_VPR_WITH_HOST_CELLULAR_PROTEINS	0.4533	2.6083	0	0	0.005
XLOC_010198	EGFR_DOWNREGULATION	0.4875	2.5973	0	0	0.006
XLOC_010198	METABOLISM_OF_NUCLEOTIDES	0.3194	2.5483	0	0.0001	0.012
XLOC_010198	EXTENSION_OF_TELOMERES	0.4599	2.5065	0	0.0001	0.019
XLOC_010198	PREFOLDIN_MEDIATED_TRANSFER_OF_SUBSTRATE_TO_CCT_TRIC	0.4962	2.4885	0	0.0002	0.023
XLOC_010198	MITOCHONDRIAL_PROTEIN_IMPORT	0.3631	2.4843	0	0.0002	0.023
XLOC_010198	SIGNALING_BY_EGFR_IN_CANCER	0.2644	2.4483	0	0.0003	0.035
XLOC_010198	NGF_SIGNALLING_VIA_TRKA_FROM_THE_PLASMA_MEMBRANE	0.2444	2.4466	0	0.0003	0.037
XLOC_010198	REGULATORY_RNA_PATHWAYS	0.4591	2.4357	0	0.0003	0.041
XLOC_010198	DESTABILIZATION_OF_MRNA_BY_KSRP	0.5391	2.4222	0	0.0003	0.044
XLOC_010198	MHC_CLASS_II_ANTIGEN_PRESENTATION	0.2781	2.4154	0	0.0003	0.046
XLOC_010198	SIGNALING_BY_TGF_BETA_RECEPTOR_COMPLEX	0.3202	2.4132	0	0.0003	0.046
XLOC_010198	GOLGI_ASSOCIATED_VESICLE_BIOGENESIS	0.346	2.4131	0	0.0003	0.046
XLOC_010198	G1_PHASE	0.3903	2.4047	0	0.0004	0.048
XLOC_010198	TGF_BETA_RECEPTOR_SIGNALING_ACTIVATES_SMADS	0.4753	2.3905	0.0014	0.0004	0.058
XLOC_010198	RNA_POL_III_CHAIN_ELONGATION	0.5091	2.3569	0	0.0006	0.076
XLOC_010198	DOUBLE_STRAND_BREAK_REPAIR	0.4695	2.3461	0	0.0006	0.088
XLOC_010198	DOWNREGULATION_OF_TGF_BETA_RECEPTOR_SIGNALING	0.4732	2.3359	0	0.0007	0.097
XLOC_010198	SYNTHESIS_AND_INTERCONVERSION_OF_NUCLEOTIDE_DI_AND_TRIPHOSPHATES	0.5171	2.3348	0	0.0007	0.098
XLOC_010198	REGULATION_OF_GLUCOKINASE_BY_GLUCOKINASE_REGULATORY_PROTEIN	0.4346	2.3325	0	0.0007	0.101
XLOC_010198	RNA_POL_I_TRANSCRIPTION_TERMINATION	0.4864	2.3284	0	0.0007	0.105
XLOC_010198	SIGNALLING_BY_NGF	0.2015	2.3268	0	0.0007	0.106
XLOC_010198	RNA_POL_III_TRANSCRIPTION_TERMINATION	0.4841	2.3092	0.0014	0.0008	0.119
XLOC_010198	ACTIVATION_OF_THE_PRE_REPLICATIVE_COMPLEX	0.4392	2.3077	0.0015	0.0008	0.119
XLOC_010198	BASE_EXCISION_REPAIR	0.4682	2.3028	0.0015	0.0009	0.122
XLOC_010198	MICRORNA_MIRNA_BIOGENESIS	0.4591	2.2979	0	0.0009	0.129
XLOC_010198	TRANSCRIPTIONAL_ACTIVITY_OF_SMAD2_SMAD3_SMAD4_HETEROTRIMER	0.3727	2.2699	0	0.0011	0.156
XLOC_010198	PURINE_METABOLISM	0.3925	2.2629	0	0.0011	0.165
XLOC_010198	PROLONGED_ERK_ACTIVATION_EVENTS	0.4651	2.2523	0.003	0.0012	0.173
XLOC_010198	SEMAPHORIN_INTERACTIONS	0.2824	2.2494	0.0012	0.0012	0.178
XLOC_010198	LAGGING_STRAND_SYNTHESIS	0.4747	2.2488	0	0.0012	0.178
XLOC_010198	CITRIC_ACID_CYCLE_TCA_CYCLE	0.4773	2.2465	0	0.0012	0.18
XLOC_010198	RNA_POL_I_TRANSCRIPTION_INITIATION	0.4468	2.2333	0	0.0013	0.193
XLOC_010198	INTRINSIC_PATHWAY_FOR_APOPTOSIS	0.4031	2.2259	0.0014	0.0014	0.205
XLOC_010198	MITOCHONDRIAL_TRNA_AMINOACYLATION	0.4662	2.2141	0	0.0015	0.217
XLOC_010198	PYRUVATE_METABOLISM_AND_CITRIC_ACID_TCA_CYCLE	0.3404	2.1726	0	0.0022	0.299
XLOC_010198	PERK_REGULATED_GENE_EXPRESSION	0.3968	2.1553	0.0028	0.0026	0.337
XLOC_010198	AXON_GUIDANCE	0.1779	2.1517	0.0011	0.0026	0.343
XLOC_010198	DESTABILIZATION_OF_MRNA_BY_BRF1	0.4702	2.1505	0.0015	0.0026	0.348
XLOC_010198	POST_TRANSLATIONAL_MODIFICATION_SYNTHESIS_OF_GPI_ANCHORED_PROTEINS	0.3938	2.1499	0.0014	0.0026	0.35
XLOC_010198	RESOLUTION_OF_AP_SITES_VIA_THE_MULTIPLE_NUCLEOTIDE_PATCH_REPLACEMENT_PATHWAY	0.4571	2.1273	0.0015	0.0031	0.404
XLOC_010198	E2F_MEDIATED_REGULATION_OF_DNA_REPLICATION	0.4106	2.1233	0	0.0032	0.411
XLOC_010198	RECYCLING_PATHWAY_OF_L1	0.379	2.1151	0.0014	0.0033	0.428
XLOC_010198	COLLAGEN_FORMATION	0.2778	2.1074	0.0024	0.0035	0.447
XLOC_010198	PTM_GAMMA_CARBOXYLATION_HYPUSINE_FORMATION_AND_ARYLSULFATASE_ACTIVATION	0.3795	2.0962	0	0.0037	0.473
XLOC_010198	INTERFERON_SIGNALING	0.2043	2.0945	0	0.0038	0.476
XLOC_010198	DESTABILIZATION_OF_MRNA_BY_TRISTETRAPROLIN_TTP	0.4481	2.0856	0.0015	0.004	0.505
XLOC_010198	SIGNAL_TRANSDUCTION_BY_L1	0.3429	2.0828	0.0027	0.0041	0.512
XLOC_010198	PRE_NOTCH_TRANSCRIPTION_AND_TRANSLATION	0.384	2.0721	0.0014	0.0045	0.55
XLOC_010198	SIGNALLING_TO_ERKS	0.343	2.0675	0.0014	0.0046	0.561
XLOC_010198	SIGNALING_BY_SCF_KIT	0.251	2.0661	0.0012	0.0046	0.567
XLOC_010198	DOWNSTREAM_SIGNAL_TRANSDUCTION	0.2327	2.0597	0.0024	0.0047	0.578
XLOC_010198	NEF_MEDIATES_DOWN_MODULATION_OF_CELL_SURFACE_RECEPTORS_BY_RECRUITING_THEM_TO_CLATHRIN_ADAPTERS	0.4172	2.0513	0.0014	0.005	0.602
XLOC_010198	SIGNALING_BY_ROBO_RECEPTOR	0.3621	2.0454	0.0082	0.0052	0.615
XLOC_010198	PROCESSIVE_SYNTHESIS_ON_THE_LAGGING_STRAND	0.4746	2.0443	0.0015	0.0052	0.617
XLOC_010198	PRE_NOTCH_EXPRESSION_AND_PROCESSING	0.3158	2.0437	0	0.0052	0.617
XLOC_010198	HOMOLOGOUS_RECOMBINATION_REPAIR_OF_REPLICATION_INDEPENDENT_DOUBLE_STRAND_BREAKS	0.4653	2.0405	0.003	0.0052	0.626
XLOC_010198	PKB_MEDIATED_EVENTS	0.3622	2.0285	0.0028	0.0056	0.651
XLOC_010198	ANTIGEN_PRESENTATION_FOLDING_ASSEMBLY_AND_PEPTIDE_LOADING_OF_CLASS_I_MHC	0.4589	2.0214	0	0.0059	0.668
XLOC_010198	DOWNREGULATION_OF_SMAD2_3_SMAD4_TRANSCRIPTIONAL_ACTIVITY	0.4424	2.0192	0.0029	0.0059	0.673
XLOC_010198	FATTY_ACID_TRIACYLGLYCEROL_AND_KETONE_BODY_METABOLISM	0.1856	2.0175	0.0022	0.006	0.678
XLOC_010198	LYSOSOME_VESICLE_BIOGENESIS	0.4189	2.0173	0.0103	0.006	0.679
XLOC_010198	EXTRACELLULAR_MATRIX_ORGANIZATION	0.2321	2.0146	0.0011	0.006	0.682
XLOC_010198	YAP1_AND_WWTR1_TAZ_STIMULATED_GENE_EXPRESSION	0.3866	2.0126	0.0014	0.0061	0.683
XLOC_010198	SIGNALING_BY_PDGF	0.2101	2.0094	0.0023	0.0062	0.69
XLOC_010198	ARMS_MEDIATED_ACTIVATION	0.4467	2.0086	0.0073	0.0062	0.694
XLOC_010198	CIRCADIAN_CLOCK	0.2734	1.998	0.0025	0.0067	0.723
XLOC_010198	ACTIVATED_TLR4_SIGNALLING	0.2353	1.9781	0.0047	0.0077	0.786
XLOC_010198	MYD88_MAL_CASCADE_INITIATED_ON_PLASMA_MEMBRANE	0.2403	1.9714	0.0035	0.008	0.801
XLOC_010198	RESPONSE_TO_ELEVATED_PLATELET_CYTOSOLIC_CA2_	0.2327	1.9705	0.0023	0.008	0.802
XLOC_010198	PI_METABOLISM	0.2881	1.9661	0.0063	0.0082	0.814
XLOC_010198	RIG_I_MDA5_MEDIATED_INDUCTION_OF_IFN_ALPHA_BETA_PATHWAYS	0.2424	1.9657	0.0048	0.0082	0.816
XLOC_010198	FANCONI_ANEMIA_PATHWAY	0.417	1.9587	0.0045	0.0086	0.832
XLOC_010198	TOLL_RECEPTOR_CASCADES	0.2169	1.9505	0.0035	0.009	0.85
XLOC_010198	TRIF_MEDIATED_TLR3_SIGNALING	0.2542	1.9462	0.0024	0.0093	0.863
XLOC_010198	SMAD2_SMAD3_SMAD4_HETEROTRIMER_REGULATES_TRANSCRIPTION	0.3724	1.9371	0.0046	0.0099	0.875
XLOC_010198	TRANSCRIPTIONAL_REGULATION_OF_WHITE_ADIPOCYTE_DIFFERENTIATION	0.2391	1.9369	0.0108	0.0098	0.875
XLOC_010198	PHOSPHOLIPID_METABOLISM	0.1708	1.9264	0.0043	0.0105	0.891
XLOC_010198	ACTIVATION_OF_GENES_BY_ATF4	0.3687	1.9232	0.0058	0.0107	0.897
XLOC_010198	CYTOKINE_SIGNALING_IN_IMMUNE_SYSTEM	0.1577	1.9125	0.0042	0.0114	0.909
XLOC_010198	NFKB_AND_MAP_KINASES_ACTIVATION_MEDIATED_BY_TLR4_SIGNALING_REPERTOIRE	0.2484	1.9032	0.0107	0.012	0.919
XLOC_010198	TRAF6_MEDIATED_INDUCTION_OF_NFKB_AND_MAP_KINASES_UPON_TLR7_8_OR_9_ACTIVATION	0.2427	1.9014	0.0075	0.0121	0.921
XLOC_010198	MAP_KINASE_ACTIVATION_IN_TLR_CASCADE	0.2891	1.9013	0.0039	0.0121	0.922
XLOC_010198	NOTCH1_INTRACELLULAR_DOMAIN_REGULATES_TRANSCRIPTION	0.2877	1.8931	0.012	0.0127	0.933
XLOC_010198	P75_NTR_RECEPTOR_MEDIATED_SIGNALLING	0.2215	1.8439	0.0118	0.0175	0.974
XLOC_010198	METABOLISM_OF_VITAMINS_AND_COFACTORS	0.2561	1.8251	0.0129	0.0196	0.985
XLOC_010198	SIGNALLING_TO_RAS	0.3441	1.8217	0.0126	0.0199	0.985
XLOC_010198	G0_AND_EARLY_G1	0.3623	1.8196	0.0089	0.02	0.987
XLOC_010198	SEMA4D_INDUCED_CELL_MIGRATION_AND_GROWTH_CONE_COLLAPSE	0.345	1.8159	0.0151	0.0203	0.988
XLOC_010198	SEMA4D_IN_SEMAPHORIN_SIGNALING	0.3133	1.8095	0.014	0.0211	0.99
XLOC_010198	GAB1_SIGNALOSOME	0.2874	1.808	0.012	0.0212	0.99
XLOC_010198	THE_ROLE_OF_NEF_IN_HIV1_REPLICATION_AND_DISEASE_PATHOGENESIS	0.3243	1.805	0.0175	0.0216	0.991
XLOC_010198	SYNTHESIS_OF_PIPS_AT_THE_GOLGI_MEMBRANE	0.4073	1.8036	0.0144	0.0217	0.991
XLOC_010198	CHONDROITIN_SULFATE_DERMATAN_SULFATE_METABOLISM	0.268	1.8019	0.0103	0.0218	0.993
XLOC_010198	PPARA_ACTIVATES_GENE_EXPRESSION	0.1945	1.7949	0.0174	0.0227	0.995
XLOC_010198	SPHINGOLIPID_METABOLISM	0.2305	1.7842	0.0196	0.0241	0.997
XLOC_010198	SIGNALING_BY_ERBB2	0.2009	1.7828	0.0126	0.0242	0.997
XLOC_010198	SIGNALING_BY_RHO_GTPASES	0.1937	1.7727	0.0151	0.0256	0.997
XLOC_010198	SIGNALING_BY_ERBB4	0.2031	1.7648	0.0155	0.0268	0.999
XLOC_010198	SIGNALING_BY_NOTCH	0.1968	1.7642	0.0118	0.0267	0.999
XLOC_010198	PI3K_AKT_ACTIVATION	0.2828	1.757	0.0252	0.0279	0.999
XLOC_010198	KINESINS	0.332	1.7403	0.0185	0.0307	1
XLOC_010198	FORMATION_OF_TUBULIN_FOLDING_INTERMEDIATES_BY_CCT_TRIC	0.3936	1.7392	0.0161	0.0307	1
XLOC_010198	PIP3_ACTIVATES_AKT_SIGNALING	0.31	1.7352	0.0246	0.0312	1
XLOC_010198	TRANSPORT_TO_THE_GOLGI_AND_SUBSEQUENT_MODIFICATION	0.2866	1.7298	0.0256	0.0321	1
XLOC_010198	SIGNALING_BY_INSULIN_RECEPTOR	0.1834	1.7065	0.0182	0.0368	1
XLOC_010198	GLYCOSAMINOGLYCAN_METABOLISM	0.18	1.7065	0.0276	0.0369	1
XLOC_010198	SYNTHESIS_OF_GLYCOSYLPHOSPHATIDYLINOSITOL_GPI	0.3748	1.7017	0.0265	0.0376	1
XLOC_010198	NUCLEAR_EVENTS_KINASE_AND_TRANSCRIPTION_FACTOR_ACTIVATION	0.3278	1.6996	0.0297	0.038	1
XLOC_010198	GLUCOSE_TRANSPORT	0.2695	1.6903	0.0331	0.0398	1
XLOC_010198	GLYCOSPHINGOLIPID_METABOLISM	0.2701	1.677	0.0251	0.0427	1
XLOC_010198	PYRUVATE_METABOLISM	0.3573	1.6714	0.0256	0.0438	1
XLOC_010198	CHONDROITIN_SULFATE_BIOSYNTHESIS	0.3507	1.657	0.0277	0.0472	1
XLOC_010198	BRANCHED_CHAIN_AMINO_ACID_CATABOLISM	0.3769	1.6442	0.0363	0.0503	1
XLOC_010198	SIGNALING_BY_HIPPO	0.3623	1.6362	0.0399	0.0525	1
XLOC_010198	ENERGY_DEPENDENT_REGULATION_OF_MTOR_BY_LKB1_AMPK	0.3553	1.632	0.0395	0.0536	1
XLOC_010198	MAPK_TARGETS_NUCLEAR_EVENTS_MEDIATED_BY_MAP_KINASES	0.2951	1.6308	0.0501	0.0537	1
XLOC_010198	MUSCLE_CONTRACTION	0.2434	1.6184	0.0335	0.057	1
XLOC_010198	NOD1_2_SIGNALING_PATHWAY	0.3007	1.6091	0.0473	0.0598	1
XLOC_010198	RORA_ACTIVATES_CIRCADIAN_EXPRESSION	0.3084	1.6086	0.0438	0.0597	1
XLOC_010198	PEROXISOMAL_LIPID_METABOLISM	0.3314	1.6017	0.0438	0.0616	1
XLOC_010198	CELL_DEATH_SIGNALLING_VIA_NRAGE_NRIF_AND_NADE	0.2126	1.5898	0.0424	0.0655	1
XLOC_010198	ACTIVATION_OF_BH3_ONLY_PROTEINS	0.3657	1.5746	0.0502	0.0703	1
XLOC_010198	SIGNALING_BY_CONSTITUTIVELY_ACTIVE_EGFR	0.3505	1.5653	0.0568	0.0736	1
XLOC_010198	BMAL1_CLOCK_NPAS2_ACTIVATES_CIRCADIAN_EXPRESSION	0.2509	1.5543	0.0549	0.0776	1
XLOC_010198	ERK_MAPK_TARGETS	0.3278	1.547	0.0501	0.0801	1
XLOC_010198	L1CAM_INTERACTIONS	0.1791	1.5441	0.0558	0.081	1
XLOC_010198	CHROMOSOME_MAINTENANCE	0.1615	1.5426	0.0557	0.0812	1
XLOC_010198	SIGNALING_BY_FGFR1_FUSION_MUTANTS	0.3564	1.5414	0.0473	0.0814	1
XLOC_010198	SHC1_EVENTS_IN_ERBB4_SIGNALING	0.3178	1.5255	0.0692	0.088	1
XLOC_010198	TRANSFERRIN_ENDOCYTOSIS_AND_RECYCLING	0.2891	1.5144	0.0731	0.0926	1
XLOC_010198	INSULIN_RECEPTOR_SIGNALLING_CASCADE	0.175	1.4998	0.0695	0.0991	1
XLOC_010198	ANTIGEN_ACTIVATES_B_CELL_RECEPTOR_LEADING_TO_GENERATION_OF_SECOND_MESSENGERS	0.2696	1.4976	0.0707	0.0999	1
XLOC_010198	PI3K_EVENTS_IN_ERBB4_SIGNALING	0.2362	1.4922	0.067	0.102	1
XLOC_010198	DEVELOPMENTAL_BIOLOGY	0.1102	1.4888	0.0521	0.1032	1
XLOC_010198	SIGNALING_BY_FGFR	0.1602	1.4801	0.0823	0.1072	1
XLOC_010198	PLATELET_ACTIVATION_SIGNALING_AND_AGGREGATION	0.1295	1.4714	0.0729	0.1115	1
XLOC_010198	PROTEOLYTIC_CLEAVAGE_OF_SNARE_COMPLEX_PROTEINS	0.3267	1.4705	0.0813	0.1115	1
XLOC_010198	SIGNALING_BY_ILS	0.1593	1.4682	0.0783	0.1124	1
XLOC_010198	SIGNALING_BY_FGFR_IN_DISEASE	0.1532	1.4654	0.0741	0.1136	1
XLOC_010198	INSULIN_RECEPTOR_RECYCLING	0.2918	1.4575	0.0896	0.1175	1
XLOC_010198	REGULATION_OF_KIT_SIGNALING	0.3254	1.4556	0.0763	0.1182	1
XLOC_010198	GLYCOLYSIS	0.2815	1.4547	0.0858	0.1183	1
XLOC_010198	TRAF6_MEDIATED_NFKB_ACTIVATION	0.2942	1.4522	0.0877	0.1193	1
XLOC_010198	CIRCADIAN_REPRESSION_OF_EXPRESSION_BY_REV_ERBA	0.2823	1.4423	0.089	0.1243	1
XLOC_010198	SHC_RELATED_EVENTS	0.3267	1.4307	0.1094	0.1305	1
XLOC_010198	PI3K_EVENTS_IN_ERBB2_SIGNALING	0.2114	1.4173	0.095	0.1381	1
XLOC_010198	G_ALPHA1213_SIGNALLING_EVENTS	0.1709	1.4064	0.1076	0.1445	1
XLOC_010198	BASIGIN_INTERACTIONS	0.2702	1.397	0.1101	0.1499	1
XLOC_010198	SIGNALING_BY_NOTCH1	0.1757	1.3964	0.109	0.1497	1
XLOC_010198	CD28_CO_STIMULATION	0.2368	1.3927	0.1026	0.1516	1
XLOC_010198	NUCLEOTIDE_BINDING_DOMAIN_LEUCINE_RICH_REPEAT_CONTAINING_RECEPTOR_NLR_SIGNALING_PATHWAYS	0.2134	1.3852	0.1281	0.1559	1
XLOC_010198	RNA_POL_I_RNA_POL_III_AND_MITOCHONDRIAL_TRANSCRIPTION	0.1479	1.37	0.1156	0.1657	1
XLOC_010198	SYNTHESIS_OF_PIPS_AT_THE_PLASMA_MEMBRANE	0.2389	1.3613	0.1339	0.1713	1
XLOC_010198	MYOGENESIS	0.2479	1.3594	0.1493	0.172	1
XLOC_010198	CTLA4_INHIBITORY_SIGNALING	0.2784	1.3509	0.1439	0.1779	1
XLOC_010198	TRAFFICKING_OF_AMPA_RECEPTORS	0.2392	1.3219	0.1558	0.1995	1
XLOC_010198	IRON_UPTAKE_AND_TRANSPORT	0.2135	1.3154	0.1531	0.2042	1
XLOC_010198	NRAGE_SIGNALS_DEATH_THROUGH_JNK	0.2003	1.3081	0.1744	0.2092	1
XLOC_010198	NEPHRIN_INTERACTIONS	0.2814	1.3054	0.1591	0.2106	1
XLOC_010198	HEPARAN_SULFATE_HEPARIN_HS_GAG_METABOLISM	0.1834	1.2843	0.1743	0.2282	1
XLOC_010198	METABOLISM_OF_LIPIDS_AND_LIPOPROTEINS	0.0939	1.2815	0.1403	0.2301	1
XLOC_010198	METABOLISM_OF_CARBOHYDRATES	0.1066	1.2789	0.1748	0.2316	1
XLOC_010198	GRB2_EVENTS_IN_ERBB2_SIGNALING	0.257	1.2684	0.2	0.2403	1
XLOC_010198	INTERFERON_ALPHA_BETA_SIGNALING	0.1707	1.2681	0.19	0.2398	1
XLOC_010198	SPHINGOLIPID_DE_NOVO_BIOSYNTHESIS	0.2364	1.263	0.1916	0.2436	1
XLOC_010198	DARPP_32_EVENTS	0.2681	1.2599	0.2106	0.2457	1
XLOC_010198	CD28_DEPENDENT_PI3K_AKT_SIGNALING	0.2512	1.2592	0.1806	0.2456	1
XLOC_010198	PI3K_CASCADE	0.1598	1.2577	0.2074	0.246	1
XLOC_010198	FACTORS_INVOLVED_IN_MEGAKARYOCYTE_DEVELOPMENT_AND_PLATELET_PRODUCTION	0.1278	1.2551	0.1996	0.2476	1
XLOC_010198	REGULATION_OF_INSULIN_LIKE_GROWTH_FACTOR_IGF_ACTIVITY_BY_INSULIN_LIKE_GROWTH_FACTOR_BINDING_PROTEINS_IGFBPS	0.2875	1.2518	0.2094	0.2499	1
XLOC_010198	TAK1_ACTIVATES_NFKB_BY_PHOSPHORYLATION_AND_ACTIVATION_OF_IKKS_COMPLEX	0.256	1.2461	0.2096	0.2543	1
XLOC_010198	INTEGRIN_ALPHAIIB_BETA3_SIGNALING	0.2292	1.231	0.2167	0.2681	1
XLOC_010198	PYRIMIDINE_METABOLISM	0.2319	1.2183	0.2339	0.2803	1
XLOC_010198	G_BETA_GAMMA_SIGNALLING_THROUGH_PI3KGAMMA	0.2272	1.2079	0.2347	0.2898	1
XLOC_010198	DOWNSTREAM_SIGNALING_OF_ACTIVATED_FGFR	0.1329	1.2056	0.2485	0.291	1
XLOC_010198	SULFUR_AMINO_ACID_METABOLISM	0.2413	1.1966	0.2624	0.2994	1
XLOC_010198	NEGATIVE_REGULATION_OF_FGFR_SIGNALING	0.1964	1.1964	0.25	0.2985	1
XLOC_010198	INTEGRIN_CELL_SURFACE_INTERACTIONS	0.1421	1.1882	0.2524	0.3063	1
XLOC_010198	NCAM_SIGNALING_FOR_NEURITE_OUT_GROWTH	0.1508	1.1879	0.2435	0.3056	1
XLOC_010198	APOPTOTIC_EXECUTION_PHASE	0.1686	1.1873	0.2579	0.3052	1
XLOC_010198	SIGNALING_BY_BMP	0.2324	1.1832	0.2496	0.3086	1
XLOC_010198	COSTIMULATION_BY_THE_CD28_FAMILY	0.1558	1.1766	0.2453	0.3147	1
XLOC_010198	INSULIN_SYNTHESIS_AND_PROCESSING	0.2497	1.1763	0.2489	0.314	1
XLOC_010198	ACTIVATED_AMPK_STIMULATES_FATTY_ACID_OXIDATION_IN_MUSCLE	0.2526	1.1705	0.2968	0.3191	1
XLOC_010198	REGULATION_OF_HYPOXIA_INDUCIBLE_FACTOR_HIF_BY_OXYGEN	0.2306	1.1522	0.2924	0.3381	1
XLOC_010198	BOTULINUM_NEUROTOXICITY	0.2472	1.1486	0.2823	0.341	1
XLOC_010198	IL1_SIGNALING	0.1866	1.1335	0.3049	0.3567	1
XLOC_010198	APOPTOTIC_CLEAVAGE_OF_CELLULAR_PROTEINS	0.1829	1.1332	0.2769	0.356	1
XLOC_010198	INTERFERON_GAMMA_SIGNALING	0.154	1.109	0.3548	0.3832	1
XLOC_010198	PI_3K_CASCADE	0.1476	1.0977	0.341	0.3945	1
XLOC_010198	TRIGLYCERIDE_BIOSYNTHESIS	0.1668	1.0977	0.3333	0.3958	1
XLOC_010198	PLC_BETA_MEDIATED_EVENTS	0.1686	1.0902	0.3434	0.4023	1
XLOC_010198	OPIOID_SIGNALLING	0.1333	1.0891	0.366	0.4024	1
XLOC_010198	G_PROTEIN_BETA_GAMMA_SIGNALLING	0.191	1.0597	0.3978	0.4386	1
XLOC_010198	N_GLYCAN_ANTENNAE_ELONGATION_IN_THE_MEDIAL_TRANS_GOLGI	0.2286	1.0418	0.3895	0.46	1
XLOC_010198	METABOLISM_OF_AMINO_ACIDS_AND_DERIVATIVES	0.0937	1.0355	0.4353	0.4669	1
XLOC_010198	GLUCOSE_METABOLISM	0.1348	1.0269	0.4192	0.477	1
XLOC_010198	REGULATION_OF_SIGNALING_BY_CBL	0.2287	1.024	0.3982	0.4791	1
XLOC_010198	THROMBIN_SIGNALLING_THROUGH_PROTEINASE_ACTIVATED_RECEPTORS_PARS	0.1716	1.0145	0.4102	0.4906	1
XLOC_010198	TRAF6_MEDIATED_IRF7_ACTIVATION	0.1775	1.0127	0.4278	0.4915	1
XLOC_010198	AMINO_ACID_SYNTHESIS_AND_INTERCONVERSION_TRANSAMINATION	0.2187	1.009	0.4129	0.495	1
XLOC_010198	PROSTACYCLIN_SIGNALLING_THROUGH_PROSTACYCLIN_RECEPTOR	0.2113	0.994	0.4395	0.5139	1
XLOC_010198	A_TETRASACCHARIDE_LINKER_SEQUENCE_IS_REQUIRED_FOR_GAG_SYNTHESIS	0.1879	0.9833	0.4626	0.5272	1
XLOC_010198	HEMOSTASIS	0.0707	0.9761	0.5152	0.5354	1
XLOC_010198	FRS2_MEDIATED_CASCADE	0.1553	0.9685	0.4676	0.5443	1
XLOC_010198	RIP_MEDIATED_NFKB_ACTIVATION_VIA_DAI	0.2082	0.9489	0.4927	0.5693	1
XLOC_010198	GPVI_MEDIATED_ACTIVATION_CASCADE	0.1612	0.9279	0.5265	0.597	1
XLOC_010198	CA_DEPENDENT_EVENTS	0.1654	0.9166	0.5343	0.611	1
XLOC_010198	NETRIN1_SIGNALING	0.1432	0.9146	0.5751	0.6117	1
XLOC_010198	SIGNALING_BY_FGFR1_MUTANTS	0.165	0.8978	0.5689	0.6334	1
XLOC_010198	ADP_SIGNALLING_THROUGH_P2RY12	0.1832	0.8955	0.5716	0.6344	1
XLOC_010198	HS_GAG_DEGRADATION	0.1857	0.8918	0.5809	0.6378	1
XLOC_010198	GROWTH_HORMONE_RECEPTOR_SIGNALING	0.1772	0.8869	0.6051	0.6428	1
XLOC_010198	G_ALPHA_Z_SIGNALLING_EVENTS	0.1328	0.8855	0.5997	0.6428	1
XLOC_010198	FATTY_ACYL_COA_BIOSYNTHESIS	0.1841	0.8691	0.6208	0.6636	1
XLOC_010198	REGULATION_OF_IFNA_SIGNALING	0.1711	0.8535	0.6466	0.6829	1
XLOC_010198	THROMBOXANE_SIGNALLING_THROUGH_TP_RECEPTOR	0.1594	0.8294	0.6822	0.7135	1
XLOC_010198	DOWNSTREAM_TCR_SIGNALING	0.1451	0.8284	0.6466	0.7126	1
XLOC_010198	KERATAN_SULFATE_KERATIN_METABOLISM	0.1436	0.8212	0.6592	0.72	1
XLOC_010198	GLUCONEOGENESIS	0.1449	0.8206	0.6844	0.7188	1
XLOC_010198	ACTIVATED_NOTCH1_TRANSMITS_SIGNAL_TO_THE_NUCLEUS	0.1469	0.7891	0.7339	0.7594	1
XLOC_010198	IL_2_SIGNALING	0.1199	0.7852	0.715	0.7622	1
XLOC_010198	SIGNAL_AMPLIFICATION	0.1333	0.777	0.7377	0.7704	1
XLOC_010198	CELL_CELL_COMMUNICATION	0.0797	0.7726	0.7542	0.7736	1
XLOC_010198	ACTIVATION_OF_KAINATE_RECEPTORS_UPON_GLUTAMATE_BINDING	0.1327	0.7515	0.7628	0.7985	1
XLOC_010198	INHIBITION_OF_INSULIN_SECRETION_BY_ADRENALINE_NORADRENALINE	0.1385	0.7416	0.7843	0.8086	1
XLOC_010198	KERATAN_SULFATE_BIOSYNTHESIS	0.136	0.7364	0.8031	0.8125	1
XLOC_010198	ADP_SIGNALLING_THROUGH_P2RY1	0.1392	0.7336	0.7789	0.8138	1
XLOC_010198	G_PROTEIN_ACTIVATION	0.1356	0.7315	0.7939	0.8142	1
XLOC_010198	LATENT_INFECTION_OF_HOMO_SAPIENS_WITH_MYCOBACTERIUM_TUBERCULOSIS	0.1232	0.7184	0.8042	0.8273	1
XLOC_010198	PLATELET_AGGREGATION_PLUG_FORMATION	0.1158	0.7059	0.806	0.8393	1
XLOC_010198	TCR_SIGNALING	0.1031	0.7021	0.8219	0.8412	1
XLOC_010198	G_BETA_GAMMA_SIGNALLING_THROUGH_PLC_BETA	0.1426	0.6971	0.7997	0.8442	1
XLOC_010198	SIGNALING_BY_FGFR_MUTANTS	0.1037	0.6778	0.8312	0.8623	1
XLOC_010198	GLUCAGON_SIGNALING_IN_METABOLIC_REGULATION	0.1154	0.6715	0.8543	0.8662	1
XLOC_010198	TIE2_SIGNALING	0.1455	0.6511	0.8761	0.8844	1
XLOC_010198	ZINC_TRANSPORTERS	0.1419	0.6216	0.8978	0.9083	1
XLOC_010198	NUCLEAR_SIGNALING_BY_ERBB4	0.0644	0.3787	1	0.9989	1
XLOC_010198	METAL_ION_SLC_TRANSPORTERS	-0.112	-0.6683	0.9003	0.9006	1
XLOC_010198	REGULATION_OF_WATER_BALANCE_BY_RENAL_AQUAPORINS	-0.0949	-0.775	0.765	0.7751	1
XLOC_010198	ACTIVATION_OF_NMDA_RECEPTOR_UPON_GLUTAMATE_BINDING_AND_POSTSYNAPTIC_EVENTS	-0.1066	-0.7958	0.7338	0.7507	1
XLOC_010198	SYNTHESIS_OF_PA	-0.1237	-0.8259	0.6893	0.7114	1
XLOC_010198	ADHERENS_JUNCTIONS_INTERACTIONS	-0.1315	-0.8493	0.6644	0.6805	1
XLOC_010198	CREB_PHOSPHORYLATION_THROUGH_THE_ACTIVATION_OF_RAS	-0.1424	-0.8973	0.566	0.6094	1
XLOC_010198	EFFECTS_OF_PIP2_HYDROLYSIS	-0.1557	-0.9148	0.5238	0.5872	1
XLOC_010198	INTEGRATION_OF_ENERGY_METABOLISM	-0.0653	-0.9171	0.5615	0.5885	1
XLOC_010198	AQUAPORIN_MEDIATED_TRANSPORT	-0.1152	-0.9916	0.4844	0.4806	1
XLOC_010198	POST_NMDA_RECEPTOR_ACTIVATION_EVENTS	-0.1425	-1.0026	0.4526	0.4692	1
XLOC_010198	GLUTATHIONE_CONJUGATION	-0.1767	-1.0133	0.429	0.4582	1
XLOC_010198	PKA_MEDIATED_PHOSPHORYLATION_OF_CREB	-0.1972	-1.0183	0.4196	0.4547	1
XLOC_010198	INFLAMMASOMES	-0.2046	-1.0239	0.4018	0.4509	1
XLOC_010198	SYNTHESIS_OF_PC	-0.201	-1.0322	0.4102	0.4435	1
XLOC_010198	CELL_SURFACE_INTERACTIONS_AT_THE_VASCULAR_WALL	-0.0929	-1.05	0.3742	0.4216	1
XLOC_010198	REGULATION_OF_INSULIN_SECRETION_BY_GLUCAGON_LIKE_PEPTIDE1	-0.1362	-1.0564	0.3957	0.4165	1
XLOC_010198	HS_GAG_BIOSYNTHESIS	-0.1549	-1.0641	0.2955	0.4091	1
XLOC_010198	SIGNALING_BY_NODAL	-0.2232	-1.083	0.3364	0.3877	1
XLOC_010198	RAS_ACTIVATION_UOPN_CA2_INFUX_THROUGH_NMDA_RECEPTOR	-0.2291	-1.0956	0.3374	0.3747	1
XLOC_010198	PHOSPHOLIPASE_C_MEDIATED_CASCADE	-0.1227	-1.1195	0.2991	0.3479	1
XLOC_010198	TRANSPORT_OF_VITAMINS_NUCLEOSIDES_AND_RELATED_MOLECULES	-0.1613	-1.1219	0.3055	0.3481	1
XLOC_010198	SYNTHESIS_SECRETION_AND_INACTIVATION_OF_GLP1	-0.2272	-1.1412	0.3043	0.3278	1
XLOC_010198	IL_3_5_AND_GM_CSF_SIGNALING	-0.139	-1.1563	0.2632	0.3131	1
XLOC_010198	ION_TRANSPORT_BY_P_TYPE_ATPASES	-0.1525	-1.1595	0.2638	0.3127	1
XLOC_010198	SHC_MEDIATED_CASCADE	-0.171	-1.1639	0.2449	0.3109	1
XLOC_010198	INCRETIN_SYNTHESIS_SECRETION_AND_INACTIVATION	-0.2116	-1.1732	0.2601	0.3031	1
XLOC_010198	PLATELET_CALCIUM_HOMEOSTASIS	-0.2446	-1.181	0.2783	0.2977	1
XLOC_010198	IL_RECEPTOR_SHC_SIGNALING	-0.1967	-1.2337	0.1846	0.246	1
XLOC_010198	NCAM1_INTERACTIONS	-0.1578	-1.2506	0.1708	0.2352	1
XLOC_010198	GAP_JUNCTION_TRAFFICKING	-0.1983	-1.2506	0.1765	0.2328	1
XLOC_010198	GLYCEROPHOSPHOLIPID_BIOSYNTHESIS	-0.1091	-1.2601	0.135	0.2288	1
XLOC_010198	DAG_AND_IP3_SIGNALING	-0.1861	-1.2744	0.1536	0.2181	1
XLOC_010198	REGULATION_OF_INSULIN_SECRETION	-0.1054	-1.2865	0.1445	0.2091	1
XLOC_010198	GABA_B_RECEPTOR_ACTIVATION	-0.169	-1.2899	0.1756	0.2084	1
XLOC_010198	ABCA_TRANSPORTERS_IN_LIPID_HOMEOSTASIS	-0.2756	-1.3259	0.1317	0.1827	1
XLOC_010198	PHASE_II_CONJUGATION	-0.1385	-1.342	0.1019	0.1725	1
XLOC_010198	ACTIVATED_POINT_MUTANTS_OF_FGFR2	-0.2655	-1.3568	0.0994	0.1636	1
XLOC_010198	SYNTHESIS_OF_BILE_ACIDS_AND_BILE_SALTS_VIA_7ALPHA_HYDROXYCHOLESTEROL	-0.2871	-1.3884	0.1121	0.1441	1
XLOC_010198	PLATELET_HOMEOSTASIS	-0.1304	-1.4064	0.0994	0.1348	1
XLOC_010198	O_LINKED_GLYCOSYLATION_OF_MUCINS	-0.16	-1.4528	0.0885	0.1124	0.999
XLOC_010198	GLUTAMATE_NEUROTRANSMITTER_RELEASE_CYCLE	-0.302	-1.4573	0.0878	0.1113	0.999
XLOC_010198	CELL_JUNCTION_ORGANIZATION	-0.1383	-1.4836	0.0714	0.0997	0.999
XLOC_010198	GENERATION_OF_SECOND_MESSENGER_MOLECULES	-0.2457	-1.4981	0.0601	0.0944	0.999
XLOC_010198	NUCLEAR_RECEPTOR_TRANSCRIPTION_PATHWAY	-0.1682	-1.5116	0.0547	0.09	0.999
XLOC_010198	GLUCAGON_TYPE_LIGAND_RECEPTORS	-0.2255	-1.6228	0.0368	0.0532	0.974
XLOC_010198	GABA_SYNTHESIS_RELEASE_REUPTAKE_AND_DEGRADATION	-0.3172	-1.6378	0.0284	0.0499	0.964
XLOC_010198	INHIBITION_OF_VOLTAGE_GATED_CA2_CHANNELS_VIA_GBETA_GAMMA_SUBUNITS	-0.269	-1.6721	0.0235	0.0424	0.942
XLOC_010198	SYNTHESIS_OF_BILE_ACIDS_AND_BILE_SALTS	-0.3076	-1.6869	0.0212	0.0396	0.925
XLOC_010198	ACYL_CHAIN_REMODELLING_OF_PE	-0.2953	-1.696	0.0263	0.0383	0.918
XLOC_010198	AMINO_ACID_TRANSPORT_ACROSS_THE_PLASMA_MEMBRANE	-0.2324	-1.7034	0.0159	0.0372	0.908
XLOC_010198	ACYL_CHAIN_REMODELLING_OF_PG	-0.3456	-1.7276	0.0248	0.033	0.881
XLOC_010198	ACYL_CHAIN_REMODELLING_OF_PS	-0.3624	-1.7354	0.0305	0.032	0.865
XLOC_010198	INTERACTION_BETWEEN_L1_AND_ANKYRINS	-0.3105	-1.7883	0.0065	0.0243	0.792
XLOC_010198	CHOLESTEROL_BIOSYNTHESIS	-0.3066	-1.8194	0.0033	0.0208	0.741
XLOC_010198	NEUROTRANSMITTER_RECEPTOR_BINDING_AND_DOWNSTREAM_TRANSMISSION_IN_THE_POSTSYNAPTIC_CELL	-0.1235	-1.8881	0.0103	0.0144	0.599
XLOC_010198	FGFR_LIGAND_BINDING_AND_ACTIVATION	-0.3196	-1.949	0.0093	0.0101	0.461
XLOC_010198	DEGRADATION_OF_THE_EXTRACELLULAR_MATRIX	-0.2965	-1.9619	0	0.0094	0.436
XLOC_010198	ABC_FAMILY_PROTEINS_MEDIATED_TRANSPORT	-0.2929	-2.0211	0.0034	0.0067	0.332
XLOC_010198	GABA_RECEPTOR_ACTIVATION	-0.2263	-2.0284	0	0.0066	0.32
XLOC_010198	GAP_JUNCTION_ASSEMBLY	-0.3919	-2.0458	0.0062	0.0059	0.288
XLOC_010198	ACYL_CHAIN_REMODELLING_OF_PC	-0.3533	-2.0525	0	0.0057	0.274
XLOC_010198	INWARDLY_RECTIFYING_K_CHANNELS	-0.3108	-2.0573	0.0036	0.0055	0.265
XLOC_010198	CHYLOMICRON_MEDIATED_LIPID_TRANSPORT	-0.4072	-2.0667	0.0057	0.0054	0.255
XLOC_010198	LIPOPROTEIN_METABOLISM	-0.3178	-2.072	0.0034	0.0053	0.249
XLOC_010198	TERMINATION_OF_O_GLYCAN_BIOSYNTHESIS	-0.3852	-2.0723	0	0.0054	0.248
XLOC_010198	CGMP_EFFECTS	-0.3664	-2.0845	0.0094	0.0049	0.227
XLOC_010198	TELOMERE_MAINTENANCE	-0.195	-2.0951	0	0.0048	0.216
XLOC_010198	ION_CHANNEL_TRANSPORT	-0.2313	-2.1098	0	0.0043	0.196
XLOC_010198	INNATE_IMMUNE_SYSTEM	-0.1066	-2.1182	0	0.0042	0.189
XLOC_010198	INTRINSIC_PATHWAY	-0.4297	-2.1502	0.003	0.0035	0.16
XLOC_010198	NEUROTRANSMITTER_RELEASE_CYCLE	-0.3104	-2.2437	0	0.0022	0.105
XLOC_010198	REGULATION_OF_GENE_EXPRESSION_IN_BETA_CELLS	-0.4173	-2.2455	0.0065	0.0023	0.105
XLOC_010198	NUCLEOTIDE_LIKE_PURINERGIC_RECEPTORS	-0.4477	-2.266	0	0.002	0.092
XLOC_010198	LIGAND_GATED_ION_CHANNEL_TRANSPORT	-0.458	-2.3479	0.003	0.0012	0.054
XLOC_010198	STEROID_HORMONES	-0.3435	-2.359	0	0.0012	0.052
XLOC_010198	LIPID_DIGESTION_MOBILIZATION_AND_TRANSPORT	-0.2944	-2.3704	0	0.0012	0.05
XLOC_010198	BILE_ACID_AND_BILE_SALT_METABOLISM	-0.3743	-2.3944	0	0.001	0.044
XLOC_010198	TRANSPORT_OF_INORGANIC_CATIONS_ANIONS_AND_AMINO_ACIDS_OLIGOPEPTIDES	-0.2069	-2.3954	0	0.0011	0.044
XLOC_010198	CELL_CELL_JUNCTION_ORGANIZATION	-0.2644	-2.4004	0	0.001	0.042
XLOC_010198	AMINE_DERIVED_HORMONES	-0.5062	-2.4306	0	0.0009	0.035
XLOC_010198	ACYL_CHAIN_REMODELLING_OF_PI	-0.5017	-2.4559	0	0.0008	0.033
XLOC_010198	AMINO_ACID_AND_OLIGOPEPTIDE_SLC_TRANSPORTERS	-0.2744	-2.4789	0	0.0007	0.025
XLOC_010198	NITRIC_OXIDE_STIMULATES_GUANYLATE_CYCLASE	-0.3946	-2.5252	0	0.0005	0.018
XLOC_010198	STRIATED_MUSCLE_CONTRACTION	-0.3992	-2.614	0	0.0003	0.011
XLOC_010198	MEIOTIC_SYNAPSIS	-0.2546	-2.6204	0	0.0003	0.011
XLOC_010198	MEIOSIS	-0.2047	-2.6254	0	0.0003	0.011
XLOC_010198	ENDOGENOUS_STEROLS	-0.5372	-2.7285	0	0.0001	0.002
XLOC_010198	NA_CL_DEPENDENT_NEUROTRANSMITTER_TRANSPORTERS	-0.5248	-2.7581	0	0.0001	0.002
XLOC_010198	SLC_MEDIATED_TRANSMEMBRANE_TRANSPORT	-0.1363	-2.7662	0	0.0001	0.002
XLOC_010198	METABOLISM_OF_STEROID_HORMONES_AND_VITAMINS_A_AND_D	-0.3669	-2.7814	0	0.0001	0.002
XLOC_010198	DEPOSITION_OF_NEW_CENPA_CONTAINING_NUCLEOSOMES_AT_THE_CENTROMERE	-0.2864	-2.8375	0	0.0001	0.002
XLOC_010198	TIGHT_JUNCTION_INTERACTIONS	-0.4323	-2.8388	0	0.0001	0.002
XLOC_010198	TRANSMEMBRANE_TRANSPORT_OF_SMALL_MOLECULES	-0.1102	-2.8645	0	0.0001	0.002
XLOC_010198	IMMUNOREGULATORY_INTERACTIONS_BETWEEN_A_LYMPHOID_AND_A_NON_LYMPHOID_CELL	-0.3266	-2.8764	0	0.0001	0.002
XLOC_010198	TRANSMISSION_ACROSS_CHEMICAL_SYNAPSES	-0.1649	-2.8779	0	0.0001	0.002
XLOC_010198	TRANSPORT_OF_GLUCOSE_AND_OTHER_SUGARS_BILE_SALTS_AND_ORGANIC_ACIDS_METAL_IONS_AND_AMINE_COMPOUNDS	-0.2555	-3.0922	0	0	0
XLOC_010198	VOLTAGE_GATED_POTASSIUM_CHANNELS	-0.3725	-3.1735	0	0	0
XLOC_010198	REGULATION_OF_BETA_CELL_DEVELOPMENT	-0.4656	-3.2076	0	0	0
XLOC_010198	AMINE_COMPOUND_SLC_TRANSPORTERS	-0.4898	-3.2345	0	0	0
XLOC_010198	RNA_POL_I_TRANSCRIPTION	-0.3003	-3.3157	0	0	0
XLOC_010198	CLASS_B_2_SECRETIN_FAMILY_RECEPTORS	-0.2767	-3.3286	0	0	0
XLOC_010198	FORMATION_OF_FIBRIN_CLOT_CLOTTING_CASCADE	-0.4643	-3.3322	0	0	0
XLOC_010198	AMINE_LIGAND_BINDING_RECEPTORS	-0.4527	-3.4007	0	0	0
XLOC_010198	MEIOTIC_RECOMBINATION	-0.3358	-3.5635	0	0	0
XLOC_010198	COMPLEMENT_CASCADE	-0.5809	-3.5963	0	0	0
XLOC_010198	GASTRIN_CREB_SIGNALLING_PATHWAY_VIA_PKC_AND_MAPK	-0.1976	-3.6991	0	0	0
XLOC_010198	BIOLOGICAL_OXIDATIONS	-0.2876	-3.9171	0	0	0
XLOC_010198	NEURONAL_SYSTEM	-0.1741	-3.9367	0	0	0
XLOC_010198	PACKAGING_OF_TELOMERE_ENDS	-0.4573	-3.9386	0	0	0
XLOC_010198	CHEMOKINE_RECEPTORS_BIND_CHEMOKINES	-0.4479	-4.0154	0	0	0
XLOC_010198	G_ALPHA_S_SIGNALLING_EVENTS	-0.2941	-4.066	0	0	0
XLOC_010198	POTASSIUM_CHANNELS	-0.3283	-4.1758	0	0	0
XLOC_010198	G_ALPHA_Q_SIGNALLING_EVENTS	-0.2521	-4.2981	0	0	0
XLOC_010198	PHASE1_FUNCTIONALIZATION_OF_COMPOUNDS	-0.4486	-4.5551	0	0	0
XLOC_010198	CYTOCHROME_P450_ARRANGED_BY_SUBSTRATE_TYPE	-0.54	-4.6236	0	0	0
XLOC_010198	AMYLOIDS	-0.516	-5.3399	0	0	0
XLOC_010198	RNA_POL_I_PROMOTER_OPENING	-0.5626	-5.367	0	0	0
XLOC_010198	G_ALPHA_I_SIGNALLING_EVENTS	-0.3035	-5.4007	0	0	0
XLOC_010198	BETA_DEFENSINS	-0.8329	-5.9135	0	0	0
XLOC_010198	DEFENSINS	-0.8105	-6.172	0	0	0
XLOC_010198	PEPTIDE_LIGAND_BINDING_RECEPTORS	-0.4224	-6.9279	0	0	0
XLOC_010198	CLASS_A1_RHODOPSIN_LIKE_RECEPTORS	-0.4006	-9.1935	0	0	0
XLOC_010198	GPCR_LIGAND_BINDING	-0.3739	-9.6731	0	0	0
XLOC_010198	OLFACTORY_SIGNALING_PATHWAY	-0.568	-12.6082	0	0	0

## Sheet: lincRNA-10
LincRNA	Pathway	Enrichment Score (ES)	Normalized Enrichment Score (NES)	Nominal p value (NP)	False discovery rate (FDR)	FamilyWise-Error Rate (FWER)
XLOC_005618	PROCESSING_OF_CAPPED_INTRON_CONTAINING_PRE_MRNA	0.549	5.0174	0	0	0
XLOC_005618	MRNA_PROCESSING	0.524	4.8934	0	0	0
XLOC_005618	RNA_POL_II_TRANSCRIPTION	0.5644	4.753	0	0	0
XLOC_005618	MRNA_SPLICING	0.5416	4.5472	0	0	0
XLOC_005618	CELL_CYCLE_MITOTIC	0.3964	4.3934	0	0	0
XLOC_005618	LATE_PHASE_OF_HIV_LIFE_CYCLE	0.5032	4.3258	0	0	0
XLOC_005618	DNA_REPAIR	0.4755	4.1115	0	0	0
XLOC_005618	METABOLISM_OF_RNA	0.3862	4.1041	0	0	0
XLOC_005618	RNA_POL_II_PRE_TRANSCRIPTION_EVENTS	0.563	4.0717	0	0	0
XLOC_005618	GENERIC_TRANSCRIPTION_PATHWAY	0.358	4.048	0	0	0
XLOC_005618	HIV_INFECTION	0.3988	4.0436	0	0	0
XLOC_005618	DNA_REPLICATION	0.4053	3.9906	0	0	0
XLOC_005618	HIV_LIFE_CYCLE	0.4626	3.9605	0	0	0
XLOC_005618	MITOTIC_M_M_G1_PHASES	0.4107	3.9335	0	0	0
XLOC_005618	ANTIGEN_PROCESSING_UBIQUITINATION_PROTEASOME_DEGRADATION	0.3843	3.9076	0	0	0
XLOC_005618	TCA_CYCLE_AND_RESPIRATORY_ELECTRON_TRANSPORT	0.4334	3.8919	0	0	0
XLOC_005618	TRANSPORT_OF_MATURE_TRANSCRIPT_TO_CYTOPLASM	0.6105	3.8825	0	0	0
XLOC_005618	TRANSPORT_OF_MATURE_MRNA_DERIVED_FROM_AN_INTRONLESS_TRANSCRIPT	0.6624	3.7915	0	0	0
XLOC_005618	TRNA_AMINOACYLATION	0.5883	3.755	0	0	0
XLOC_005618	METABOLISM_OF_NON_CODING_RNA	0.5664	3.6701	0	0	0
XLOC_005618	METABOLISM_OF_MRNA	0.3611	3.666	0	0	0
XLOC_005618	CELL_CYCLE	0.3126	3.6592	0	0	0
XLOC_005618	CELL_CYCLE_CHECKPOINTS	0.421	3.6137	0	0	0
XLOC_005618	CLASS_I_MHC_MEDIATED_ANTIGEN_PROCESSING_PRESENTATION	0.3373	3.5366	0	0	0
XLOC_005618	RESPIRATORY_ELECTRON_TRANSPORT_ATP_SYNTHESIS_BY_CHEMIOSMOTIC_COUPLING_AND_HEAT_PRODUCTION_BY_UNCOUPLING_PROTEINS_	0.4531	3.5352	0	0	0
XLOC_005618	MRNA_3_END_PROCESSING	0.6631	3.4803	0	0	0
XLOC_005618	RESPIRATORY_ELECTRON_TRANSPORT	0.4848	3.4703	0	0	0
XLOC_005618	S_PHASE	0.4079	3.4573	0	0	0
XLOC_005618	TRANSCRIPTION	0.3416	3.4571	0	0	0
XLOC_005618	TRANSPORT_OF_RIBONUCLEOPROTEINS_INTO_THE_HOST_NUCLEUS	0.6589	3.4495	0	0	0
XLOC_005618	CLEAVAGE_OF_GROWING_TRANSCRIPT_IN_THE_TERMINATION_REGION_	0.5838	3.4435	0	0	0
XLOC_005618	FORMATION_OF_RNA_POL_II_ELONGATION_COMPLEX_	0.5428	3.4357	0	0	0
XLOC_005618	REGULATION_OF_MRNA_STABILITY_BY_PROTEINS_THAT_BIND_AU_RICH_ELEMENTS	0.4313	3.4028	0	0	0
XLOC_005618	NEP_NS2_INTERACTS_WITH_THE_CELLULAR_EXPORT_MACHINERY	0.658	3.3833	0	0	0
XLOC_005618	MITOTIC_G1_G1_S_PHASES	0.3728	3.3682	0	0	0
XLOC_005618	MITOTIC_PROMETAPHASE	0.4184	3.323	0	0	0
XLOC_005618	DEADENYLATION_DEPENDENT_MRNA_DECAY	0.5414	3.3227	0	0	0
XLOC_005618	RNA_POL_II_TRANSCRIPTION_PRE_INITIATION_AND_PROMOTER_OPENING	0.5295	3.3037	0	0	0
XLOC_005618	SYNTHESIS_OF_DNA	0.4154	3.3001	0	0	0
XLOC_005618	ELONGATION_ARREST_AND_RECOVERY	0.5735	3.2851	0	0	0
XLOC_005618	NUCLEOTIDE_EXCISION_REPAIR	0.5018	3.278	0	0	0
XLOC_005618	REGULATION_OF_GLUCOKINASE_BY_GLUCOKINASE_REGULATORY_PROTEIN	0.6338	3.2525	0	0	0
XLOC_005618	MRNA_SPLICING_MINOR_PATHWAY	0.5277	3.2488	0	0	0
XLOC_005618	M_G1_TRANSITION	0.4346	3.2486	0	0	0
XLOC_005618	G1_S_TRANSITION	0.3846	3.2264	0	0	0
XLOC_005618	HOST_INTERACTIONS_OF_HIV_FACTORS	0.3535	3.221	0	0	0
XLOC_005618	METABOLISM_OF_PROTEINS	0.2711	3.1982	0	0	0
XLOC_005618	MITOCHONDRIAL_PROTEIN_IMPORT	0.4734	3.1771	0	0	0
XLOC_005618	TRANSCRIPTION_COUPLED_NER_TC_NER	0.4929	3.1609	0	0	0
XLOC_005618	MITOCHONDRIAL_TRNA_AMINOACYLATION	0.6511	3.1103	0	0	0
XLOC_005618	SIGNALING_BY_WNT	0.4371	3.1101	0	0	0
XLOC_005618	FORMATION_OF_THE_HIV1_EARLY_ELONGATION_COMPLEX	0.5282	3.0757	0	0	0
XLOC_005618	DOWNSTREAM_SIGNALING_EVENTS_OF_B_CELL_RECEPTOR_BCR	0.3679	3.0753	0	0	0
XLOC_005618	MITOTIC_G2_G2_M_PHASES	0.3947	3.057	0	0	0
XLOC_005618	INFLUENZA_LIFE_CYCLE	0.333	3.0382	0	0	0
XLOC_005618	AUTODEGRADATION_OF_CDH1_BY_CDH1_APC_C	0.4426	3.033	0	0	0
XLOC_005618	INTERACTIONS_OF_VPR_WITH_HOST_CELLULAR_PROTEINS	0.5457	3.0226	0	0	0
XLOC_005618	UNFOLDED_PROTEIN_RESPONSE	0.3873	3.0058	0	0	0
XLOC_005618	ASSEMBLY_OF_THE_PRE_REPLICATIVE_COMPLEX	0.4308	2.9947	0	0	0
XLOC_005618	TRANSLATION	0.3207	2.9898	0	0	0
XLOC_005618	ABORTIVE_ELONGATION_OF_HIV1_TRANSCRIPT_IN_THE_ABSENCE_OF_TAT	0.5755	2.9673	0	0	0
XLOC_005618	REGULATION_OF_MITOTIC_CELL_CYCLE	0.3865	2.9565	0	0	0
XLOC_005618	RECRUITMENT_OF_MITOTIC_CENTROSOME_PROTEINS_AND_COMPLEXES	0.417	2.9507	0	0	0
XLOC_005618	ACTIVATION_OF_NF_KAPPAB_IN_B_CELLS	0.4092	2.9325	0	0	0
XLOC_005618	P53_INDEPENDENT_G1_S_DNA_DAMAGE_CHECKPOINT	0.4353	2.8924	0	0	0
XLOC_005618	EXTENSION_OF_TELOMERES	0.5336	2.8549	0	0	0
XLOC_005618	P53_DEPENDENT_G1_DNA_DAMAGE_RESPONSE	0.4251	2.8501	0	0	0
XLOC_005618	RNA_POL_III_TRANSCRIPTION	0.4719	2.8407	0	0	0
XLOC_005618	APC_C_CDH1_MEDIATED_DEGRADATION_OF_CDC20_AND_OTHER_APC_C_CDH1_TARGETED_PROTEINS_IN_LATE_MITOSIS_EARLY_G1	0.3887	2.8319	0	0	0
XLOC_005618	MRNA_CAPPING	0.5193	2.8181	0	0	0
XLOC_005618	CYTOSOLIC_TRNA_AMINOACYLATION	0.5479	2.815	0	0	0
XLOC_005618	ASPARAGINE_N_LINKED_GLYCOSYLATION	0.3539	2.8142	0	0	0
XLOC_005618	PROCESSING_OF_CAPPED_INTRONLESS_PRE_MRNA	0.5557	2.8034	0	0	0
XLOC_005618	CDK_MEDIATED_PHOSPHORYLATION_AND_REMOVAL_OF_CDC6	0.4315	2.793	0	0	0
XLOC_005618	AUTODEGRADATION_OF_THE_E3_UBIQUITIN_LIGASE_COP1	0.4336	2.7741	0	0	0
XLOC_005618	APC_C_CDC20_MEDIATED_DEGRADATION_OF_MITOTIC_PROTEINS	0.3894	2.7739	0	0	0
XLOC_005618	REGULATORY_RNA_PATHWAYS	0.5317	2.7584	0	0	0.001
XLOC_005618	ORC1_REMOVAL_FROM_CHROMATIN	0.3866	2.7551	0	0	0.001
XLOC_005618	GLOBAL_GENOMIC_NER_GG_NER	0.4904	2.7534	0	0	0.001
XLOC_005618	CYCLIN_E_ASSOCIATED_EVENTS_DURING_G1_S_TRANSITION_	0.3891	2.7401	0	0	0.001
XLOC_005618	ER_PHAGOSOME_PATHWAY	0.4046	2.7391	0	0	0.001
XLOC_005618	LAGGING_STRAND_SYNTHESIS	0.5846	2.7321	0	0	0.001
XLOC_005618	POST_TRANSLATIONAL_MODIFICATION_SYNTHESIS_OF_GPI_ANCHORED_PROTEINS	0.5106	2.7298	0	0	0.001
XLOC_005618	G2_M_CHECKPOINTS	0.4784	2.7272	0	0	0.002
XLOC_005618	VIF_MEDIATED_DEGRADATION_OF_APOBEC3G	0.4149	2.707	0	0	0.002
XLOC_005618	DESTABILIZATION_OF_MRNA_BY_BRF1	0.5976	2.6959	0	0	0.002
XLOC_005618	REGULATION_OF_ORNITHINE_DECARBOXYLASE_ODC	0.4097	2.6936	0	0	0.002
XLOC_005618	TRANS_GOLGI_NETWORK_VESICLE_BUDDING	0.378	2.6917	0	0	0.002
XLOC_005618	FORMATION_OF_TRANSCRIPTION_COUPLED_NER_TC_NER_REPAIR_COMPLEX	0.5137	2.6912	0	0	0.002
XLOC_005618	ANTIVIRAL_MECHANISM_BY_IFN_STIMULATED_GENES	0.3707	2.6887	0	0	0.002
XLOC_005618	SCF_BETA_TRCP_MEDIATED_DEGRADATION_OF_EMI1	0.4165	2.6874	0	0	0.002
XLOC_005618	RNA_POL_I_TRANSCRIPTION_INITIATION	0.5427	2.6859	0	0	0.002
XLOC_005618	DESTABILIZATION_OF_MRNA_BY_AUF1_HNRNP_D0	0.4178	2.685	0	0	0.002
XLOC_005618	CDT1_ASSOCIATION_WITH_THE_CDC6_ORC_ORIGIN_COMPLEX	0.4131	2.6739	0	0	0.002
XLOC_005618	DNA_STRAND_ELONGATION	0.4904	2.6716	0	0	0.002
XLOC_005618	LOSS_OF_NLP_FROM_MITOTIC_CENTROSOMES	0.4041	2.6614	0	0	0.003
XLOC_005618	REGULATION_OF_APOPTOSIS	0.3797	2.6264	0	0	0.003
XLOC_005618	APOPTOSIS	0.2794	2.6253	0	0	0.003
XLOC_005618	SIGNALING_BY_EGFR_IN_CANCER	0.2994	2.6088	0	0	0.003
XLOC_005618	SCFSKP2_MEDIATED_DEGRADATION_OF_P27_P21	0.3839	2.603	0	0	0.003
XLOC_005618	MEMBRANE_TRAFFICKING	0.2907	2.599	0	0	0.003
XLOC_005618	PYRUVATE_METABOLISM_AND_CITRIC_ACID_TCA_CYCLE	0.4189	2.5773	0	0	0.003
XLOC_005618	RNA_POL_I_TRANSCRIPTION_TERMINATION	0.5349	2.567	0	0	0.004
XLOC_005618	SIGNALLING_BY_NGF	0.2471	2.5666	0	0	0.004
XLOC_005618	RNA_POL_III_TRANSCRIPTION_INITIATION_FROM_TYPE_3_PROMOTER	0.4795	2.5451	0	0	0.005
XLOC_005618	SIGNALING_BY_TGF_BETA_RECEPTOR_COMPLEX	0.3568	2.5401	0	0	0.005
XLOC_005618	ACTIVATION_OF_ATR_IN_RESPONSE_TO_REPLICATION_STRESS	0.4808	2.5329	0	0	0.005
XLOC_005618	ASSOCIATION_OF_TRIC_CCT_WITH_TARGET_PROTEINS_DURING_BIOSYNTHESIS	0.485	2.5237	0	0	0.006
XLOC_005618	PROTEIN_FOLDING	0.3935	2.5102	0	0	0.006
XLOC_005618	MICRORNA_MIRNA_BIOGENESIS	0.5194	2.5087	0	0	0.006
XLOC_005618	RNA_POL_III_TRANSCRIPTION_INITIATION_FROM_TYPE_2_PROMOTER	0.5056	2.5082	0	0	0.006
XLOC_005618	BIOSYNTHESIS_OF_THE_N_GLYCAN_PRECURSOR_DOLICHOL_LIPID_LINKED_OLIGOSACCHARIDE_LLO_AND_TRANSFER_TO_A_NASCENT_PROTEIN	0.4719	2.5037	0	0	0.006
XLOC_005618	SRP_DEPENDENT_COTRANSLATIONAL_PROTEIN_TARGETING_TO_MEMBRANE	0.2919	2.4975	0	0	0.006
XLOC_005618	SIGNALING_BY_THE_B_CELL_RECEPTOR_BCR	0.2806	2.4947	0	0	0.006
XLOC_005618	DOUBLE_STRAND_BREAK_REPAIR	0.5079	2.4876	0	0	0.006
XLOC_005618	GOLGI_ASSOCIATED_VESICLE_BIOGENESIS	0.3664	2.4826	0	0.0001	0.007
XLOC_005618	ACTIVATION_OF_THE_PRE_REPLICATIVE_COMPLEX	0.4781	2.4705	0	0.0001	0.01
XLOC_005618	NONSENSE_MEDIATED_DECAY_ENHANCED_BY_THE_EXON_JUNCTION_COMPLEX	0.2887	2.4665	0	0.0001	0.012
XLOC_005618	ACTIVATION_OF_CHAPERONE_GENES_BY_XBP1S	0.384	2.4611	0	0.0001	0.013
XLOC_005618	PROCESSIVE_SYNTHESIS_ON_THE_LAGGING_STRAND	0.5741	2.4544	0	0.0001	0.015
XLOC_005618	PRE_NOTCH_TRANSCRIPTION_AND_TRANSLATION	0.469	2.4393	0	0.0001	0.018
XLOC_005618	TRANSCRIPTIONAL_ACTIVITY_OF_SMAD2_SMAD3_SMAD4_HETEROTRIMER	0.4131	2.4387	0	0.0001	0.018
XLOC_005618	NGF_SIGNALLING_VIA_TRKA_FROM_THE_PLASMA_MEMBRANE	0.2636	2.4222	0	0.0002	0.027
XLOC_005618	DESTABILIZATION_OF_MRNA_BY_TRISTETRAPROLIN_TTP	0.5426	2.4183	0	0.0002	0.028
XLOC_005618	GLUCOSE_TRANSPORT	0.4003	2.4127	0	0.0002	0.03
XLOC_005618	FORMATION_OF_INCISION_COMPLEX_IN_GG_NER	0.5323	2.4123	0	0.0002	0.03
XLOC_005618	SIGNALING_BY_NOTCH	0.2859	2.4093	0	0.0002	0.03
XLOC_005618	TRANSCRIPTIONAL_REGULATION_OF_WHITE_ADIPOCYTE_DIFFERENTIATION	0.3158	2.402	0	0.0002	0.032
XLOC_005618	DOWNSTREAM_SIGNAL_TRANSDUCTION	0.2885	2.3804	0	0.0002	0.037
XLOC_005618	SYNTHESIS_OF_PIPS_AT_THE_GOLGI_MEMBRANE	0.5442	2.3751	0	0.0003	0.041
XLOC_005618	NOTCH1_INTRACELLULAR_DOMAIN_REGULATES_TRANSCRIPTION	0.3785	2.3719	0	0.0003	0.044
XLOC_005618	DESTABILIZATION_OF_MRNA_BY_KSRP	0.5442	2.3714	0	0.0003	0.044
XLOC_005618	PI_METABOLISM	0.359	2.3617	0	0.0003	0.047
XLOC_005618	CITRIC_ACID_CYCLE_TCA_CYCLE	0.5062	2.3606	0	0.0003	0.047
XLOC_005618	FANCONI_ANEMIA_PATHWAY	0.4951	2.3586	0	0.0003	0.048
XLOC_005618	ENDOSOMAL_SORTING_COMPLEX_REQUIRED_FOR_TRANSPORT_ESCRT	0.4655	2.3562	0	0.0003	0.048
XLOC_005618	NEGATIVE_REGULATORS_OF_RIG_I_MDA5_SIGNALING	0.4195	2.3534	0	0.0003	0.048
XLOC_005618	TRAF6_MEDIATED_INDUCTION_OF_NFKB_AND_MAP_KINASES_UPON_TLR7_8_OR_9_ACTIVATION	0.3139	2.3503	0	0.0003	0.05
XLOC_005618	SYNTHESIS_OF_GLYCOSYLPHOSPHATIDYLINOSITOL_GPI	0.5283	2.3394	0	0.0003	0.053
XLOC_005618	FATTY_ACID_TRIACYLGLYCEROL_AND_KETONE_BODY_METABOLISM	0.2303	2.3263	0	0.0003	0.059
XLOC_005618	TRIF_MEDIATED_TLR3_SIGNALING	0.3086	2.32	0	0.0004	0.065
XLOC_005618	BASE_EXCISION_REPAIR	0.4904	2.3177	0.0014	0.0004	0.066
XLOC_005618	INFLUENZA_VIRAL_RNA_TRANSCRIPTION_AND_REPLICATION	0.2757	2.3153	0	0.0004	0.066
XLOC_005618	ADAPTIVE_IMMUNE_SYSTEM	0.1905	2.3115	0	0.0004	0.067
XLOC_005618	PERK_REGULATED_GENE_EXPRESSION	0.4431	2.3079	0	0.0004	0.068
XLOC_005618	INTRINSIC_PATHWAY_FOR_APOPTOSIS	0.4246	2.307	0	0.0004	0.068
XLOC_005618	3_UTR_MEDIATED_TRANSLATIONAL_REGULATION	0.2695	2.2807	0	0.0005	0.089
XLOC_005618	SIGNALING_BY_SCF_KIT	0.2812	2.2536	0.0011	0.0006	0.112
XLOC_005618	RESOLUTION_OF_AP_SITES_VIA_THE_MULTIPLE_NUCLEOTIDE_PATCH_REPLACEMENT_PATHWAY	0.4901	2.2533	0	0.0006	0.112
XLOC_005618	CROSS_PRESENTATION_OF_SOLUBLE_EXOGENOUS_ANTIGENS_ENDOSOMES	0.3451	2.2239	0	0.0009	0.147
XLOC_005618	MAP_KINASE_ACTIVATION_IN_TLR_CASCADE	0.3494	2.219	0	0.0009	0.152
XLOC_005618	ACTIVATION_OF_GENES_BY_ATF4	0.4265	2.2137	0	0.0009	0.155
XLOC_005618	SIGNALING_BY_NOTCH1	0.2969	2.2079	0	0.0009	0.161
XLOC_005618	ACTIVATION_OF_THE_MRNA_UPON_BINDING_OF_THE_CAP_BINDING_COMPLEX_AND_EIFS_AND_SUBSEQUENT_BINDING_TO_43S	0.3162	2.198	0	0.001	0.178
XLOC_005618	NFKB_AND_MAP_KINASES_ACTIVATION_MEDIATED_BY_TLR4_SIGNALING_REPERTOIRE	0.2958	2.1949	0	0.0011	0.185
XLOC_005618	HOMOLOGOUS_RECOMBINATION_REPAIR_OF_REPLICATION_INDEPENDENT_DOUBLE_STRAND_BREAKS	0.5078	2.1913	0.0014	0.0011	0.192
XLOC_005618	ACTIVATED_TLR4_SIGNALLING	0.2767	2.1898	0	0.0011	0.194
XLOC_005618	RNA_POL_III_CHAIN_ELONGATION	0.4775	2.1617	0	0.0014	0.243
XLOC_005618	GAB1_SIGNALOSOME	0.3554	2.1527	0	0.0015	0.256
XLOC_005618	METABOLISM_OF_VITAMINS_AND_COFACTORS	0.3102	2.1223	0.0012	0.0019	0.308
XLOC_005618	MYD88_MAL_CASCADE_INITIATED_ON_PLASMA_MEMBRANE	0.2704	2.1197	0	0.002	0.313
XLOC_005618	G0_AND_EARLY_G1	0.4318	2.1162	0.0041	0.002	0.324
XLOC_005618	PPARA_ACTIVATES_GENE_EXPRESSION	0.2425	2.1086	0.0011	0.0021	0.339
XLOC_005618	SIGNALLING_TO_ERKS	0.3484	2.0969	0	0.0023	0.363
XLOC_005618	PKB_MEDIATED_EVENTS	0.3879	2.0915	0.0013	0.0024	0.381
XLOC_005618	DOWNREGULATION_OF_SMAD2_3_SMAD4_TRANSCRIPTIONAL_ACTIVITY	0.463	2.09	0	0.0024	0.384
XLOC_005618	SMAD2_SMAD3_SMAD4_HETEROTRIMER_REGULATES_TRANSCRIPTION	0.4081	2.0842	0.0014	0.0025	0.399
XLOC_005618	CIRCADIAN_CLOCK	0.3024	2.078	0	0.0026	0.413
XLOC_005618	RNA_POL_III_TRANSCRIPTION_TERMINATION	0.4385	2.0718	0.0027	0.0028	0.432
XLOC_005618	SIGNALING_BY_FGFR1_FUSION_MUTANTS	0.4844	2.0657	0.0015	0.0029	0.451
XLOC_005618	PREFOLDIN_MEDIATED_TRANSFER_OF_SUBSTRATE_TO_CCT_TRIC	0.4204	2.0614	0	0.003	0.465
XLOC_005618	PRE_NOTCH_EXPRESSION_AND_PROCESSING	0.3348	2.0606	0	0.003	0.468
XLOC_005618	FORMATION_OF_THE_TERNARY_COMPLEX_AND_SUBSEQUENTLY_THE_43S_COMPLEX	0.3112	2.0533	0.0012	0.0032	0.488
XLOC_005618	CHOLESTEROL_BIOSYNTHESIS	0.4185	2.0399	0.0013	0.0035	0.521
XLOC_005618	DIABETES_PATHWAYS	0.2278	2.0388	0.0011	0.0035	0.524
XLOC_005618	CONVERSION_FROM_APC_C_CDC20_TO_APC_C_CDH1_IN_LATE_ANAPHASE	0.4663	2.0351	0.0028	0.0036	0.533
XLOC_005618	PIP3_ACTIVATES_AKT_SIGNALING	0.369	2.0129	0.0039	0.0042	0.604
XLOC_005618	ANTIGEN_PROCESSING_CROSS_PRESENTATION	0.2729	2.0059	0.0035	0.0044	0.618
XLOC_005618	MAPK_TARGETS_NUCLEAR_EVENTS_MEDIATED_BY_MAP_KINASES	0.3779	1.993	0.0077	0.0049	0.66
XLOC_005618	SIGNALING_BY_HIPPO	0.4314	1.9738	0.0027	0.0056	0.709
XLOC_005618	SIGNALING_BY_ERBB2	0.2301	1.9683	0.0011	0.0058	0.723
XLOC_005618	RORA_ACTIVATES_CIRCADIAN_EXPRESSION	0.3808	1.9682	0.004	0.0058	0.723
XLOC_005618	METABOLISM_OF_NUCLEOTIDES	0.2629	1.9676	0.0011	0.0057	0.723
XLOC_005618	PEPTIDE_CHAIN_ELONGATION	0.2463	1.9585	0.0033	0.0061	0.75
XLOC_005618	BRANCHED_CHAIN_AMINO_ACID_CATABOLISM	0.4383	1.946	0.0057	0.0068	0.797
XLOC_005618	APC_CDC20_MEDIATED_DEGRADATION_OF_NEK2A	0.4087	1.9443	0.0068	0.0068	0.806
XLOC_005618	PYRUVATE_METABOLISM	0.44	1.9406	0.0014	0.007	0.812
XLOC_005618	G1_PHASE	0.3317	1.9369	0.0038	0.0072	0.819
XLOC_005618	NUCLEAR_EVENTS_KINASE_AND_TRANSCRIPTION_FACTOR_ACTIVATION	0.3945	1.9264	0.0027	0.0077	0.843
XLOC_005618	PHOSPHORYLATION_OF_THE_APC_C	0.4445	1.9258	0.0084	0.0076	0.844
XLOC_005618	PI3K_AKT_ACTIVATION	0.3246	1.9251	0.013	0.0076	0.846
XLOC_005618	PHOSPHOLIPID_METABOLISM	0.1877	1.9244	0.0021	0.0076	0.847
XLOC_005618	RIG_I_MDA5_MEDIATED_INDUCTION_OF_IFN_ALPHA_BETA_PATHWAYS	0.2484	1.9232	0.0023	0.0077	0.852
XLOC_005618	ACTIVATION_OF_BH3_ONLY_PROTEINS	0.4508	1.9212	0.0072	0.0078	0.858
XLOC_005618	POST_TRANSLATIONAL_PROTEIN_MODIFICATION	0.1867	1.9027	0.001	0.0088	0.896
XLOC_005618	PROLONGED_ERK_ACTIVATION_EVENTS	0.417	1.9022	0.004	0.0087	0.896
XLOC_005618	SIGNALING_BY_ERBB4	0.2335	1.8984	0.0056	0.0089	0.902
XLOC_005618	MHC_CLASS_II_ANTIGEN_PRESENTATION	0.2296	1.877	0.0067	0.0103	0.939
XLOC_005618	TOLL_RECEPTOR_CASCADES	0.2161	1.8643	0.0077	0.0113	0.953
XLOC_005618	P75_NTR_RECEPTOR_MEDIATED_SIGNALLING	0.2358	1.8414	0.0067	0.0131	0.97
XLOC_005618	SIGNALING_BY_CONSTITUTIVELY_ACTIVE_EGFR	0.4034	1.8171	0.0042	0.0155	0.982
XLOC_005618	BMAL1_CLOCK_NPAS2_ACTIVATES_CIRCADIAN_EXPRESSION	0.3042	1.8159	0.0136	0.0155	0.982
XLOC_005618	E2F_MEDIATED_REGULATION_OF_DNA_REPLICATION	0.3591	1.81	0.0201	0.016	0.983
XLOC_005618	APC_C_CDC20_MEDIATED_DEGRADATION_OF_CYCLIN_B	0.4032	1.8071	0.0169	0.0162	0.983
XLOC_005618	YAP1_AND_WWTR1_TAZ_STIMULATED_GENE_EXPRESSION	0.3568	1.8062	0.0092	0.0162	0.984
XLOC_005618	INHIBITION_OF_THE_PROTEOLYTIC_ACTIVITY_OF_APC_C_REQUIRED_FOR_THE_ONSET_OF_ANAPHASE_BY_MITOTIC_SPINDLE_CHECKPOINT_COMPONENTS	0.4145	1.7929	0.0196	0.0176	0.99
XLOC_005618	EGFR_DOWNREGULATION	0.3456	1.7819	0.0157	0.0189	0.994
XLOC_005618	ARMS_MEDIATED_ACTIVATION	0.4056	1.779	0.0173	0.0192	0.994
XLOC_005618	ENERGY_DEPENDENT_REGULATION_OF_MTOR_BY_LKB1_AMPK	0.3876	1.7741	0.0124	0.0198	0.994
XLOC_005618	RECYCLING_PATHWAY_OF_L1	0.3329	1.7724	0.0132	0.0199	0.995
XLOC_005618	ERK_MAPK_TARGETS	0.3868	1.7565	0.0181	0.022	0.995
XLOC_005618	SIGNALING_BY_FGFR_IN_DISEASE	0.1932	1.7279	0.0162	0.0261	0.998
XLOC_005618	SIGNALLING_TO_RAS	0.3306	1.7166	0.0158	0.028	0.998
XLOC_005618	ANTIGEN_PRESENTATION_FOLDING_ASSEMBLY_AND_PEPTIDE_LOADING_OF_CLASS_I_MHC	0.3931	1.7131	0.0252	0.0284	0.998
XLOC_005618	CIRCADIAN_REPRESSION_OF_EXPRESSION_BY_REV_ERBA	0.3388	1.6992	0.0217	0.0307	0.999
XLOC_005618	SYNTHESIS_AND_INTERCONVERSION_OF_NUCLEOTIDE_DI_AND_TRIPHOSPHATES	0.3748	1.6956	0.0231	0.0312	0.999
XLOC_005618	SIGNALING_BY_RHO_GTPASES	0.1976	1.692	0.0241	0.0318	0.999
XLOC_005618	TRAF6_MEDIATED_NFKB_ACTIVATION	0.3549	1.6888	0.0207	0.0323	0.999
XLOC_005618	NOD1_2_SIGNALING_PATHWAY	0.3279	1.6715	0.0251	0.0356	1
XLOC_005618	CELL_DEATH_SIGNALLING_VIA_NRAGE_NRIF_AND_NADE	0.2352	1.6663	0.028	0.0366	1
XLOC_005618	METABOLISM_OF_LIPIDS_AND_LIPOPROTEINS	0.1384	1.6606	0.005	0.0377	1
XLOC_005618	PEROXISOMAL_LIPID_METABOLISM	0.3519	1.6583	0.0392	0.0381	1
XLOC_005618	PROTEOLYTIC_CLEAVAGE_OF_SNARE_COMPLEX_PROTEINS	0.3661	1.6401	0.0324	0.0422	1
XLOC_005618	PI3K_EVENTS_IN_ERBB2_SIGNALING	0.2474	1.6241	0.0448	0.046	1
XLOC_005618	PURINE_METABOLISM	0.2836	1.6159	0.0364	0.048	1
XLOC_005618	DOWNREGULATION_OF_TGF_BETA_RECEPTOR_SIGNALING	0.3357	1.6148	0.0425	0.0481	1
XLOC_005618	DARPP_32_EVENTS	0.3518	1.6102	0.0377	0.0491	1
XLOC_005618	TRANSPORT_TO_THE_GOLGI_AND_SUBSEQUENT_MODIFICATION	0.2755	1.6017	0.0359	0.0514	1
XLOC_005618	SIGNALING_BY_FGFR	0.1761	1.5668	0.0433	0.0622	1
XLOC_005618	TGF_BETA_RECEPTOR_SIGNALING_ACTIVATES_SMADS	0.3182	1.5608	0.0565	0.064	1
XLOC_005618	SHC_RELATED_EVENTS	0.3626	1.5449	0.0651	0.0696	1
XLOC_005618	PI3K_EVENTS_IN_ERBB4_SIGNALING	0.2526	1.5349	0.052	0.0729	1
XLOC_005618	SIGNALING_BY_ROBO_RECEPTOR	0.2848	1.5323	0.0574	0.0736	1
XLOC_005618	SULFUR_AMINO_ACID_METABOLISM	0.304	1.5137	0.0591	0.0808	1
XLOC_005618	SPHINGOLIPID_METABOLISM	0.2084	1.5092	0.069	0.0824	1
XLOC_005618	SIGNALING_BY_INSULIN_RECEPTOR	0.1767	1.4954	0.0686	0.0882	1
XLOC_005618	SPHINGOLIPID_DE_NOVO_BIOSYNTHESIS	0.2825	1.4769	0.075	0.0965	1
XLOC_005618	SIGNALING_BY_PDGF	0.1654	1.4696	0.0736	0.0995	1
XLOC_005618	LYSOSOME_VESICLE_BIOGENESIS	0.3066	1.4685	0.0849	0.0996	1
XLOC_005618	CD28_CO_STIMULATION	0.266	1.4641	0.0826	0.1014	1
XLOC_005618	CD28_DEPENDENT_PI3K_AKT_SIGNALING	0.3005	1.4623	0.0782	0.1019	1
XLOC_005618	G_ALPHA1213_SIGNALLING_EVENTS	0.1853	1.4273	0.0832	0.1201	1
XLOC_005618	INSULIN_RECEPTOR_RECYCLING	0.2933	1.4099	0.1247	0.13	1
XLOC_005618	SYNTHESIS_OF_PIPS_AT_THE_PLASMA_MEMBRANE	0.2535	1.4033	0.1134	0.1335	1
XLOC_005618	SIGNAL_TRANSDUCTION_BY_L1	0.2398	1.399	0.1082	0.1356	1
XLOC_005618	AMINO_ACID_SYNTHESIS_AND_INTERCONVERSION_TRANSAMINATION	0.3173	1.3983	0.1085	0.1355	1
XLOC_005618	CYTOKINE_SIGNALING_IN_IMMUNE_SYSTEM	0.1274	1.3703	0.1048	0.1535	1
XLOC_005618	INSULIN_SYNTHESIS_AND_PROCESSING	0.2953	1.3694	0.1243	0.1534	1
XLOC_005618	SEMA4D_INDUCED_CELL_MIGRATION_AND_GROWTH_CONE_COLLAPSE	0.2666	1.3679	0.1286	0.1539	1
XLOC_005618	REGULATION_OF_HYPOXIA_INDUCIBLE_FACTOR_HIF_BY_OXYGEN	0.2784	1.3677	0.14	0.1534	1
XLOC_005618	KINESINS	0.2667	1.3633	0.145	0.1559	1
XLOC_005618	SIGNALING_BY_ILS	0.1567	1.3581	0.1168	0.1589	1
XLOC_005618	DOWNSTREAM_SIGNALING_OF_ACTIVATED_FGFR	0.1595	1.3527	0.1477	0.1622	1
XLOC_005618	INSULIN_RECEPTOR_SIGNALLING_CASCADE	0.1657	1.3521	0.1287	0.162	1
XLOC_005618	INTERFERON_SIGNALING	0.1405	1.3438	0.1462	0.1674	1
XLOC_005618	NRAGE_SIGNALS_DEATH_THROUGH_JNK	0.2103	1.3409	0.1364	0.1687	1
XLOC_005618	BOTULINUM_NEUROTOXICITY	0.2904	1.3383	0.1511	0.17	1
XLOC_005618	NUCLEOTIDE_BINDING_DOMAIN_LEUCINE_RICH_REPEAT_CONTAINING_RECEPTOR_NLR_SIGNALING_PATHWAYS	0.2141	1.3329	0.1368	0.1734	1
XLOC_005618	FORMATION_OF_TUBULIN_FOLDING_INTERMEDIATES_BY_CCT_TRIC	0.3098	1.3277	0.1431	0.1767	1
XLOC_005618	METABOLISM_OF_AMINO_ACIDS_AND_DERIVATIVES	0.1294	1.3118	0.1643	0.1886	1
XLOC_005618	IL1_SIGNALING	0.2235	1.3052	0.1493	0.1933	1
XLOC_005618	NEF_MEDIATES_DOWN_MODULATION_OF_CELL_SURFACE_RECEPTORS_BY_RECRUITING_THEM_TO_CLATHRIN_ADAPTERS	0.2741	1.3044	0.1764	0.1924	1
XLOC_005618	CHROMOSOME_MAINTENANCE	0.1466	1.3044	0.1594	0.1931	1
XLOC_005618	TRIGLYCERIDE_BIOSYNTHESIS	0.21	1.2918	0.1785	0.2021	1
XLOC_005618	TRANSFERRIN_ENDOCYTOSIS_AND_RECYCLING	0.25	1.2886	0.1751	0.2043	1
XLOC_005618	IRON_UPTAKE_AND_TRANSPORT	0.2121	1.2874	0.1607	0.2045	1
XLOC_005618	PLC_BETA_MEDIATED_EVENTS	0.2055	1.2835	0.1761	0.207	1
XLOC_005618	ACTIVATED_AMPK_STIMULATES_FATTY_ACID_OXIDATION_IN_MUSCLE	0.2819	1.2832	0.1633	0.2064	1
XLOC_005618	RNA_POL_I_RNA_POL_III_AND_MITOCHONDRIAL_TRANSCRIPTION	0.1466	1.2719	0.1864	0.215	1
XLOC_005618	FATTY_ACYL_COA_BIOSYNTHESIS	0.2725	1.2717	0.1671	0.2144	1
XLOC_005618	TAK1_ACTIVATES_NFKB_BY_PHOSPHORYLATION_AND_ACTIVATION_OF_IKKS_COMPLEX	0.2735	1.2616	0.1953	0.2223	1
XLOC_005618	GLYCEROPHOSPHOLIPID_BIOSYNTHESIS	0.1572	1.2508	0.2043	0.2309	1
XLOC_005618	CTLA4_INHIBITORY_SIGNALING	0.2663	1.2487	0.1939	0.2321	1
XLOC_005618	SEMA4D_IN_SEMAPHORIN_SIGNALING	0.2265	1.2474	0.2052	0.2325	1
XLOC_005618	SIGNALING_BY_BMP	0.2589	1.244	0.1987	0.2348	1
XLOC_005618	REGULATION_OF_KIT_SIGNALING	0.2741	1.2152	0.2421	0.2611	1
XLOC_005618	KERATAN_SULFATE_KERATIN_METABOLISM	0.2136	1.2109	0.2375	0.2643	1
XLOC_005618	NEPHRIN_INTERACTIONS	0.2513	1.202	0.2378	0.272	1
XLOC_005618	APOPTOTIC_EXECUTION_PHASE	0.172	1.1762	0.2824	0.2973	1
XLOC_005618	METABOLISM_OF_CARBOHYDRATES	0.1106	1.169	0.2807	0.3038	1
XLOC_005618	APOPTOTIC_CLEAVAGE_OF_CELLULAR_PROTEINS	0.1927	1.1609	0.2765	0.3117	1
XLOC_005618	KERATAN_SULFATE_BIOSYNTHESIS	0.2135	1.1534	0.2704	0.3188	1
XLOC_005618	REGULATION_OF_SIGNALING_BY_CBL	0.2468	1.1419	0.2894	0.3302	1
XLOC_005618	GROWTH_HORMONE_RECEPTOR_SIGNALING	0.2377	1.1354	0.3018	0.3362	1
XLOC_005618	ACTIVATED_NOTCH1_TRANSMITS_SIGNAL_TO_THE_NUCLEUS	0.2147	1.1347	0.2967	0.3359	1
XLOC_005618	L1CAM_INTERACTIONS	0.1415	1.1303	0.3028	0.3397	1
XLOC_005618	DEVELOPMENTAL_BIOLOGY	0.0922	1.0766	0.3859	0.4025	1
XLOC_005618	DAG_AND_IP3_SIGNALING	0.1918	1.0551	0.3844	0.428	1
XLOC_005618	NETRIN1_SIGNALING	0.1711	1.0468	0.4015	0.4369	1
XLOC_005618	PI3K_CASCADE	0.14	1.0464	0.4148	0.4361	1
XLOC_005618	GRB2_EVENTS_IN_ERBB2_SIGNALING	0.2092	1.0283	0.4063	0.4578	1
XLOC_005618	GLYCOSPHINGOLIPID_METABOLISM	0.1678	1.014	0.4388	0.4744	1
XLOC_005618	SIGNALING_BY_FGFR_MUTANTS	0.159	1.0059	0.4529	0.4835	1
XLOC_005618	SHC1_EVENTS_IN_ERBB4_SIGNALING	0.2104	1.0029	0.4671	0.4858	1
XLOC_005618	SYNTHESIS_OF_PC	0.2287	0.9955	0.4505	0.4937	1
XLOC_005618	CA_DEPENDENT_EVENTS	0.1844	0.9846	0.4638	0.5064	1
XLOC_005618	MYOGENESIS	0.1837	0.9827	0.4617	0.5073	1
XLOC_005618	PI_3K_CASCADE	0.1378	0.9816	0.4674	0.5071	1
XLOC_005618	SIGNAL_AMPLIFICATION	0.173	0.9781	0.4838	0.5099	1
XLOC_005618	TELOMERE_MAINTENANCE	0.119	0.9241	0.5467	0.58	1
XLOC_005618	TIE2_SIGNALING	0.2094	0.9199	0.5511	0.5836	1
XLOC_005618	PYRIMIDINE_METABOLISM	0.179	0.9118	0.5589	0.5922	1
XLOC_005618	FACTORS_INVOLVED_IN_MEGAKARYOCYTE_DEVELOPMENT_AND_PLATELET_PRODUCTION	0.0987	0.8852	0.6245	0.6267	1
XLOC_005618	COSTIMULATION_BY_THE_CD28_FAMILY	0.1238	0.8641	0.6406	0.6529	1
XLOC_005618	PKA_MEDIATED_PHOSPHORYLATION_OF_CREB	0.196	0.8608	0.6581	0.6553	1
XLOC_005618	N_GLYCAN_ANTENNAE_ELONGATION_IN_THE_MEDIAL_TRANS_GOLGI	0.1876	0.8565	0.6343	0.6588	1
XLOC_005618	LATENT_INFECTION_OF_HOMO_SAPIENS_WITH_MYCOBACTERIUM_TUBERCULOSIS	0.1417	0.8039	0.7134	0.7252	1
XLOC_005618	RIP_MEDIATED_NFKB_ACTIVATION_VIA_DAI	0.176	0.7842	0.7336	0.7479	1
XLOC_005618	SIGNALING_BY_FGFR1_MUTANTS	0.1465	0.783	0.7398	0.747	1
XLOC_005618	TRAF6_MEDIATED_IRF7_ACTIVATION	0.1363	0.7481	0.7911	0.7873	1
XLOC_005618	DOWNSTREAM_TCR_SIGNALING	0.1352	0.7398	0.7718	0.7946	1
XLOC_005618	ZINC_TRANSPORTERS	0.1726	0.7245	0.8052	0.8097	1
XLOC_005618	NUCLEAR_SIGNALING_BY_ERBB4	0.1161	0.6637	0.8791	0.8704	1
XLOC_005618	SYNTHESIS_OF_PA	-0.0872	-0.5794	0.9464	0.9696	1
XLOC_005618	ANTIGEN_ACTIVATES_B_CELL_RECEPTOR_LEADING_TO_GENERATION_OF_SECOND_MESSENGERS	-0.106	-0.7102	0.8174	0.8612	1
XLOC_005618	POST_NMDA_RECEPTOR_ACTIVATION_EVENTS	-0.1011	-0.7314	0.816	0.8411	1
XLOC_005618	METAL_ION_SLC_TRANSPORTERS	-0.1292	-0.7752	0.7928	0.7855	1
XLOC_005618	CREB_PHOSPHORYLATION_THROUGH_THE_ACTIVATION_OF_RAS	-0.1276	-0.8057	0.7481	0.7445	1
XLOC_005618	SIGNALING_BY_NODAL	-0.1737	-0.8621	0.6458	0.6601	1
XLOC_005618	IL_2_SIGNALING	-0.1179	-0.8799	0.645	0.6361	1
XLOC_005618	SYNTHESIS_SECRETION_AND_INACTIVATION_OF_GLP1	-0.1739	-0.884	0.6447	0.6335	1
XLOC_005618	ACYL_CHAIN_REMODELLING_OF_PE	-0.1579	-0.9235	0.5476	0.5747	1
XLOC_005618	ACTIVATION_OF_NMDA_RECEPTOR_UPON_GLUTAMATE_BINDING_AND_POSTSYNAPTIC_EVENTS	-0.1214	-0.9243	0.5521	0.5768	1
XLOC_005618	ACYL_CHAIN_REMODELLING_OF_PC	-0.1511	-0.9261	0.549	0.5777	1
XLOC_005618	FRS2_MEDIATED_CASCADE	-0.1207	-0.9352	0.5297	0.5669	1
XLOC_005618	TCR_SIGNALING	-0.1102	-0.9375	0.5322	0.5669	1
XLOC_005618	TRAFFICKING_OF_AMPA_RECEPTORS	-0.1713	-1.0918	0.3277	0.35	1
XLOC_005618	THROMBOXANE_SIGNALLING_THROUGH_TP_RECEPTOR	-0.1844	-1.1038	0.3132	0.3381	1
XLOC_005618	INTEGRIN_ALPHAIIB_BETA3_SIGNALING	-0.1767	-1.1486	0.2614	0.2901	1
XLOC_005618	PTM_GAMMA_CARBOXYLATION_HYPUSINE_FORMATION_AND_ARYLSULFATASE_ACTIVATION	-0.1834	-1.1715	0.2414	0.2678	1
XLOC_005618	PROSTACYCLIN_SIGNALLING_THROUGH_PROSTACYCLIN_RECEPTOR	-0.2128	-1.1829	0.2107	0.2578	1
XLOC_005618	SYNTHESIS_OF_BILE_ACIDS_AND_BILE_SALTS_VIA_7ALPHA_HYDROXYCHOLESTEROL	-0.2447	-1.198	0.2274	0.2449	1
XLOC_005618	NUCLEAR_RECEPTOR_TRANSCRIPTION_PATHWAY	-0.1432	-1.2143	0.2118	0.2314	1
XLOC_005618	ADP_SIGNALLING_THROUGH_P2RY1	-0.1989	-1.2503	0.1946	0.2021	1
XLOC_005618	ADP_SIGNALLING_THROUGH_P2RY12	-0.226	-1.2586	0.1919	0.1976	1
XLOC_005618	INCRETIN_SYNTHESIS_SECRETION_AND_INACTIVATION	-0.2341	-1.2908	0.1509	0.1749	1
XLOC_005618	REGULATION_OF_WATER_BALANCE_BY_RENAL_AQUAPORINS	-0.1631	-1.2995	0.1613	0.1696	1
XLOC_005618	INFLAMMASOMES	-0.2658	-1.311	0.1137	0.1631	1
XLOC_005618	ACYL_CHAIN_REMODELLING_OF_PS	-0.2639	-1.328	0.1572	0.1524	1
XLOC_005618	BASIGIN_INTERACTIONS	-0.2246	-1.3389	0.1452	0.1463	1
XLOC_005618	ABCA_TRANSPORTERS_IN_LIPID_HOMEOSTASIS	-0.2776	-1.3615	0.1173	0.134	1
XLOC_005618	TIGHT_JUNCTION_INTERACTIONS	-0.2166	-1.3696	0.12	0.1299	1
XLOC_005618	THE_ROLE_OF_NEF_IN_HIV1_REPLICATION_AND_DISEASE_PATHOGENESIS	-0.2086	-1.3864	0.0885	0.1219	1
XLOC_005618	NEGATIVE_REGULATION_OF_FGFR_SIGNALING	-0.1857	-1.3914	0.134	0.1206	1
XLOC_005618	ACYL_CHAIN_REMODELLING_OF_PG	-0.267	-1.3916	0.1017	0.1214	1
XLOC_005618	IL_3_5_AND_GM_CSF_SIGNALING	-0.1728	-1.4195	0.071	0.1079	1
XLOC_005618	G_BETA_GAMMA_SIGNALLING_THROUGH_PI3KGAMMA	-0.231	-1.4313	0.092	0.1031	1
XLOC_005618	IL_RECEPTOR_SHC_SIGNALING	-0.218	-1.4329	0.1008	0.1033	1
XLOC_005618	ACTIVATION_OF_KAINATE_RECEPTORS_UPON_GLUTAMATE_BINDING	-0.2164	-1.4404	0.0802	0.1005	1
XLOC_005618	MEIOSIS	-0.1099	-1.4461	0.0658	0.0989	1
XLOC_005618	RAS_ACTIVATION_UOPN_CA2_INFUX_THROUGH_NMDA_RECEPTOR	-0.3033	-1.4637	0.0842	0.092	0.998
XLOC_005618	THROMBIN_SIGNALLING_THROUGH_PROTEINASE_ACTIVATED_RECEPTORS_PARS	-0.2003	-1.4771	0.0714	0.0872	0.998
XLOC_005618	GLUTATHIONE_CONJUGATION	-0.2539	-1.5228	0.0545	0.071	0.994
XLOC_005618	G_BETA_GAMMA_SIGNALLING_THROUGH_PLC_BETA	-0.2794	-1.5399	0.0502	0.066	0.992
XLOC_005618	ABC_FAMILY_PROTEINS_MEDIATED_TRANSPORT	-0.221	-1.5483	0.0429	0.0638	0.991
XLOC_005618	REGULATION_OF_IFNA_SIGNALING	-0.2671	-1.5495	0.0431	0.0638	0.991
XLOC_005618	SYNTHESIS_OF_BILE_ACIDS_AND_BILE_SALTS	-0.2874	-1.5782	0.0595	0.0556	0.982
XLOC_005618	EFFECTS_OF_PIP2_HYDROLYSIS	-0.277	-1.591	0.053	0.0528	0.976
XLOC_005618	INNATE_IMMUNE_SYSTEM	-0.0805	-1.6018	0	0.0504	0.972
XLOC_005618	PLATELET_AGGREGATION_PLUG_FORMATION	-0.2188	-1.6021	0.0274	0.0508	0.972
XLOC_005618	CHONDROITIN_SULFATE_BIOSYNTHESIS	-0.3029	-1.6058	0.0311	0.0507	0.967
XLOC_005618	ION_TRANSPORT_BY_P_TYPE_ATPASES	-0.2179	-1.6058	0.0485	0.0503	0.967
XLOC_005618	GLUCAGON_SIGNALING_IN_METABOLIC_REGULATION	-0.2278	-1.6155	0.0294	0.0489	0.96
XLOC_005618	G_PROTEIN_BETA_GAMMA_SIGNALLING	-0.2421	-1.6173	0.0502	0.0489	0.958
XLOC_005618	PHASE_II_CONJUGATION	-0.1748	-1.6179	0.0423	0.0493	0.958
XLOC_005618	GLUTAMATE_NEUROTRANSMITTER_RELEASE_CYCLE	-0.3419	-1.6339	0.039	0.0461	0.948
XLOC_005618	GPVI_MEDIATED_ACTIVATION_CASCADE	-0.2416	-1.6432	0.0357	0.0444	0.938
XLOC_005618	AQUAPORIN_MEDIATED_TRANSPORT	-0.1819	-1.6451	0.024	0.0444	0.936
XLOC_005618	TRANSPORT_OF_VITAMINS_NUCLEOSIDES_AND_RELATED_MOLECULES	-0.2441	-1.6673	0.0307	0.04	0.913
XLOC_005618	G_PROTEIN_ACTIVATION	-0.2513	-1.6812	0.017	0.0375	0.895
XLOC_005618	NCAM_SIGNALING_FOR_NEURITE_OUT_GROWTH	-0.1723	-1.7018	0.0244	0.0339	0.866
XLOC_005618	REGULATION_OF_INSULIN_SECRETION_BY_GLUCAGON_LIKE_PEPTIDE1	-0.216	-1.7342	0.0117	0.0286	0.812
XLOC_005618	GABA_SYNTHESIS_RELEASE_REUPTAKE_AND_DEGRADATION	-0.3336	-1.7426	0.0166	0.0277	0.797
XLOC_005618	DEPOSITION_OF_NEW_CENPA_CONTAINING_NUCLEOSOMES_AT_THE_CENTROMERE	-0.1885	-1.7558	0.0156	0.026	0.775
XLOC_005618	INHIBITION_OF_INSULIN_SECRETION_BY_ADRENALINE_NORADRENALINE	-0.2919	-1.7766	0.0369	0.0231	0.737
XLOC_005618	REGULATION_OF_GENE_EXPRESSION_IN_BETA_CELLS	-0.328	-1.7977	0.0179	0.021	0.7
XLOC_005618	GLYCOLYSIS	-0.2814	-1.8116	0.0161	0.0195	0.667
XLOC_005618	CHYLOMICRON_MEDIATED_LIPID_TRANSPORT	-0.3652	-1.8288	0.0199	0.018	0.643
XLOC_005618	MEIOTIC_SYNAPSIS	-0.1806	-1.8363	0	0.0173	0.625
XLOC_005618	TERMINATION_OF_O_GLYCAN_BIOSYNTHESIS	-0.3513	-1.8531	0.0145	0.0159	0.593
XLOC_005618	PLATELET_CALCIUM_HOMEOSTASIS	-0.3585	-1.8805	0	0.0138	0.539
XLOC_005618	INTERFERON_GAMMA_SIGNALING	-0.2076	-1.8885	0.0128	0.0134	0.526
XLOC_005618	HS_GAG_DEGRADATION	-0.3441	-1.891	0.0108	0.0134	0.522
XLOC_005618	GLUCONEOGENESIS	-0.2814	-1.9499	0	0.0095	0.398
XLOC_005618	RNA_POL_I_TRANSCRIPTION	-0.184	-1.9868	0.0095	0.0075	0.325
XLOC_005618	SLC_MEDIATED_TRANSMEMBRANE_TRANSPORT	-0.1114	-1.9911	0	0.0074	0.315
XLOC_005618	OPIOID_SIGNALLING	-0.1901	-1.9954	0	0.0072	0.307
XLOC_005618	SEMAPHORIN_INTERACTIONS	-0.1951	-2.0039	0	0.007	0.297
XLOC_005618	G_ALPHA_Z_SIGNALLING_EVENTS	-0.2333	-2.0345	0.011	0.0058	0.252
XLOC_005618	GAP_JUNCTION_TRAFFICKING	-0.3238	-2.0379	0.0043	0.0057	0.247
XLOC_005618	AMINO_ACID_TRANSPORT_ACROSS_THE_PLASMA_MEMBRANE	-0.2912	-2.0665	0.0045	0.005	0.216
XLOC_005618	STEROID_HORMONES	-0.3053	-2.0975	0.0046	0.0043	0.183
XLOC_005618	ENDOGENOUS_STEROLS	-0.4329	-2.1133	0.0037	0.0039	0.168
XLOC_005618	SHC_MEDIATED_CASCADE	-0.3222	-2.1209	0	0.0038	0.161
XLOC_005618	PHOSPHOLIPASE_C_MEDIATED_CASCADE	-0.2332	-2.1442	0.0053	0.0033	0.139
XLOC_005618	GLUCAGON_TYPE_LIGAND_RECEPTORS	-0.2998	-2.1476	0	0.0033	0.138
XLOC_005618	ACYL_CHAIN_REMODELLING_OF_PI	-0.4388	-2.1515	0.0032	0.0033	0.137
XLOC_005618	ION_CHANNEL_TRANSPORT	-0.2353	-2.1613	0	0.0033	0.137
XLOC_005618	NUCLEOTIDE_LIKE_PURINERGIC_RECEPTORS	-0.4489	-2.188	0	0.0028	0.118
XLOC_005618	INTRINSIC_PATHWAY	-0.4273	-2.191	0.0067	0.0028	0.116
XLOC_005618	PLATELET_HOMEOSTASIS	-0.2029	-2.1983	0	0.0028	0.112
XLOC_005618	GABA_B_RECEPTOR_ACTIVATION	-0.2873	-2.2119	0	0.0025	0.1
XLOC_005618	INHIBITION_OF_VOLTAGE_GATED_CA2_CHANNELS_VIA_GBETA_GAMMA_SUBUNITS	-0.3673	-2.2155	0.0082	0.0024	0.098
XLOC_005618	BILE_ACID_AND_BILE_SALT_METABOLISM	-0.3398	-2.2165	0	0.0025	0.098
XLOC_005618	INTERFERON_ALPHA_BETA_SIGNALING	-0.2279	-2.217	0	0.0025	0.098
XLOC_005618	SMOOTH_MUSCLE_CONTRACTION	-0.388	-2.2719	0.0038	0.0017	0.064
XLOC_005618	CELL_CELL_COMMUNICATION	-0.1619	-2.2747	0	0.0017	0.063
XLOC_005618	AXON_GUIDANCE	-0.1253	-2.2757	0	0.0016	0.061
XLOC_005618	GENERATION_OF_SECOND_MESSENGER_MOLECULES	-0.3794	-2.2834	0	0.0016	0.059
XLOC_005618	O_LINKED_GLYCOSYLATION_OF_MUCINS	-0.247	-2.2908	0	0.0016	0.057
XLOC_005618	CGMP_EFFECTS	-0.4089	-2.2911	0	0.0016	0.057
XLOC_005618	LIGAND_GATED_ION_CHANNEL_TRANSPORT	-0.4415	-2.303	0	0.0015	0.053
XLOC_005618	INTERACTION_BETWEEN_L1_AND_ANKYRINS	-0.4035	-2.3035	0.0038	0.0015	0.053
XLOC_005618	NA_CL_DEPENDENT_NEUROTRANSMITTER_TRANSPORTERS	-0.4318	-2.3069	0	0.0014	0.049
XLOC_005618	METABOLISM_OF_STEROID_HORMONES_AND_VITAMINS_A_AND_D	-0.3143	-2.3116	0.0052	0.0014	0.047
XLOC_005618	NEUROTRANSMITTER_RELEASE_CYCLE	-0.3061	-2.3317	0	0.0013	0.044
XLOC_005618	HEPARAN_SULFATE_HEPARIN_HS_GAG_METABOLISM	-0.2816	-2.3425	0	0.0012	0.04
XLOC_005618	GLUCOSE_METABOLISM	-0.241	-2.3634	0	0.0011	0.037
XLOC_005618	A_TETRASACCHARIDE_LINKER_SEQUENCE_IS_REQUIRED_FOR_GAG_SYNTHESIS	-0.382	-2.3634	0	0.0011	0.037
XLOC_005618	AMINE_COMPOUND_SLC_TRANSPORTERS	-0.3683	-2.3876	0	0.0009	0.03
XLOC_005618	CELL_SURFACE_INTERACTIONS_AT_THE_VASCULAR_WALL	-0.207	-2.3888	0	0.0009	0.03
XLOC_005618	CELL_CELL_JUNCTION_ORGANIZATION	-0.2557	-2.4041	0	0.0008	0.025
XLOC_005618	MEIOTIC_RECOMBINATION	-0.2253	-2.4072	0	0.0008	0.025
XLOC_005618	REGULATION_OF_BETA_CELL_DEVELOPMENT	-0.3616	-2.4099	0	0.0008	0.024
XLOC_005618	ADHERENS_JUNCTIONS_INTERACTIONS	-0.3769	-2.4125	0	0.0008	0.024
XLOC_005618	GAP_JUNCTION_ASSEMBLY	-0.4623	-2.4385	0	0.0007	0.021
XLOC_005618	NITRIC_OXIDE_STIMULATES_GUANYLATE_CYCLASE	-0.3921	-2.4572	0	0.0007	0.021
XLOC_005618	REGULATION_OF_INSULIN_SECRETION	-0.2085	-2.498	0	0.0006	0.018
XLOC_005618	LIPID_DIGESTION_MOBILIZATION_AND_TRANSPORT	-0.3158	-2.5231	0	0.0004	0.012
XLOC_005618	TRANSMEMBRANE_TRANSPORT_OF_SMALL_MOLECULES	-0.1133	-2.5291	0	0.0004	0.011
XLOC_005618	GABA_RECEPTOR_ACTIVATION	-0.2778	-2.5444	0.0069	0.0004	0.01
XLOC_005618	CHONDROITIN_SULFATE_DERMATAN_SULFATE_METABOLISM	-0.2863	-2.5463	0	0.0004	0.01
XLOC_005618	TRANSPORT_OF_GLUCOSE_AND_OTHER_SUGARS_BILE_SALTS_AND_ORGANIC_ACIDS_METAL_IONS_AND_AMINE_COMPOUNDS	-0.2159	-2.5577	0	0.0004	0.01
XLOC_005618	GLYCOSAMINOGLYCAN_METABOLISM	-0.2096	-2.5967	0	0.0003	0.008
XLOC_005618	LIPOPROTEIN_METABOLISM	-0.3929	-2.623	0	0.0002	0.004
XLOC_005618	AMINE_DERIVED_HORMONES	-0.5293	-2.6348	0	0.0002	0.004
XLOC_005618	HS_GAG_BIOSYNTHESIS	-0.4016	-2.6708	0	0.0001	0.003
XLOC_005618	INWARDLY_RECTIFYING_K_CHANNELS	-0.3937	-2.678	0	0.0001	0.003
XLOC_005618	INTEGRATION_OF_ENERGY_METABOLISM	-0.1952	-2.6923	0	0.0001	0.002
XLOC_005618	ACTIVATED_POINT_MUTANTS_OF_FGFR2	-0.5368	-2.7737	0	0	0
XLOC_005618	NEUROTRANSMITTER_RECEPTOR_BINDING_AND_DOWNSTREAM_TRANSMISSION_IN_THE_POSTSYNAPTIC_CELL	-0.1934	-2.7774	0	0	0
XLOC_005618	PACKAGING_OF_TELOMERE_ENDS	-0.3319	-2.8602	0	0	0
XLOC_005618	HEMOSTASIS	-0.136	-2.9069	0	0	0
XLOC_005618	AMINO_ACID_AND_OLIGOPEPTIDE_SLC_TRANSPORTERS	-0.3277	-2.9741	0	0	0
XLOC_005618	FGFR_LIGAND_BINDING_AND_ACTIVATION	-0.525	-3.1222	0	0	0
XLOC_005618	COMPLEMENT_CASCADE	-0.5016	-3.167	0	0	0
XLOC_005618	INTEGRIN_CELL_SURFACE_INTERACTIONS	-0.2896	-3.1706	0	0	0
XLOC_005618	TRANSPORT_OF_INORGANIC_CATIONS_ANIONS_AND_AMINO_ACIDS_OLIGOPEPTIDES	-0.267	-3.1717	0	0	0
XLOC_005618	CELL_JUNCTION_ORGANIZATION	-0.2795	-3.1838	0	0	0
XLOC_005618	RESPONSE_TO_ELEVATED_PLATELET_CYTOSOLIC_CA2_	-0.2882	-3.2923	0	0	0
XLOC_005618	FORMATION_OF_FIBRIN_CLOT_CLOTTING_CASCADE	-0.4657	-3.3279	0	0	0
XLOC_005618	REGULATION_OF_INSULIN_LIKE_GROWTH_FACTOR_IGF_ACTIVITY_BY_INSULIN_LIKE_GROWTH_FACTOR_BINDING_PROTEINS_IGFBPS	-0.6614	-3.3296	0	0	0
XLOC_005618	MUSCLE_CONTRACTION	-0.3921	-3.3763	0	0	0
XLOC_005618	STRIATED_MUSCLE_CONTRACTION	-0.4996	-3.417	0	0	0
XLOC_005618	DEGRADATION_OF_THE_EXTRACELLULAR_MATRIX	-0.5016	-3.4198	0	0	0
XLOC_005618	VOLTAGE_GATED_POTASSIUM_CHANNELS	-0.4125	-3.4209	0	0	0
XLOC_005618	BIOLOGICAL_OXIDATIONS	-0.2522	-3.4291	0	0	0
XLOC_005618	COLLAGEN_FORMATION	-0.3897	-3.6241	0	0	0
XLOC_005618	PLATELET_ACTIVATION_SIGNALING_AND_AGGREGATION	-0.2067	-3.6586	0	0	0
XLOC_005618	CYTOCHROME_P450_ARRANGED_BY_SUBSTRATE_TYPE	-0.4486	-3.8932	0	0	0
XLOC_005618	NCAM1_INTERACTIONS	-0.4865	-3.9536	0	0	0
XLOC_005618	TRANSMISSION_ACROSS_CHEMICAL_SYNAPSES	-0.2173	-3.9659	0	0	0
XLOC_005618	NEURONAL_SYSTEM	-0.2198	-4.0124	0	0	0
XLOC_005618	AMINE_LIGAND_BINDING_RECEPTORS	-0.5407	-4.0702	0	0	0
XLOC_005618	RNA_POL_I_PROMOTER_OPENING	-0.4412	-4.0849	0	0	0
XLOC_005618	IMMUNOREGULATORY_INTERACTIONS_BETWEEN_A_LYMPHOID_AND_A_NON_LYMPHOID_CELL	-0.4527	-4.1158	0	0	0
XLOC_005618	GASTRIN_CREB_SIGNALLING_PATHWAY_VIA_PKC_AND_MAPK	-0.2644	-4.1233	0	0	0
XLOC_005618	PHASE1_FUNCTIONALIZATION_OF_COMPOUNDS	-0.4227	-4.2504	0	0	0
XLOC_005618	G_ALPHA_S_SIGNALLING_EVENTS	-0.3205	-4.5243	0	0	0
XLOC_005618	POTASSIUM_CHANNELS	-0.3595	-4.6865	0	0	0
XLOC_005618	AMYLOIDS	-0.4509	-4.7385	0	0	0
XLOC_005618	EXTRACELLULAR_MATRIX_ORGANIZATION	-0.4072	-4.7589	0	0	0
XLOC_005618	CLASS_B_2_SECRETIN_FAMILY_RECEPTORS	-0.3856	-4.8002	0	0	0
XLOC_005618	CHEMOKINE_RECEPTORS_BIND_CHEMOKINES	-0.5436	-5.099	0	0	0
XLOC_005618	BETA_DEFENSINS	-0.7981	-5.537	0	0	0
XLOC_005618	G_ALPHA_Q_SIGNALLING_EVENTS	-0.3281	-5.8539	0	0	0
XLOC_005618	DEFENSINS	-0.789	-6.217	0	0	0
XLOC_005618	G_ALPHA_I_SIGNALLING_EVENTS	-0.3549	-7.0173	0	0	0
XLOC_005618	PEPTIDE_LIGAND_BINDING_RECEPTORS	-0.4765	-8.0921	0	0	0
XLOC_005618	CLASS_A1_RHODOPSIN_LIKE_RECEPTORS	-0.452	-10.2097	0	0	0
XLOC_005618	GPCR_LIGAND_BINDING	-0.434	-11.6774	0	0	0
XLOC_005618	OLFACTORY_SIGNALING_PATHWAY	-0.6713	-16.3539	0	0	0

[truncated: 13 more sheets: lincRNA-11, lincRNA-12, lincRNA-13, lincRNA-14, lincRNA-15, lincRNA-16, lincRNA-17, lincRNA-18, lincRNA-19, lincRNA-20, lincRNA-21, lincRNA-22, lincRNA-23]
