# Supplementary material for: Integrative genomic analysis reveals widespread enhancer regulation by p53 in response to DNA damage
Source: Nucleic Acids Res. 2015 Apr 16;43(9):4447–62. doi: 10.1093/nar/gkv284 (PMC4482066; doi:10.1093/nar/gkv284)
Supplement: SUPPLEMENTARY DATA [file supp_gkv284_nar-03119-d-2014-File011.xlsx]

## Sheet: TssA
Chrom (p53 Peak)	Start (p53 Peak)	Stop (p53 Peak)	Peak Raw Intensity (FPKM)	Peak Enrichment (IP/Input)	Chrom (State)	Start (State)	Stop (State)	State
chr12	69202420	69203119	97.0459	8.11963	chr12	69202400	69202800	TssA
chr15	63448812	63450014	49.4941	7.93029	chr15	63448600	63449600	TssA
chr6	111805002	111805752	34.4469	7.89686	chr6	111804800	111805400	TssA
chr11	5711022	5712507	32.688	6.1063	chr11	5711800	5712000	TssA
chr12	125422634	125424267	30.8866	6.27706	chr12	125424000	125424600	TssA
chr8	67025384	67026336	28.0839	7.13894	chr8	67025400	67026800	TssA
chr4	52917597	52918603	27.5188	7.4116	chr4	52917600	52918200	TssA
chr12	4430301	4431192	26.0163	7.15547	chr12	4430000	4430400	TssA
chr12	4430301	4431192	26.0163	7.15547	chr12	4431000	4431400	TssA
chr19	49458109	49459140	25.5641	6.75576	chr19	49458000	49458200	TssA
chrX	65857926	65858968	24.3844	8.87283	chrX	65858400	65859000	TssA
chr6	109329689	109330627	23.9041	6.69244	chr6	109329200	109331200	TssA
chr14	91975210	91976190	23.2183	6.12867	chr14	91974200	91975600	TssA
chr3	178787123	178789252	21.2416	5.75039	chr3	178788800	178789000	TssA
chr12	2113449	2114473	20.8781	6.4538	chr12	2113600	2114000	TssA
chr8	22925361	22926664	20.5914	7.36644	chr8	22926400	22926600	TssA
chr19	9731984	9733072	20.5214	5.59886	chr19	9731400	9732400	TssA
chr6	64283326	64284503	20.0168	5.95649	chr6	64283400	64283600	TssA
chr5	162864504	162865267	19.0113	5.7422	chr5	162864200	162864600	TssA
chr5	162864504	162865267	19.0113	5.7422	chr5	162865200	162865400	TssA
chr10	90750258	90751489	18.6381	5.91825	chr10	90751200	90752200	TssA
chr3	81810431	81811199	18.2703	8.0162	chr3	81810000	81810800	TssA
chr4	15002574	15003659	17.2577	5.97302	chr4	15003600	15003800	TssA
chr14	85998065	85999450	16.3946	5.01018	chr14	85998400	85998600	TssA
chr14	85998065	85999450	16.3946	5.01018	chr14	85998800	85999000	TssA
chr12	77459555	77460167	16.1111	6.18525	chr12	77459200	77460000	TssA
chr4	128703812	128705154	16.1075	5.83228	chr4	128704200	128704400	TssA
chr4	128703812	128705154	16.1075	5.83228	chr4	128704600	128704800	TssA
chr19	47734508	47735453	15.3499	4.97667	chr19	47734400	47734600	TssA
chr11	47236249	47237682	14.9523	5.72003	chr11	47236200	47236600	TssA
chr5	72250589	72251760	14.6543	4.84716	chr5	72251600	72253000	TssA
chr12	120883544	120884490	14.4818	5.28123	chr12	120883600	120884000	TssA
chr20	5100208	5101226	14.1094	5.34948	chr20	5099600	5101000	TssA
chr3	152878028	152879574	14.074	7.32716	chr3	152878400	152879600	TssA
chr16	4675552	4676375	13.8238	6.12867	chr16	4675400	4675800	TssA
chr6	101328273	101329247	13.6761	5.61924	chr6	101328200	101328800	TssA
chr15	76196067	76197175	13.2628	6.4979	chr15	76196200	76197400	TssA
chr2	220548995	220550074	12.5649	5.15926	chr2	220550000	220550200	TssA
chr12	125398161	125399605	11.9495	5.6141	chr12	125399400	125400400	TssA
chr1	211750221	211751257	11.8967	5.12867	chr1	211750000	211750800	TssA
chr19	19887175	19887841	11.7442	5.5881	chr19	19886800	19887800	TssA
chr8	95002769	95004039	11.683	4.77483	chr8	95003800	95004000	TssA
chr6	138428164	138428561	11.4629	1.79769e+308	chr6	138426800	138428200	TssA
chr4	153273419	153274094	10.7449	3.97667	chr4	153273400	153274200	TssA
chr6	27791426	27791851	10.15	4.99261	chr6	27791800	27793400	TssA
chr19	42364045	42365319	10.0092	5.41877	chr19	42363600	42364600	TssA
chr9	130186559	130187256	9.79364	6.39171	chr9	130186200	130186800	TssA
chr9	130186559	130187256	9.79364	6.39171	chr9	130187200	130187400	TssA
chr9	139743586	139744353	9.51787	5.48857	chr9	139743200	139743600	TssA
chr9	139743586	139744353	9.51787	5.48857	chr9	139744000	139744200	TssA
chr3	14219749	14220446	9.18154	6.88356	chr3	14220000	14220800	TssA
chr17	56770274	56771284	9.01144	3.39171	chr17	56770000	56770400	TssA
chr4	10117423	10118088	8.76795	5.74926	chr4	10118000	10118800	TssA
chr7	149320803	149321384	8.07744	6.4361	chr7	149320800	149321000	TssA
chr8	23081771	23082708	7.63927	6.46018	chr8	23081400	23082000	TssA
chr12	64216140	64216767	7.40923	3.51456	chr12	64216000	64216200	TssA
chr2	29117980	29118547	7.10641	4.04621	chr2	29118200	29119000	TssA
chr8	23020862	23021776	7.00168	5.88356	chr8	23020400	23021000	TssA
chr12	108956433	108957132	6.98513	1.79769e+308	chr12	108956000	108956800	TssA
chr3	101292969	101293789	6.76373	5.67711	chr3	101292600	101293200	TssA
chr3	101292969	101293789	6.76373	5.67711	chr3	101293600	101294600	TssA
chr10	75936466	75937420	6.7578	4.19377	chr10	75936400	75936600	TssA
chr10	75936466	75937420	6.7578	4.19377	chr10	75937200	75937400	TssA
chr15	40763486	40764294	6.74685	5.06727	chr15	40763200	40763600	TssA
chr4	170948335	170948947	6.66134	4.91108	chr4	170948000	170948600	TssA
chr10	38383114	38383772	6.62791	5.3303	chr10	38383200	38383800	TssA
chr2	86790396	86791041	6.32053	5.23301	chr2	86790400	86790600	TssA
chr11	13483630	13484436	6.29308	4.54821	chr11	13483800	13484200	TssA
chr11	57424607	57425062	6.0427	1.79769e+308	chr11	57424800	57425600	TssA
chr19	41767740	41768620	6.03323	4.80674	chr19	41768400	41770400	TssA
chr12	64846508	64847230	5.5808	3.04621	chr12	64846400	64847000	TssA
chr8	56684464	56685691	5.4474	3.19141	chr8	56684600	56687000	TssA
chr7	98028592	98029460	5.35206	4.42145	chr7	98029000	98029200	TssA
chr20	25676073	25677298	5.3402	4.91527	chr20	25676600	25677000	TssA
chr1	146641933	146642732	5.33962	2.90628	chr1	146642400	146643400	TssA
chr4	184908430	184909234	5.24745	3.82304	chr4	184908600	184909000	TssA
chr20	17949921	17950777	5.20557	4.36133	chr20	17950200	17951800	TssA
chr3	44379820	44380325	5.06894	6.56163	chr3	44379400	44381000	TssA
chr17	57287199	57287543	4.96088	3.97667	chr17	57287000	57287400	TssA
chr19	40931791	40932367	4.93791	5.12867	chr19	40930800	40932200	TssA
chr7	75157297	75157668	4.85539	1.79769e+308	chr7	75157400	75157800	TssA
chr6	157744360	157744760	4.50338	4.05467	chr6	157744200	157744400	TssA
chr12	120105645	120106304	4.45986	5.76094	chr12	120105600	120105800	TssA
chr3	159483417	159484197	4.43652	4.4116	chr3	159482600	159483800	TssA
chr17	73781191	73781955	4.40534	3.37153	chr17	73780800	73781200	TssA
chr8	91656736	91657544	4.28278	3.18921	chr8	91656600	91657400	TssA
chr15	74287441	74288037	4.21545	3.53466	chr15	74287800	74288400	TssA
chrX	45629203	45629639	4.02281	4.0162	chrX	45629400	45631000	TssA
chr14	21566807	21567308	3.87937	3.57933	chr14	21566000	21567200	TssA
chr5	72860847	72861517	3.82062	4.56163	chr5	72860600	72861000	TssA

## Sheet: TssAFlnk
Chrom (p53 Peak)	Start (p53 Peak)	Stop (p53 Peak)	Peak Raw Intensity (FPKM)	Peak Enrichment (IP/Input)	Chrom (State)	Start (State)	Stop (State)	State
chr1	181103704	181105154	62.0501	7.11204	chr1	181104200	181104600	TssAFlnk
chr6	36643696	36646241	54.2584	6.70032	chr6	36644000	36644400	TssAFlnk
chr6	36643696	36646241	54.2584	6.70032	chr6	36644800	36645400	TssAFlnk
chr6	36643696	36646241	54.2584	6.70032	chr6	36645600	36645800	TssAFlnk
chr11	65188454	65189268	45.191	6.94722	chr11	65188400	65188600	TssAFlnk
chr9	94909398	94910355	36.3084	6.86498	chr9	94909400	94909800	TssAFlnk
chr8	143896739	143898063	34.1924	7.7061	chr8	143897400	143897800	TssAFlnk
chr4	52917597	52918603	27.5188	7.4116	chr4	52918400	52918800	TssAFlnk
chr2	106020365	106022234	27.1641	5.7422	chr2	106020400	106020600	TssAFlnk
chr3	53303764	53304460	26.1539	5.93227	chr3	53304200	53304600	TssAFlnk
chr16	14493525	14494856	24.0047	5.95542	chr16	14493600	14493800	TssAFlnk
chr19	47735514	47736296	23.702	5.51088	chr19	47734800	47736200	TssAFlnk
chr14	89894331	89896159	22.7166	5.77417	chr14	89895000	89895400	TssAFlnk
chr19	56112240	56113484	21.7967	5.5743	chr19	56112200	56113000	TssAFlnk
chr16	53086170	53087007	20.6153	5.85511	chr16	53086800	53087000	TssAFlnk
chr10	74057779	74058841	20.3542	6.05467	chr10	74058000	74058400	TssAFlnk
chr10	90750258	90751489	18.6381	5.91825	chr10	90750000	90750400	TssAFlnk
chr22	45865389	45866199	18.0837	5.17132	chr22	45865800	45866200	TssAFlnk
chr1	117421397	117422619	17.3013	6.14821	chr1	117421000	117421400	TssAFlnk
chr3	40085842	40086755	15.6282	3.9529	chr3	40086400	40086600	TssAFlnk
chr19	47734508	47735453	15.3499	4.97667	chr19	47734800	47736200	TssAFlnk
chr5	43007362	43008462	15.2555	4.95242	chr5	43007400	43007600	TssAFlnk
chr5	72250589	72251760	14.6543	4.84716	chr5	72251200	72251600	TssAFlnk
chr1	223895367	223896288	14.6175	5.95649	chr1	223895400	223895600	TssAFlnk
chr1	223895367	223896288	14.6175	5.95649	chr1	223895800	223896000	TssAFlnk
chr8	27169071	27170140	14.5892	4.4138	chr8	27169600	27170000	TssAFlnk
chr16	4675552	4676375	13.8238	6.12867	chr16	4675800	4676200	TssAFlnk
chr12	10869187	10870750	13.466	4.9573	chr12	10870200	10870400	TssAFlnk
chr10	99309443	99310457	13.1833	6.13894	chr10	99309600	99309800	TssAFlnk
chr2	241372783	241374252	13.0369	5.87999	chr2	241373200	241374000	TssAFlnk
chr16	89508226	89509167	12.7955	4.6255	chr16	89509000	89509600	TssAFlnk
chr15	89164217	89165584	11.825	5.41302	chr15	89164200	89164400	TssAFlnk
chr7	16461161	16461894	10.8648	4.49862	chr7	16461200	16461600	TssAFlnk
chr12	92428354	92429177	10.5406	4.32244	chr12	92428600	92428800	TssAFlnk
chr2	27928785	27929539	10.4993	4.73102	chr2	27929400	27929600	TssAFlnk
chr1	12678101	12679613	10.3147	6.36133	chr1	12678600	12679000	TssAFlnk
chr1	153539497	153540611	10.0425	4.7825	chr1	153540600	153541000	TssAFlnk
chr19	42633857	42634779	10.0258	3.36968	chr19	42633400	42634600	TssAFlnk
chr18	57367364	57368006	9.37742	4.4735	chr18	57367800	57368000	TssAFlnk
chr11	126188366	126189029	9.22339	4.01062	chr11	126187800	126188600	TssAFlnk
chr11	126188366	126189029	9.22339	4.01062	chr11	126188800	126189200	TssAFlnk
chr7	40854968	40855691	9.04806	4.59334	chr7	40855200	40855800	TssAFlnk
chr2	159749506	159750396	8.57532	3.96773	chr2	159749600	159750000	TssAFlnk
chr14	21565103	21565923	7.57307	4.13973	chr14	21565200	21565800	TssAFlnk
chr6	37045120	37046114	6.96275	5.4116	chr6	37045600	37046000	TssAFlnk
chr15	40763486	40764294	6.74685	5.06727	chr15	40763600	40763800	TssAFlnk
chr15	40763486	40764294	6.74685	5.06727	chr15	40764000	40764600	TssAFlnk
chr3	52079587	52081063	6.616	4.7928	chr3	52080200	52081200	TssAFlnk
chr11	46847830	46848344	6.54802	4.63456	chr11	46848200	46848800	TssAFlnk
chr16	19536273	19536971	6.38391	4.77637	chr16	19536600	19536800	TssAFlnk
chr14	77384745	77385493	6.33743	3.75016	chr14	77384600	77385000	TssAFlnk
chr7	130013205	130014341	6.17587	4.69427	chr7	130013400	130013800	TssAFlnk
chr8	95961623	95962708	6.11664	5.6141	chr8	95962400	95962800	TssAFlnk
chr1	23703789	23704323	5.94769	4.06548	chr1	23703600	23704000	TssAFlnk
chr17	62970620	62971552	5.8492	3.95179	chr17	62970800	62971400	TssAFlnk
chr11	76495152	76496126	5.64565	4.85737	chr11	76495800	76496000	TssAFlnk
chr13	109895238	109896189	5.53295	3.0776	chr13	109896000	109896200	TssAFlnk
chr4	53703702	53704428	5.35417	3.16429	chr4	53704000	53704400	TssAFlnk
chr14	77422014	77422652	5.34966	3.80674	chr14	77422400	77422800	TssAFlnk
chr12	105647539	105648292	5.28809	4.02914	chr12	105647800	105648200	TssAFlnk
chr1	33167510	33168132	5.25864	6.91527	chr1	33167600	33168000	TssAFlnk
chr5	112824695	112825400	5.24469	3.39171	chr5	112824600	112824800	TssAFlnk
chr22	36925865	36926882	4.80099	4.32332	chr22	36926000	36926400	TssAFlnk
chr10	111766596	111767136	4.47704	4.15724	chr10	111767000	111767200	TssAFlnk
chr18	46448102	46449120	4.42375	3.46971	chr18	46449000	46449200	TssAFlnk
chr17	73781191	73781955	4.40534	3.37153	chr17	73781400	73782200	TssAFlnk
chr7	138794579	138795242	4.36145	3.27805	chr7	138794800	138795000	TssAFlnk
chr1	234635130	234635801	4.30945	3.03704	chr1	234635000	234635800	TssAFlnk
chr7	5732154	5732852	4.21067	2.95358	chr7	5732200	5732600	TssAFlnk
chr20	19973526	19974293	4.07909	4.26617	chr20	19974000	19974600	TssAFlnk

## Sheet: TxFlnk
Chrom (p53 Peak)	Start (p53 Peak)	Stop (p53 Peak)	Peak Raw Intensity (FPKM)	Peak Enrichment (IP/Input)	Chrom (State)	Start (State)	Stop (State)	State
chr8	128807359	128808717	28.2748	5.82466	chr8	128808200	128808600	TxFlnk
chr16	67999704	68000867	23.7631	6.18674	chr16	68000200	68001000	TxFlnk
chr6	36649602	36651324	20.1783	6.00248	chr6	36649800	36650000	TxFlnk
chr1	203275311	203276220	11.7337	5.16109	chr1	203276200	203277000	TxFlnk
chr1	113246229	113247374	11.054	4.86744	chr1	113246600	113247000	TxFlnk
chr18	12309444	12310317	10.9143	4.65044	chr18	12309600	12311000	TxFlnk
chr22	38708060	38709259	10.7539	5.43477	chr22	38708600	38711000	TxFlnk
chr9	130328462	130329019	10.2978	5.40368	chr9	130328200	130329000	TxFlnk
chr19	42364045	42365319	10.0092	5.41877	chr19	42364800	42367200	TxFlnk
chr19	13051081	13051829	8.8724	5.12867	chr19	13050800	13052000	TxFlnk
chr1	16478436	16479726	8.78259	5.12265	chr1	16479200	16479800	TxFlnk
chr4	10117423	10118088	8.76795	5.74926	chr4	10116400	10117600	TxFlnk
chr22	50743365	50744962	8.28159	7.93086	chr22	50743800	50744000	TxFlnk
chr11	65666348	65667219	8.10929	5.44095	chr11	65663000	65666600	TxFlnk
chr14	23307893	23309090	6.57398	4.72235	chr14	23307800	23309200	TxFlnk
chr22	36726869	36728091	5.27573	3.80674	chr22	36726800	36728600	TxFlnk
chr1	223903152	223903956	4.48097	3.24732	chr1	223902400	223904800	TxFlnk

## Sheet: Tx
Chrom (p53 Peak)	Start (p53 Peak)	Stop (p53 Peak)	Peak Raw Intensity (FPKM)	Peak Enrichment (IP/Input)	Chrom (State)	Start (State)	Stop (State)	State
chr12	132204824	132205938	19.4041	5.63963	chr12	132205800	132206000	Tx
chr1	204493910	204494615	13.7169	4.47917	chr1	204494600	204496400	Tx
chr2	61504693	61505512	13.0809	4.92648	chr2	61504600	61505400	Tx
chr21	45170029	45171183	11.6251	6.36644	chr21	45171000	45173400	Tx
chr6	169623838	169624797	11.0725	5.02914	chr6	169617800	169624000	Tx
chr6	159053584	159054342	10.6315	5.63117	chr6	159053800	159054600	Tx
chr11	130752394	130753152	10.0686	4.23077	chr11	130746400	130752600	Tx
chr1	206820191	206821024	9.1052	3.54371	chr1	206820800	206821800	Tx
chr3	125006023	125006668	8.08439	5.26617	chr3	125006400	125007000	Tx
chr7	156747420	156748000	7.60098	3.88647	chr7	156747800	156750800	Tx
chr15	40294440	40295192	7.50142	3.89421	chr15	40295000	40295400	Tx
chr19	55757633	55758319	7.0484	4.47917	chr19	55757000	55758200	Tx
chr20	50711269	50711813	6.70975	4.26617	chr20	50711600	50715200	Tx
chr11	126146744	126147251	6.17093	4.52921	chr11	126146200	126148000	Tx
chr14	58876650	58877292	6.12855	7.18178	chr14	58877200	58877400	Tx
chr17	79510026	79510731	5.91709	5.68121	chr17	79510600	79511400	Tx
chr11	71185306	71185833	5.57694	6.76094	chr11	71183000	71187800	Tx
chr16	70816049	70816640	5.53447	3.59334	chr16	70816600	70819800	Tx
chr22	38309593	38310347	5.0296	3.95875	chr22	38310000	38313200	Tx
chr10	128831798	128832587	4.98673	3.09432	chr10	128832400	128833600	Tx
chr10	28900865	28901407	4.98529	3.83228	chr10	28901000	28903000	Tx
chr14	90867373	90868067	4.23494	3.30151	chr14	90868000	90872000	Tx
chr9	131334622	131335295	3.80359	2.75428	chr9	131333800	131335400	Tx

## Sheet: TxWk
Chrom (p53 Peak)	Start (p53 Peak)	Stop (p53 Peak)	Peak Raw Intensity (FPKM)	Peak Enrichment (IP/Input)	Chrom (State)	Start (State)	Stop (State)	State
chr9	114906823	114907648	39.9917	6.79025	chr9	114905200	114907000	TxWk
chr14	67398941	67400388	37.5431	7.26869	chr14	67400200	67406200	TxWk
chr12	93177759	93179281	35.5997	6.10737	chr12	93178800	93179600	TxWk
chr8	164300	164987	31.6026	5.55848	chr8	162800	170800	TxWk
chr7	77373104	77373920	26.8971	8.07665	chr7	77372800	77373600	TxWk
chr2	170810055	170811187	24.2045	6.28123	chr2	170802600	170814800	TxWk
chr1	89267171	89268116	20.4665	5.47917	chr1	89267800	89268200	TxWk
chr6	112307985	112309614	16.9653	4.86481	chr6	112309600	112313800	TxWk
chr15	30038287	30039034	15.8648	6.77253	chr15	30036400	30040000	TxWk
chr1	233088452	233089232	15.5582	4.28318	chr1	233089200	233091400	TxWk
chr8	67502351	67503037	15.4788	6.29217	chr8	67496800	67506000	TxWk
chr8	31029640	31030533	14.4388	5.08685	chr8	31030400	31033600	TxWk
chr15	52849995	52850815	14.1056	4.73748	chr15	52849400	52850000	TxWk
chr6	33222157	33223096	13.9334	5.45584	chr6	33220800	33222200	TxWk
chr9	98699213	98700064	13.926	5.18756	chr9	98699800	98703600	TxWk
chr14	65471905	65472845	13.8177	5.09742	chr14	65471800	65472200	TxWk
chr5	52418528	52419534	13.2882	4.94629	chr5	52419400	52421800	TxWk
chr5	52418528	52419534	13.2882	4.94629	chr5	52410400	52418800	TxWk
chr10	104480038	104480638	13.1151	5.18178	chr10	104478600	104481600	TxWk
chr8	142018789	142019487	12.6999	8.35364	chr8	142017400	142019200	TxWk
chr1	46422986	46423657	12.2925	5.66472	chr1	46423600	46425200	TxWk
chr15	42963379	42964655	11.8138	4.7977	chr15	42964600	42966400	TxWk
chr7	138992947	138993627	11.6419	4.38309	chr7	138983600	138993000	TxWk
chr7	38912947	38913696	10.6327	4.6141	chr7	38908800	38913200	TxWk
chr18	74683896	74684599	10.3169	5.06413	chr18	74681400	74684000	TxWk
chr10	126729395	126730115	9.74415	5.0162	chr10	126728800	126729400	TxWk
chr14	39492686	39493554	9.50264	4.16222	chr14	39493400	39497800	TxWk
chr1	32529688	32530123	9.04489	5.18178	chr1	32530000	32531200	TxWk
chr13	20565596	20566367	8.97662	4.82664	chr13	20566200	20566400	TxWk
chr4	114824904	114825623	8.96653	4.72428	chr4	114825200	114830600	TxWk
chr8	90960382	90961351	8.80569	3.65474	chr8	90954000	90960600	TxWk
chr8	90960382	90961351	8.80569	3.65474	chr8	90961000	90962400	TxWk
chr7	80540534	80541125	8.58244	4.37828	chr7	80538000	80540600	TxWk
chr1	16818992	16819735	8.1665	5.48481	chr1	16818400	16819400	TxWk
chr8	104351998	104352805	8.10625	3.8278	chr8	104352800	104355400	TxWk
chr8	104351998	104352805	8.10625	3.8278	chr8	104350400	104352200	TxWk
chr9	33876725	33877246	8.0978	6.28248	chr9	33877200	33878400	TxWk
chr12	76408896	76409359	7.98598	4.28479	chr12	76406200	76409000	TxWk
chr17	4122277	4123037	7.98382	5.48481	chr17	4121200	4122400	TxWk
chr2	88341782	88342368	7.52315	4.3459	chr2	88339800	88341800	TxWk
chr10	29733026	29733493	7.41004	4.67464	chr10	29733200	29736600	TxWk
chr21	45206156	45207534	7.32732	5.7341	chr21	45207400	45208400	TxWk
chr12	100503063	100503839	7.20833	3.98895	chr12	100503000	100503200	TxWk
chr4	6887097	6887922	7.18242	4.96517	chr4	6886800	6887200	TxWk
chr7	17840332	17841059	7.04213	3.86119	chr7	17839200	17841000	TxWk
chr19	47174191	47174719	7.00286	4.09214	chr19	47174600	47175600	TxWk
chr10	103649993	103650534	6.48409	4.0162	chr10	103648800	103650000	TxWk
chr10	103649993	103650534	6.48409	4.0162	chr10	103650400	103655200	TxWk
chr7	65566490	65567036	6.42471	7.0162	chr7	65566000	65566600	TxWk
chr16	89193647	89194226	6.38602	4.50718	chr16	89192600	89195000	TxWk
chr16	66709110	66709448	6.03068	4.64804	chr16	66708400	66711200	TxWk
chr12	77243928	77244474	5.99061	4.3303	chr12	77242800	77244200	TxWk
chr12	65100947	65101907	5.87611	4.37963	chr12	65101800	65107600	TxWk
chr22	37827818	37828907	5.7024	4.2552	chr22	37828400	37828600	TxWk
chr7	42230765	42231320	5.55181	5.82911	chr7	42230400	42231400	TxWk
chr2	69636256	69636758	5.47695	3.4948	chr2	69635800	69636600	TxWk
chr14	74339619	74340174	5.38099	4.19906	chr14	74338000	74341000	TxWk
chr1	155411534	155412027	5.28847	4.00314	chr1	155409400	155411600	TxWk
chr8	66625626	66626103	5.26711	3.9497	chr8	66623000	66625800	TxWk
chr3	42825117	42825721	4.94445	4.46209	chr3	42825400	42825600	TxWk
chr14	61345689	61346422	4.91501	3.73274	chr14	61346000	61346800	TxWk
chr14	35310382	35311083	4.80126	3.78656	chr14	35311000	35311200	TxWk
chr13	42690166	42691003	4.36094	2.9036	chr13	42690800	42692800	TxWk
chr8	104385195	104386259	4.3216	2.82169	chr8	104386200	104388000	TxWk
chr16	53483528	53484230	4.2542	4.46209	chr16	53484200	53485600	TxWk
chr16	53483528	53484230	4.2542	4.46209	chr16	53480400	53483600	TxWk
chrX	53976779	53977311	3.83152	3.06308	chrX	53971400	53983400	TxWk
chr3	132253111	132253833	3.80807	3.85737	chr3	132253600	132254400	TxWk

## Sheet: EnhG
Chrom (p53 Peak)	Start (p53 Peak)	Stop (p53 Peak)	Peak Raw Intensity (FPKM)	Peak Enrichment (IP/Input)	Chrom (State)	Start (State)	Stop (State)	State
chr22	24167726	24169189	30.0365	6.75628	chr22	24168000	24168800	EnhG
chr20	36022999	36023987	22.9343	7.38568	chr20	36022600	36023800	EnhG
chr21	45146501	45147420	20.736	6.13587	chr21	45146600	45146800	EnhG
chr20	30266163	30266898	18.4456	5.05972	chr20	30265800	30266600	EnhG
chr15	52156465	52157396	15.988	4.93144	chr15	52156600	52156800	EnhG
chr20	30286881	30288091	13.2809	4.16749	chr20	30287600	30289000	EnhG
chr5	52323697	52324418	13.018	4.4361	chr5	52323200	52323800	EnhG
chr3	127813965	127814620	11.5072	5.11963	chr3	127813600	127814000	EnhG
chr3	127813965	127814620	11.5072	5.11963	chr3	127814400	127814800	EnhG
chr10	124250747	124251543	11.315	5.20667	chr10	124250800	124251000	EnhG
chr10	124250747	124251543	11.315	5.20667	chr10	124251400	124252200	EnhG
chr9	136753252	136754009	11.2717	5.97667	chr9	136753600	136754200	EnhG
chr6	169623838	169624797	11.0725	5.02914	chr6	169624600	169625200	EnhG
chr11	12830345	12831110	9.60472	4.17598	chr11	12830800	12831200	EnhG
chr12	124846030	124846608	7.29922	4.96055	chr12	124846200	124846800	EnhG
chr7	137565086	137565685	7.12246	2.97667	chr7	137565200	137567200	EnhG
chr2	28631805	28632450	6.76149	5.3303	chr2	28632000	28632400	EnhG
chr2	105989960	105990786	6.59982	4.48231	chr2	105987800	105990200	EnhG
chr5	151041590	151042363	6.00982	2.7776	chr5	151042200	151043200	EnhG
chr3	122841400	122842111	5.40045	2.82466	chr3	122841800	122842000	EnhG
chr3	127789763	127790295	4.90078	5.00314	chr3	127789800	127790000	EnhG
chr18	46448102	46449120	4.42375	3.46971	chr18	46448200	46448400	EnhG

## Sheet: Enh
Chrom (p53 Peak)	Start (p53 Peak)	Stop (p53 Peak)	Peak Raw Intensity (FPKM)	Peak Enrichment (IP/Input)	Chrom (State)	Start (State)	Stop (State)	State
chr8	29627720	29628515	103.096	7.0389	chr8	29627800	29628000	Enh
chr9	118706038	118707376	90.6273	7.04008	chr9	118703800	118706400	Enh
chr9	118706038	118707376	90.6273	7.04008	chr9	118706800	118707200	Enh
chr17	67603115	67604105	86.1411	7.09616	chr17	67604000	67604800	Enh
chr1	234753901	234755034	65.5622	6.77668	chr1	234752200	234755200	Enh
chr1	181103704	181105154	62.0501	7.11204	chr1	181103600	181103800	Enh
chr13	51103169	51104112	58.1616	7.17556	chr13	51103000	51103400	Enh
chr1	144009487	144011710	55.2087	5.26228	chr1	144009000	144010000	Enh
chr11	102126869	102127506	49.2644	6.59247	chr11	102127000	102127400	Enh
chr8	124624370	124625660	45.7503	7.18178	chr8	124624800	124625000	Enh
chr5	57757273	57758514	43.3167	6.43039	chr5	57758000	57758200	Enh
chr4	41146342	41147753	43.0029	6.32132	chr4	41146000	41146800	Enh
chr4	41146342	41147753	43.0029	6.32132	chr4	41147000	41148600	Enh
chr7	40756549	40757483	39.6386	7.41592	chr7	40757000	40757200	Enh
chr3	58859640	58860973	38.4424	5.67544	chr3	58860600	58861400	Enh
chr6	5905969	5907113	37.9563	6.06098	chr6	5905800	5906600	Enh
chr14	67398941	67400388	37.5431	7.26869	chr14	67398600	67399600	Enh
chr9	94909398	94910355	36.3084	6.86498	chr9	94910000	94910400	Enh
chr17	26609492	26610279	35.7186	6.31819	chr17	26609400	26609600	Enh
chr17	49031060	49032647	35.1572	7.42268	chr17	49032200	49032600	Enh
chr2	37856444	37857343	33.5361	5.7977	chr2	37856400	37856600	Enh
chr2	171077340	171079062	33.5021	6.19788	chr2	171078600	171079000	Enh
chr2	165847883	165848707	33.1367	5.58435	chr2	165848200	165848800	Enh
chr10	89602563	89603401	32.2437	6.96156	chr10	89603200	89603400	Enh
chr9	72590636	72591746	32.2432	5.90764	chr9	72590600	72591200	Enh
chr3	194907973	194909134	31.3577	6.69127	chr3	194908000	194908400	Enh
chr3	194907973	194909134	31.3577	6.69127	chr3	194909000	194909400	Enh
chr7	81252274	81253476	31.1557	5.30317	chr7	81252800	81253200	Enh
chr2	72107799	72108879	29.2324	5.86419	chr2	72108200	72108400	Enh
chr6	37212381	37213509	28.2407	5.02914	chr6	37211200	37212400	Enh
chr6	37212381	37213509	28.2407	5.02914	chr6	37213200	37213400	Enh
chr2	106020365	106022234	27.1641	5.7422	chr2	106021400	106022400	Enh
chr11	73846105	73847083	27.1434	5.23559	chr11	73846400	73847000	Enh
chr1	78578657	78579546	27.1413	6.09782	chr1	78578800	78579600	Enh
chr2	46076285	46077296	25.4603	5.98466	chr2	46076200	46076600	Enh
chr2	46076285	46077296	25.4603	5.98466	chr2	46077200	46079200	Enh
chr9	97959735	97960697	24.8846	5.53895	chr9	97960000	97960600	Enh
chr17	55601061	55602088	24.6944	5.54821	chr17	55601000	55602000	Enh
chr7	45072998	45073927	22.9621	5.81317	chr7	45073600	45073800	Enh
chr10	33992793	33994276	21.1608	4.89203	chr10	33992800	33993400	Enh
chr6	116673602	116674631	20.7767	5.16429	chr6	116673600	116674200	Enh
chr12	66033227	66034022	20.4523	5.05888	chr12	66033600	66034400	Enh
chr6	109218458	109219122	20.418	5.38165	chr6	109218400	109219000	Enh
chr3	134059731	134060829	20.3345	4.93144	chr3	134060000	134060600	Enh
chr2	236550662	236551699	19.5193	6.73748	chr2	236550600	236551400	Enh
chr12	32401407	32402447	19.4174	4.95649	chr12	32401800	32402000	Enh
chr1	23918686	23919866	19.3633	5.32731	chr1	23919600	23919800	Enh
chr2	28395011	28395899	19.2178	4.90628	chr2	28395600	28395800	Enh
chr6	149400740	149401941	19.0247	5.13467	chr6	149400800	149401400	Enh
chr11	12087283	12088247	18.5387	6.04324	chr11	12088000	12088200	Enh
chr8	93547329	93548041	18.1094	4.72428	chr8	93547600	93547800	Enh
chr17	29601118	29601923	17.9605	4.73748	chr17	29601400	29601600	Enh
chr5	38426977	38427967	17.956	5.03556	chr5	38426800	38427000	Enh
chr14	24100428	24101630	17.8258	5.30499	chr14	24101000	24101200	Enh
chr2	64957510	64958341	17.2845	4.96245	chr2	64957400	64957600	Enh
chr6	139899104	139899809	17.0789	5.09499	chr6	139898800	139899200	Enh
chr6	139899104	139899809	17.0789	5.09499	chr6	139899600	139900000	Enh
chr17	17199454	17200202	16.9843	5.28787	chr17	17200200	17200400	Enh
chr9	81640929	81642250	16.9377	4.8314	chr9	81641400	81641800	Enh
chr3	173460424	173461392	16.895	4.91527	chr3	173460800	173461000	Enh
chr5	56790386	56791220	16.8244	5.31576	chr5	56791000	56791800	Enh
chr5	10528036	10529525	16.5866	4.9739	chr5	10528400	10529000	Enh
chr1	68190650	68191602	16.3822	5.36133	chr1	68190000	68191000	Enh
chr1	30182458	30183458	16.3544	5.42984	chr1	30183000	30185200	Enh
chr14	23005776	23006684	16.2364	4.6952	chr14	23006200	23006800	Enh
chr12	52569585	52570341	16.1775	5.23301	chr12	52569200	52569600	Enh
chr12	52569585	52570341	16.1775	5.23301	chr12	52570000	52570200	Enh
chr4	123697972	123698631	15.8972	5.00968	chr4	123697400	123699000	Enh
chr2	65764941	65765778	15.8013	5.02397	chr2	65765200	65765400	Enh
chr14	85906275	85906883	15.7493	4.6576	chr14	85906400	85907000	Enh
chr3	40085842	40086755	15.6282	3.9529	chr3	40085400	40086000	Enh
chr1	215174543	215175741	15.5111	4.17353	chr1	215174800	215175200	Enh
chrX	17565782	17567057	15.3552	5.7963	chrX	17566000	17566200	Enh
chr12	102248998	102249670	15.3075	4.98333	chr12	102249000	102249800	Enh
chr5	131429195	131430426	15.2494	5.52921	chr5	131429400	131430400	Enh
chr4	153179891	153181424	15.2138	5.28983	chr4	153179800	153180000	Enh
chr14	69454553	69455653	15.2124	5.56983	chr14	69454600	69454800	Enh
chr15	93344734	93346019	15.0143	5.77519	chr15	93345200	93345800	Enh
chr20	33895791	33896598	14.8027	4.5361	chr20	33896400	33896600	Enh
chr1	223895367	223896288	14.6175	5.95649	chr1	223896000	223897000	Enh
chr8	140906831	140907518	14.5593	5.94288	chr8	140906600	140907000	Enh
chr3	149501374	149502335	14.453	4.75357	chr3	149502000	149502600	Enh
chr3	177308738	177309776	14.3399	4.85344	chr3	177308000	177309200	Enh
chr12	66408539	66409347	14.1977	3.97072	chr12	66408400	66409400	Enh
chr7	130535863	130536802	14.1858	4.35621	chr7	130536200	130537400	Enh
chr7	29028334	29029081	13.7706	4.32037	chr7	29028800	29029200	Enh
chr1	206999602	207000538	13.6236	5.17777	chr1	206999800	207000000	Enh
chr16	12632177	12633199	13.3585	4.06978	chr16	12633000	12633600	Enh
chr16	12632177	12633199	13.3585	4.06978	chr16	12632400	12632600	Enh
chr18	56856127	56857209	13.1872	4.13347	chr18	56856400	56856800	Enh
chr12	64563654	64564294	13.1842	4.28248	chr12	64564200	64565400	Enh
chr12	115695481	115696115	13.1595	4.80674	chr12	115695600	115696200	Enh
chr12	124757976	124758894	13.1161	4.98807	chr12	124758200	124758600	Enh
chr8	8522051	8523294	13.0809	4.98088	chr8	8522000	8522200	Enh
chr16	17609032	17609923	12.7687	4.71363	chr16	17609400	17609800	Enh
chr17	25658091	25658746	12.6652	5.67299	chr17	25658400	25659400	Enh
chr15	86160029	86161157	12.5234	4.77798	chr15	86160200	86160600	Enh
chr15	86160029	86161157	12.5234	4.77798	chr15	86161000	86161200	Enh
chr2	161432590	161433319	12.485	4.58435	chr2	161432400	161432600	Enh
chr2	161432590	161433319	12.485	4.58435	chr2	161432800	161433000	Enh
chr3	135860707	135861607	12.3777	3.98282	chr3	135861400	135861800	Enh
chr4	140164493	140165118	12.363	4.15547	chr4	140165000	140165800	Enh
chr15	51372269	51373006	12.2208	4.28914	chr15	51372800	51373000	Enh
chr5	40568528	40569437	12.203	3.92222	chr5	40569000	40569400	Enh
chr3	5036381	5037193	12.1429	4.92222	chr3	5036400	5036600	Enh
chr11	113255238	113255804	12.0604	4.51724	chr11	113255800	113256600	Enh
chr11	12101217	12102182	12.0352	6.15842	chr11	12101400	12101600	Enh
chr3	64172398	64173199	12.0137	4.56519	chr3	64172400	64172600	Enh
chr12	88938822	88939498	11.9912	4.05467	chr12	88939400	88940800	Enh
chr4	3438198	3439415	11.9192	9.06413	chr4	3439400	3439800	Enh
chr1	52158923	52159822	11.6005	4.34017	chr1	52158600	52159200	Enh
chr3	11571278	11572113	11.411	5.28787	chr3	11571600	11572600	Enh
chr14	51861667	51862684	11.28	4.20204	chr14	51861600	51862000	Enh
chr19	44286739	44287469	11.0393	5.21613	chr19	44285800	44287000	Enh
chr15	35548572	35549179	11.0115	4.36133	chr15	35548800	35549000	Enh
chr7	115225151	115225862	11.0009	5.5881	chr7	115225400	115225600	Enh
chr10	25357049	25357628	10.9709	4.17239	chr10	25357000	25357600	Enh
chr12	3326362	3327245	10.8981	4.15015	chr12	3327200	3327600	Enh
chr12	3326362	3327245	10.8981	4.15015	chr12	3326000	3326800	Enh
chr7	16461161	16461894	10.8648	4.49862	chr7	16461800	16462000	Enh
chr4	109755143	109755830	10.6262	3.8256	chr4	109755400	109755800	Enh
chr3	16075246	16076042	10.6004	3.96055	chr3	16076000	16076400	Enh
chr5	142580048	142580822	10.5955	3.84905	chr5	142580600	142581200	Enh
chr2	67678446	67679195	10.5694	4.60548	chr2	67679000	67679200	Enh
chr12	92428354	92429177	10.5406	4.32244	chr12	92428400	92428600	Enh
chr1	60195598	60196608	10.5134	4.15467	chr1	60195400	60195800	Enh
chr2	27928785	27929539	10.4993	4.73102	chr2	27928600	27928800	Enh
chr8	131317896	131318668	10.4387	4.12867	chr8	131318000	131318200	Enh
chr8	131317896	131318668	10.4387	4.12867	chr8	131318600	131318800	Enh
chr1	82691733	82692284	10.3239	4.39171	chr1	82691400	82692000	Enh
chr15	60815259	60815793	10.2975	3.66472	chr15	60815400	60816400	Enh
chr22	31573302	31574076	10.2892	4.87713	chr22	31573400	31573800	Enh
chr22	31573302	31574076	10.2892	4.87713	chr22	31574000	31574600	Enh
chr11	61587364	61588219	10.257	4.0902	chr11	61588200	61588600	Enh
chr2	174847556	174848345	10.2138	4.63117	chr2	174847400	174848000	Enh
chr1	115842990	115843818	10.1907	4.47512	chr1	115843200	115845200	Enh
chr1	171723297	171724277	10.1096	4.60721	chr1	171724200	171724400	Enh
chr15	29983070	29983713	10.1001	4.20434	chr15	29983400	29983600	Enh
chr18	45856101	45857209	10.0113	4.86975	chr18	45856800	45857000	Enh
chr20	34454203	34455054	9.91528	4.28248	chr20	34454400	34454800	Enh
chr2	158102849	158103723	9.8713	4.72957	chr2	158103000	158103200	Enh
chr2	158102849	158103723	9.8713	4.72957	chr2	158103600	158104000	Enh
chr17	38698904	38699540	9.54042	4.99939	chr17	38699400	38699800	Enh
chr15	77604836	77605460	9.49598	4.07209	chr15	77604800	77605000	Enh
chr11	71656128	71656805	9.45278	4.18312	chr11	71655600	71657000	Enh
chr14	77404296	77405062	9.34464	4.72322	chr14	77404400	77404600	Enh
chr8	82139609	82140254	9.26031	4.08358	chr8	82139400	82140400	Enh
chr7	88881	89583	9.04862	3.96594	chr7	88600	89200	Enh
chr7	40854968	40855691	9.04806	4.59334	chr7	40854600	40855000	Enh
chr9	114824279	114824915	9.01868	4.91825	chr9	114823800	114824600	Enh
chr7	115899825	115900431	8.9958	4.1928	chr7	115899800	115900400	Enh
chr9	117670208	117671149	8.91658	4.68939	chr9	117669400	117671400	Enh
chr14	62052715	62054394	8.89353	3.85802	chr14	62051200	62054600	Enh
chr6	81164063	81164938	8.7765	3.68716	chr6	81163400	81164200	Enh
chr14	61592333	61592957	8.73631	4.84488	chr14	61592200	61592600	Enh
chr14	61592333	61592957	8.73631	4.84488	chr14	61592800	61593000	Enh
chr10	29865331	29865948	8.68176	4.62692	chr10	29865600	29866000	Enh
chr14	77425524	77426217	8.6189	5.19906	chr14	77425200	77425600	Enh
chr14	77425524	77426217	8.6189	5.19906	chr14	77426000	77426200	Enh
chr2	46872732	46873310	8.52943	4.18525	chr2	46873000	46873400	Enh
chr8	13124274	13125036	8.52276	3.09742	chr8	13124400	13125400	Enh
chr10	127931081	127931883	8.51143	3.97667	chr10	127931400	127932600	Enh
chr4	185321739	185322814	8.42247	3.57682	chr4	185322400	185322600	Enh
chr15	39596161	39596755	8.37949	4.35106	chr15	39595800	39596600	Enh
chr5	52166273	52166980	8.18003	3.27805	chr5	52166200	52166800	Enh
chr16	89666735	89667289	8.04327	4.77637	chr16	89666800	89667000	Enh
chr17	38694062	38694892	7.99585	4.6141	chr17	38694200	38694400	Enh
chr11	86430908	86431837	7.90916	3.62344	chr11	86430600	86431200	Enh
chr11	86430908	86431837	7.90916	3.62344	chr11	86431400	86431600	Enh
chr11	86430908	86431837	7.90916	3.62344	chr11	86431800	86433000	Enh
chr17	48864234	48864902	7.877	4.0162	chr17	48863800	48864800	Enh
chr10	76967849	76968546	7.82131	3.74534	chr10	76968000	76968600	Enh
chr2	122468028	122468902	7.81026	3.80674	chr2	122467800	122468800	Enh
chr8	8483118	8484065	7.70877	3.68121	chr8	8482800	8483800	Enh
chr13	41719337	41720273	7.69808	4.59524	chr13	41719200	41720000	Enh
chr16	27419881	27420541	7.68519	4.08878	chr16	27419600	27420000	Enh
chr16	85237751	85238337	7.68494	4.05467	chr16	85237200	85238200	Enh
chr2	33239177	33239974	7.61318	3.99939	chr2	33239000	33240000	Enh
chr4	41148058	41148737	7.60977	4.253	chr4	41147000	41148600	Enh
chr3	8887469	8888345	7.57597	4.23559	chr3	8887400	8888200	Enh
chr5	14810006	14811508	7.57453	4.32132	chr5	14810200	14810800	Enh
chr2	180320007	180320921	7.57218	3.53714	chr2	180320000	180320400	Enh
chr8	131511611	131512357	7.56176	3.89421	chr8	131511400	131512200	Enh
chr17	38703557	38704384	7.50897	4.2552	chr17	38703400	38704800	Enh
chr12	76390696	76391326	7.44919	3.62874	chr12	76390600	76391000	Enh
chr1	145091478	145091644	7.42472	3.92222	chr1	145090800	145091800	Enh
chr7	134200522	134201323	7.33844	3.23738	chr7	134199600	134201200	Enh
chr2	216629338	216629982	7.28725	3.11417	chr2	216629400	216629600	Enh
chr14	52546544	52547781	7.2428	3.56163	chr14	52546800	52547200	Enh
chr14	52546544	52547781	7.2428	3.56163	chr14	52546400	52546600	Enh
chr4	6887097	6887922	7.18242	4.96517	chr4	6887400	6887600	Enh
chr16	80264753	80265849	7.1798	3.72235	chr16	80265400	80266200	Enh
chr5	171538904	171539495	7.13867	3.58204	chr5	171538800	171539400	Enh
chr7	40737527	40738295	7.09825	3.95179	chr7	40737600	40738200	Enh
chr20	49455461	49456170	7.08719	4.36474	chr20	49455000	49455800	Enh
chr10	419199	419888	7.08651	3.7928	chr10	419400	420000	Enh
chr2	121377689	121378633	7.08046	3.94629	chr2	121377400	121377800	Enh
chr12	13492358	13492934	6.99537	3.89421	chr12	13492600	13492800	Enh
chr16	50200719	50201340	6.94647	4.50718	chr16	50201000	50201600	Enh
chr1	163793204	163793871	6.82276	3.14378	chr1	163793600	163794000	Enh
chr15	63189196	63189962	6.80736	4.12867	chr15	63189800	63190400	Enh
chr5	168694853	168695383	6.79755	3.59524	chr5	168694800	168695400	Enh
chr15	71342600	71343271	6.78209	2.93227	chr15	71342200	71343200	Enh
chr5	142440963	142441810	6.66006	3.178	chr5	142441800	142443600	Enh
chr3	149934021	149934535	6.64024	4.39171	chr3	149933800	149934400	Enh
chr11	12109651	12110236	6.56362	3.82466	chr11	12110200	12111400	Enh
chr3	170406970	170407682	6.45812	3.82169	chr3	170407000	170407200	Enh
chr3	170406970	170407682	6.45812	3.82169	chr3	170407600	170408800	Enh
chr14	77508550	77509116	6.44895	4.48857	chr14	77507800	77508800	Enh
chr14	77508550	77509116	6.44895	4.48857	chr14	77509000	77509400	Enh
chr4	173903215	173903998	6.41739	3.62777	chr4	173903400	173903800	Enh
chr6	44029557	44031049	6.35442	4.05828	chr6	44028400	44029800	Enh
chr6	44029557	44031049	6.35442	4.05828	chr6	44030200	44030800	Enh
chr18	8987247	8987782	6.29099	3.37153	chr18	8987200	8987600	Enh
chr5	144626687	144627524	6.28655	3.35323	chr5	144627200	144627400	Enh
chr6	150589218	150589954	6.24753	2.65177	chr6	150589800	150590200	Enh
chr7	130013205	130014341	6.17587	4.69427	chr7	130012400	130013400	Enh
chr7	130013205	130014341	6.17587	4.69427	chr7	130014200	130014600	Enh
chr15	35732600	35733077	6.16152	3.76094	chr15	35732600	35732800	Enh
chr12	46465048	46465709	6.09582	3.7567	chr12	46465400	46466000	Enh
chr15	82180393	82181352	6.07996	4.04882	chr15	82180600	82180800	Enh
chr5	149698049	149699047	6.03237	3.336	chr5	149697400	149698200	Enh
chr5	149698049	149699047	6.03237	3.336	chr5	149699000	149700400	Enh
chr7	33847377	33848028	5.971	3.57933	chr7	33847400	33847600	Enh
chr8	29414089	29414822	5.94975	3.3303	chr8	29414200	29415200	Enh
chr14	51834023	51834748	5.88463	3.21113	chr14	51834400	51835200	Enh
chr2	47031549	47032089	5.8816	1.79769e+308	chr2	47031400	47034200	Enh
chr5	138781024	138781611	5.81445	3.65474	chr5	138781200	138781400	Enh
chr5	138781024	138781611	5.81445	3.65474	chr5	138781600	138782000	Enh
chr3	144962120	144962621	5.77174	3.93013	chr3	144962200	144962400	Enh
chr10	99461283	99461892	5.76009	3.55676	chr10	99461800	99462000	Enh
chr16	75120895	75121611	5.75998	3.16222	chr16	75121200	75121400	Enh
chr22	37827818	37828907	5.7024	4.2552	chr22	37827600	37828200	Enh
chr1	212352622	212353313	5.62536	3.35694	chr1	212353000	212353800	Enh
chr12	6396947	6397700	5.60286	2.82304	chr12	6396800	6397200	Enh
chr6	42293944	42294444	5.59367	4.36746	chr6	42294000	42294200	Enh
chr6	42293944	42294444	5.59367	4.36746	chr6	42294400	42294600	Enh
chr13	109895238	109896189	5.53295	3.0776	chr13	109895400	109895600	Enh
chr2	135162915	135163741	5.50942	3.06978	chr2	135162800	135163600	Enh
chr9	117038785	117039855	5.49354	3.0605	chr9	117039400	117040000	Enh
chr2	119997969	119998729	5.48888	5.26617	chr2	119997400	119998000	Enh
chr5	159309768	159310676	5.48173	3.35106	chr5	159310400	159311200	Enh
chr2	65058848	65059973	5.47779	3.30555	chr2	65059400	65060400	Enh
chr6	149555044	149555881	5.43701	4.06978	chr6	149555800	149556000	Enh
chr12	47298840	47299486	5.43017	3.43123	chr12	47299000	47299400	Enh
chr7	34173052	34173672	5.35206	3.93603	chr7	34172800	34173200	Enh
chr14	77422014	77422652	5.34966	3.80674	chr14	77421000	77422200	Enh
chr1	52389941	52390430	5.33173	3.26617	chr1	52390400	52391000	Enh
chr12	105647539	105648292	5.28809	4.02914	chr12	105648200	105648600	Enh
chr15	44205432	44206083	5.24283	3.65474	chr15	44206000	44206600	Enh
chr1	183236684	183237609	5.22725	3.39171	chr1	183236600	183238200	Enh
chr7	98871386	98872130	5.22463	3.57933	chr7	98870400	98871400	Enh
chr7	41951562	41952488	5.2216	2.67181	chr7	41950600	41951800	Enh
chr8	32962170	32962797	5.2167	3.74534	chr8	32962600	32963400	Enh
chr2	19092066	19092797	5.18785	3.32132	chr2	19092200	19092800	Enh
chr2	39696826	39697484	5.11502	4.14913	chr2	39697400	39697600	Enh
chr3	73595846	73596548	5.06452	3.22821	chr3	73595600	73596000	Enh
chr5	169403506	169404315	5.03923	2.64804	chr5	169403800	169404200	Enh
chr16	86709605	86710330	4.96924	3.35423	chr16	86709600	86710600	Enh
chr2	54349845	54350507	4.9409	3.10791	chr2	54350200	54350400	Enh
chr5	114702092	114702736	4.93178	3.17239	chr5	114702200	114702400	Enh
chr6	111875577	111876011	4.80593	3.26617	chr6	111875800	111876400	Enh
chr3	140959456	140960029	4.79831	3.3428	chr3	140959200	140960600	Enh
chr5	97445839	97446753	4.56406	3.45882	chr5	97445600	97446800	Enh
chr20	40021956	40022540	4.54558	3.29217	chr20	40021200	40022000	Enh
chr2	26231676	26232153	4.47207	3.49124	chr2	26231600	26231800	Enh
chr8	141734493	141735077	4.46441	2.68121	chr8	141732800	141734600	Enh
chr1	68041399	68041967	4.42326	3.9497	chr1	68041400	68042400	Enh
chr1	179008067	179008688	4.35109	2.83228	chr1	179007600	179008200	Enh
chr3	141084258	141085332	4.23722	3.06978	chr3	141084600	141084800	Enh
chr2	217416017	217417100	4.20201	3.93227	chr2	217415600	217416400	Enh
chr6	160122114	160122978	4.16979	2.59524	chr6	160122000	160122200	Enh
chr6	160122114	160122978	4.16979	2.59524	chr6	160122400	160122600	Enh
chr5	71867999	71868614	4.1623	3.2397	chr5	71868200	71868600	Enh
chr4	57947397	57947901	4.13844	3.45882	chr4	57947200	57948400	Enh
chr12	10786927	10787427	4.07674	3.42565	chr12	10787200	10787600	Enh
chr3	129370187	129370893	4.02866	3.12867	chr3	129370800	129371200	Enh
chr14	62028358	62029048	3.98468	3.07976	chr14	62028000	62028400	Enh
chr1	94887229	94888095	3.94121	3.80674	chr1	94888000	94888200	Enh
chr21	40365490	40366221	3.82604	2.7825	chr21	40365800	40366600	Enh
chr5	14660364	14660788	3.80126	4.89421	chr5	14660600	14660800	Enh

## Sheet: ZNFRpts
Chrom (p53 Peak)	Start (p53 Peak)	Stop (p53 Peak)	Peak Raw Intensity (FPKM)	Peak Enrichment (IP/Input)	Chrom (State)	Start (State)	Stop (State)	State
chr8	8219545	8221060	17.9603	5.38669	chr8	8219600	8220200	ZNF/Rpts
chr8	8216119	8216760	5.02881	3.43477	chr8	8216000	8216400	ZNF/Rpts

## Sheet: Het
Chrom (p53 Peak)	Start (p53 Peak)	Stop (p53 Peak)	Peak Raw Intensity (FPKM)	Peak Enrichment (IP/Input)	Chrom (State)	Start (State)	Stop (State)	State
chr17	37202365	37203657	73.0505	7.5961	chr17	37202400	37204400	Het
chr2	1492391	1493410	58.7548	8.52442	chr2	1492400	1493200	Het
chr2	240628161	240629734	29.5032	7.93455	chr2	240628000	240628400	Het
chr7	70314176	70315104	19.5643	5.48105	chr7	70313800	70316600	Het
chr4	78253865	78254598	18.69	4.81174	chr4	78253600	78254600	Het
chr15	62554512	62555663	14.7442	5.4832	chr15	62554600	62555800	Het
chr19	53798160	53798992	13.8451	5.73156	chr19	53797400	53800800	Het
chr22	48793429	48794064	10.1527	5.89421	chr22	48791000	48794200	Het
chr22	45007867	45008491	9.64792	4.4735	chr22	45006000	45008400	Het
chr1	152449949	152450501	9.10293	5.21274	chr1	152447600	152450600	Het
chr7	152430484	152431129	8.96633	3.48955	chr7	152430600	152432200	Het
chr21	10428464	10428708	7.96542	4.57933	chr21	10426800	10431200	Het
chr7	37527991	37528501	7.90066	4.40878	chr7	37524800	37528400	Het
chr18	68110210	68110914	6.86819	4.15724	chr18	68109800	68110800	Het
chr10	133609681	133610293	6.04168	5.50718	chr10	133606000	133612800	Het
chr7	138116192	138116758	4.7739	3.05467	chr7	138113800	138116400	Het
chr12	10063556	10064124	4.75709	3.83228	chr12	10062600	10064800	Het
chr4	5948013	5948489	4.48147	3.97667	chr4	5947200	5949600	Het

## Sheet: BivFlnk
Chrom (p53 Peak)	Start (p53 Peak)	Stop (p53 Peak)	Peak Raw Intensity (FPKM)	Peak Enrichment (IP/Input)	Chrom (State)	Start (State)	Stop (State)	State
chr1	116381483	116382708	19.6194	6.47066	chr1	116382200	116382600	BivFlnk
chr1	110453825	110454629	8.66714	6.00642	chr1	110453800	110454000	BivFlnk
chr10	102981224	102981815	7.53971	3.9019	chr10	102981800	102982000	BivFlnk
chr15	65714126	65714901	5.74964	6.36133	chr15	65714200	65714400	BivFlnk
chr15	65714126	65714901	5.74964	6.36133	chr15	65714600	65715000	BivFlnk
chr6	36354365	36355264	4.37656	4.85985	chr6	36354800	36355200	BivFlnk

[truncated: 3 more sheets: ReprPC, ReprPCWk, Quies]
